# Supplementary material for: Mechanistic insights into the biological activity of S-Sulfocysteine in CHO cells using a multi-omics approach
Source: Front Bioeng Biotechnol. 2023 Aug 23;11:1230422. doi: 10.3389/fbioe.2023.1230422 (PMC10482334; doi:10.3389/fbioe.2023.1230422)
Supplement: Supplementary file 1 [file Table1.xlsx]

## Sheet: 1
Supplementary Table S1. Overview of significant intracellular features (Abundance > 5000, significant p loading, fold change AUC >1.5). The molecules quantified in both negative and positive mode are marked in bold.
Displayed in fig. 2	RT (min)	m/z	M	Δm/z [ppm]	ΔRT	mSigma	MS/MS score	MS/MS	Tier	Name (bold were identified in both positive and negative mode)	Sum Formula	Mode	Ions	CAS	Human Metabolome Database	KEGG	ChemSpider	Pubchem	AUC Cys	AUC SSC	AUC fold Change	p loading (pareto scaling)	ploading SD (pareto scaling)	BIO4_Cys_D3	BIO8_Cys_D3	BIO12_Cys_D3	BIO4_Cys_D4	BIO8_Cys_D4	BIO12_Cys_D4	BIO4_Cys_D5	BIO8_Cys_D5	BIO12_Cys_D5	BIO4_Cys_D6	BIO8_Cys_D6	BIO12_Cys_D6	BIO4_Cys_D7	BIO8_Cys_D7	BIO12_Cys_D7	BIO4_Cys_D10	BIO8_Cys_D10	BIO12_Cys_D10	BIO4_Cys_D11	BIO8_Cys_D11	BIO12_Cys_D11	BIO4_Cys_D12	BIO8_Cys_D12	BIO12_Cys_D12	BIO4_Cys_D13	BIO8_Cys_D13
yes	1.43	386.034	387.041	0.797	0.02	24.3		○	[1*]	GSSO3	C10H17N3O9S2	Neg	[M-H]-	1637-70-3	N/A	N/A	N/A	159625	1	35836	35836	0.0192028	0.00349701	0	0	0	0	0	0	0	0	0	0	0	0	0	0	0	0	0	0	0	0	0	0	0	0	0	0
yes	1.22	126.022	125.015	1.559	-0.05	NA		○	[1*]	Taurine	C2H7NO3S	Pos	[M+H]+	107-35-7	HMDB0000251	C00245	10675782	N/A	11005	40423	3.67315	0.0143575	0.00288552	0	608	0	728	548	695	634	386	521	226	276	417	128	144	36	148	118	301	538	494	562	512	646	132	290	717
yes	1.76	274.105	275.112	0.479	0.02	11.4	379.7	●	[1]	gamma-glutamylalanylglycine	C10H17N3O6	Neg	[M-H]-	16305-88-7	N/A	N/A	4590046	5489007	123209	345	-357.128	-0.0357345	0.00704833	0	0	0	0	0	258	0	799	645	590	2112	2461	4473	6547	6512	9602	10526	12565	14121	14963	22045	5897	4463	9033	7924	7723
yes	3.02	288.12	289.128	0.457	0.18	11.2	861.5	●	[1]	gamma-glutamyl-alpha-aminobutyrylglycine / Ophthalmate	C11H19N3O6	Neg	[M-H]-	495-27-2	HMDB0005765	N/A	5381695	7018721	526382	52038	-10.1153	-0.0731956	0.016271	0	669	684	4137	6199	5015	4658	6310	5844	15418	19467	18947	19765	23352	25310	44665	51321	53563	62747	75101	81294	33545	31008	50447	43478	41085
yes	7.34	259.13	260.137	0.36	0.09	10.1	971.4	●	[1]	gamma-glutamylisoleucine	C11H20N2O5	Neg	[M-H]-, [M-2H+Na]-	23632-83-9	HMDB0011170	N/A	18897160	N/A	595265	268519	-2.21684	-0.0546783	0.0179504	2595	4586	4399	12122	14877	12450	10743	13182	13050	25772	28552	28215	23259	25971	31079	51374	56344	66594	61484	69834	86401	46898	46018	66513	51330	46687
yes	1.67	304.115	305.122	0.3	0.03	13.8	902.6	●	[1]	gamma-glutamylthreoninylglycine	C11H19N3O7	Neg	[M+Cl]-, [M-H-C4H9N3]-	16305-89-8	N/A	N/A	N/A	N/A	294264	35571	-8.27258	-0.0540404	0.0144866	0	0	0	2809	5147	3371	3183	4664	4486	11966	14519	14662	15030	17899	19595	28211	33165	37748	31436	30873	46453	21311	20171	27961	22795	18456
yes	5.58	245.114	246.122	0.461	0.06	1.4	984.7	●	[1]	gamma-glutamylvaline	C10H18N2O5	Neg	[M-H]-, [M-2H+Na]-	2746-34-1	HMDB0011172	N/A	5378716	N/A	1205411	354854	-3.39692	-0.100638	0.0219413	6592	12440	11300	35218	44070	36364	33719	41036	39247	81285	86474	85573	70009	72259	84432	115666	117773	143498	127497	128751	161310	82997	72751	116432	92511	77966
yes	4.08	613.159	612.152	0.187	0.27	24.2	910.3	●	[1]	Glutathione oxidized	C20H32N6O12S2	Pos	[M+H]+, [M+H+H]2+	103239-24-3	HMDB0003337	C00127	58835	65359	403413	647615	1.60534	0.0372769	0.0227395	42545	10332	1407	22498	26117	36210	17185	12779	15830	15660	20548	26065	5799	8083	7495	24797	24924	21034	26184	24477	15406	45010	39466	43042	45731	44050
yes	1.39	190.018	191.025	0.409	0.01	5.6	844.6	●	[1]	(4R)-2-methyl-1,3-thiazolidine-2,4-dicarboxylic acid (CP thiazolidine)	C6H9NO4S	Neg	[M-H]-	304911-47-5	N/A	N/A	7994922	9819173	444689	722252	1.62417	0.0458076	0.0196892	27004	29344	28375	66980	61977	54991	53478	52753	24434	53484	60706	51709	17285	30327	30511	11952	21100	29817	18512	7771	1957	27225	28924	26513	16476	29705
yes	7.96	452.53	1354.57	0.569	0.01	47.3	840.47	●	[1]	cyanocobalamine	C63H88CoN14O14P	Pos	[M+H+H2]3+,[M+H+H]2+	68-19-9	HMDB0000607	N/A	4470975	5311498	54191	19900	-2.72317	-0.0183463	0.00613237	1383	1293	1608	614	1133	2014	402	535	1238	1824	2341	3304	1554	1526	1857	4124	6280	5937	4147	4945	5376	5825	6051	6830	4575	5547
yes	1.86	219.098	218.091	0.933	0.11	8.1	804.5	●	[1]	gamma-glutamylalanine	C8H14N2O5	Pos	[M+H]+	5875-41-2	HMDB06248	N/A	389104	440103	314213	130049	-2.41611	-0.0397	0.0118088	1792	5631	5520	9225	10916	9806	9136	14183	10201	12864	15079	11334	20444	20551	19217	26801	26478	26004	32695	29436	31750	19608	19372	18113	25120	22509
yes	1.76	276.119	275.112	0.595	0.02	9.2	687.4	●	[1]	gamma-glutamylalanylglycine	C10H17N3O6	Pos	[M+H]+, [M+Na]+	16305-88-7	N/A	N/A	4590046	5489007	370931	27779	-13.3529	-0.0623003	0.0101943	772	2858	696	9721	12643	7688	10181	15578	11665	24081	31206	20259	27621	40584	33200	33414	26369	33180	33658	37732	46039	13731	11510	19803	22489	16835
yes	3.02	290.135	289.127	0.351	0.19	11.2	79.31	●	[1]	gamma-glutamyl-alpha-aminobutyrylglycine / Ophthalmate	C11H19N3O6	Pos	[M+H]+, [M+Na]+	495-27-2	HMDB0005765	N/A	5381695	7018721	1056853	129692	-8.14895	-0.102137	0.021468	3857	6549	5080	11568	13493	12122	9330	12366	11167	28225	33544	32380	30552	33924	32846	81299	98669	105436	124215	158423	160951	72908	63630	108278	89901	81505
yes	7.34	261.145	260.137	0.405	-0.2	10	974	●	[1]	gamma-glutamylisoleucine	C11H20N2O5	Pos	[M+H]+, [M+Na]+, [M-H+2Na]+	23632-83-9	HMDB0011170	N/A	18897160	N/A	742050	350667	-2.11611	-0.0611431	0.0192355	6415	10419	9710	20735	24726	20804	18022	20372	19374	38700	38342	38388	31705	33121	37465	66871	68545	77708	76895	82200	104782	55973	51858	76036	59838	57299
yes	7.63	261.145	260.137	0.333	0.1	1.8	988	●	[1]	gamma-glutamylleucine	C11H20N2O5	Pos	[M+H]+, [M-H+2Na]+, [M+K]+, [M+Na]+	2566-39-4	HMDB0011171	N/A	133115	N/A	2683181	1271046	-2.111	-0.119338	0.0388739	36974	45594	43868	86848	92023	83118	81423	84235	81930	148270	138638	138339	119445	111112	124264	264971	286728	310572	291083	314606	397880	222534	195381	313362	213713	187431
yes	6.77	318.166	317.159	0.663	0.02	13	936.8	●	[1]	gamma-glutamylleucinylglycine	C13H23N3O6	Pos	[M+H]+, [M-H+2Na]+	82147-37-3	N/A	N/A	N/A	N/A	287418	107107	-2.68347	-0.0457245	0.0103803	3617	5996	5264	12809	12426	11884	8038	10133	10755	16818	17405	19068	13276	15199	15768	20334	23899	33602	24030	24003	35218	20543	19490	34044	20317	20879
yes	1.7	306.13	305.122	0.382	0	12.4	900.2	●	[1]	gamma-glutamylthreoninylglycine	C11H19N3O7	Pos	[M+H]+, [M+Na]+, [M+K]+	16305-89-8	N/A	N/A	N/A	N/A	537406	85099	-6.31507	-0.0747334	0.0105874	5995	11355	6115	33143	39156	21895	27488	29077	23858	60409	61240	49946	40810	52878	48431	47075	40931	56985	45358	46110	63914	27864	23619	42438	26334	23179
yes	5.89	311.124	310.117	0.866	0.15	13.9	939.7	●	[1]	gamma-glutamyl-tyrosine	C14H18N2O6	Pos	[M+H]+, [M+Na]+	N/A	HMDB0028831	N/A	449883	N/A	174309	278203	1.59603	0.0178338	0.0108272	545	634	531	0	0	0	0	0	0	0	0	0	0	0	0	7365	9226	5520	12868	14436	8717	18973	19600	13004	23598	26729
yes	5.58	247.129	246.122	0.345	0.06	9.6	961.1	●	[1]	gamma-glutamylvaline	C10H18N2O5	Pos	[M+H]+, [M+Na]+	2746-34-1	HMDB0011172	N/A	5378716	N/A	2011243	565666	-3.55553	-0.13182	0.0306666	18642	28158	22904	69545	78257	72726	52859	62997	65098	127313	136882	142308	102622	105073	129320	196456	199286	242085	220246	234497	301906	138109	117470	208657	135567	122712
yes	5.24	304.15	303.143	0.489	0	13	681.9	●	[1]	gamma-glutamylvalinylglycine	C12H21N3O6	Pos	[M+H]+, [M+Na]+	38837-70-6	N/A	N/A	34560128	25099093	279920	61001	-4.58878	-0.0500724	0.0130543	1528	3595	2948	8818	9854	8742	5867	8677	8008	13832	17690	19387	12495	14952	18949	20441	19650	30828	22202	22318	39981	16089	13220	28158	17909	15960
yes	4.05	611.145	612.152	0.378	0.25	18.3	927.7	●	[1]	Glutathione oxidized	C20H32N6O12S2	Neg	[M-H]-	103239-24-3	HMDB0003337	C00127	58835	65359	788148	1401253	1.77791	0.062733	0.0295247	107543	23072	20487	63533	62467	57198	34541	23703	44935	33733	26934	47601	0	0	0	49995	60070	43391	41385	42015	14490	113339	101939	101632	100557	105771
yes	2.28	306.077	307.084	0.543	0.14	25.6	960.1	●	[1]	L-Glutathione reduced	C10H17N3O6S	Neg	[M-H]-, [2M-H]-	N/A	HMDB0000125	C00051	N/A	N/A	9206651	17200027	1.86822	0.295144	0.061595	655281	724652	629529	671189	542975	565687	598911	551047	640318	499571	390273	460590	390482	475476	366374	766234	842813	806130	548660	541929	515289	1093347	1207490	1005593	887759	996612
yes	5.1	164.057	163.05	0.839	0.04	13.6	685	●	[1]	Pterine	C6H5N5O	Pos	[M+H]+, [M+Na]+	100643-15-0	HMDB0000802	C00715	65806	N/A	387449	24287	-15.9529	-0.0590659	0.0150611	0	0	0	0	0	0	0	0	0	970	1660	843	4766	4454	2626	31153	32572	21519	46815	49110	32429	49962	51617	39166	58156	55995
yes	1.09	194.928	97.9674	-0.83	-0.16	15.3	999.22	●	[1]	Sulfate	H2SO4	Neg	[2M-H]-	14808-79-8	HMDB01448	C00059	1086	1117	563033	1498298	2.66112	0.0949164	0.0117729	12139	9987	8573	12388	12289	17977	11279	17599	18610	22764	27413	33661	25628	25184	27832	53750	56118	55767	46975	64571	55327	53162	64117	62291	54502	64442
yes	7.85	705.773	1409.53	1.5	0.07	83.7	996.34	●	[1]	Sulfitocobalamin	C62H89CoN13O17PS	Pos	[M+H+H]2+;[M+H+2H]3+;[M+H+Na]2+;[M+2Na]2+;	15671-27-9	N/A	N/A	4945186	6440950	1	33983	33983	0.016054	0.003155	0	0	0	0	0	0	0	0	0	0	0	0	0	0	0	0	0	0	0	0	0	0	0	0	0	0
yes	1.13	112.937	113.945	0.488	-0.08	5.1	894.8	●	[1]	thiosulfate	H2O3S2	Neg	[M-H]-	14383-50-7	HMDB0000257	C05529	388348	1085	214636	587275	2.73614	0.0518783	0.0138	4303	5829	6699	3579	4478	6643	3591	5277	4881	5464	6908	6458	7366	7590	9693	9322	6984	13704	10608	10013	16329	11084	13996	13982	14734	21177
yes	1.7	275.089	276.096	0.669	0.12	11.6	884.6	●	[1]	Glutamylglutamate	C10H16N2O7	Neg	[M-H]-	N/A	HMDB0028818	N/A	N/A	N/A	79425	130101	1.63804	0.0167581	0.0115738	0	0	0	0	0	0	0	0	0	0	0	0	0	0	0	6888	9659	4901	10825	11952	9023	12605	14413	8395	14114	14817
yes	4.3	322.107	321.1	0.295		38		●	[3]	gamma-glutamylcysteine-beta-alanine (homoglutathione)	C11H19N3O6S	Pos	[M+H]+	#N/A	#N/A	#N/A	#N/A	#N/A	18099	33908	1.87347	0.0101254	0.0051122	0	668	0	446	0	0	219	0	0	169	0	0	0	71	0	1915	2012	1876	1529	1329	1225	3009	3250	3219	2295	1939
	8.83	155.068	132.079	2.339	0.02	4.8		○	[1*]	2-Hydroxy-4-methyl-pentanoic acid	C6H12O3	Pos	[M+Na]+	10303-64-7	HMDB0000665	N/A	83753	N/A	371879	233493	-1.59268	-0.0277214	0.0107265	4507	4389	4238	6752	6737	6160	8936	9324	8351	11800	12166	10523	14914	14334	12602	42091	32386	27065	50545	38651	34297	41469	31778	31273	44214	32730
	4.27	115.04	116.047	0.866	0.2	6		○	[1*]	3-Methyl-2-oxobutanoic acid	C5H8O3	Neg	[M-H]-	759-05-7	HMDB0000019	C00141	48	N/A	420193	216509	-1.94076	-0.0384774	0.0208097	47435	47494	49297	32098	30927	36631	14269	14390	16100	14840	13719	11935	11207	18958	10000	22402	14410	23626	27560	18116	25319	24139	22735	30174	28894	32774
	1.6	134.028	133.02	3.582	0.02	41.6		○	[1*]	4-Thiazolidinecarboxylic acid	C4H7NO2S	Pos	[M+H]+	19291-02-2	N/A	D08601	2969422	N/A	50517	19458	-2.59621	-0.0173405	0.00624697	1339	860	1647	1317	836	1052	811	376	1095	3078	2940	2820	2297	2297	2445	6039	5955	4181	5257	6168	4946	5105	4602	5839	4505	3267
	6.94	200.092	182.058	0.974	0.1	23.6		●	[1*]	DL-p-Hydroxyphenyllactic acid	C9H10O4	Pos	[M+H]+	23508-35-2	HMDB0000755	C03672	N/A	N/A	121575	68999	-1.76198	-0.0186679	0.00554016	869	956	1160	1049	1137	1835	2179	1874	2132	2766	2034	2021	6088	4747	3688	10736	10237	8240	14213	15549	11752	13401	13736	11057	14041	15057
	6.84	129.056	130.063	0.87	0.02	5.1		●	[1*]	Keto leucine	C6H10O3	Neg	[M-H]-, [2M-2H+Na]-	816-66-0	HMDB0000695	C00233	69	70	1694413	946508	-1.79017	-0.0736378	0.0476066	265848	275721	258393	161999	151855	188688	80399	75301	90071	66392	64655	59502	55685	83585	46525	88710	59573	89629	99771	60921	95063	93490	83445	102365	113511	115028
	1.6	157.061	156.054	0.673	0.02	5.8	998.7	●	[1]	(2S)-2-Hydroxy-3-(1H-imidazol-4-yl)propanoic acid	C6H8N2O3	Pos	[M+H]+, [2M+Na]+, [M+H-CH2O2]+, [M+Na]+	14403-45-3	N/A	N/A	389128	162097492	5376264	3443723	-1.56118	-0.0973676	0.0348965	36967	40597	54965	78773	72088	99374	122379	103011	137901	150768	126722	144568	203289	209468	177358	475250	435497	359898	516455	502857	412976	543677	531525	439133	591719	594544
	1.6	155.046	156.054	0.629	0.02	4.7	808	●	[1]	(2S)-2-Hydroxy-3-(1H-imidazol-4-yl)propanoic acid	C6H8N2O3	Neg	[M-H]-	14403-45-3	N/A	N/A	389128	162097492	458760	263899	-1.73839	-0.0287517	0.0188903	545	0	1910	0	0	1707	604	0	2537	874	0	981	8781	5852	5611	42838	47244	30455	46177	45035	39667	56946	56898	43596	53689	59592
	6.15	221.092	220.086	0.212	0.11	7.9	992.1	●	[1]	2-amino-3-(2-oxo-2,3-dihydro-1h-indol-3-yl)propanoic acid	C11H12N2O3	Pos	[M+H]+, [M+Na]+, [M+H-CH2O2]+, [M+K]+	911669-75-5	N/A	N/A	N/A	154578373	964009	1594809	1.65435	0.0531991	0.0224521	30798	21077	32669	31468	27859	43998	31622	31195	42326	64892	57510	69039	56832	54595	57284	86474	86110	103423	80461	89686	94664	97425	94880	109191	83689	88107
	6.12	219.077	220.085	-0.627	0.1	8	528.4	●	[1]	2-amino-3-(2-oxo-2,3-dihydro-1h-indol-3-yl)propanoic acid	C11H12N2O3	Neg	[M-H]-	911669-75-5	N/A	N/A	N/A	154578373	136258	255767	1.87708	0.0224324	0.0127132	5949	3468	5233	5442	396	7440	4923	4330	7255	11770	10445	12737	9694	7741	9234	12364	11377	13149	11831	11549	11408	13884	12280	13715	14092	11085
	2.38	308.065	307.058	2.173	0.17	14.3	670	●	[1]	2'-Deoxycytidine 5'-monophosphate	C9H14N3O7P	Pos	[M+H]+	1032-65-1	HMDB0001202	C00239	N/A	N/A	43374	2892	-14.9979	-0.0137697	0.0101249	0	0	0	0	448	0	0	4241	4316	2521	4763	11705	10887	8876	13395	1332	4778	4576	3208	3646	7587	0	0	0	0	0
	8.94	174.056	175.063	0.593	0.06	2.5	965	●	[1]	2-hydroxy-1-(1H-indol-3-yl)ethan-1-one / 3-(hydroxyacetyl)indole	C10H9NO2	Neg	[M-H]-	2400-51-3	HMDB0038628	N/A	173681	200631	4551340	1988921	-2.28835	-0.128968	0.0472957	17591	14676	9915	9626	13588	7813	11852	26046	14209	45763	68940	55828	83139	104749	96299	277679	330084	345772	345932	377483	412110	397281	438242	473965	472977	512505
	8.83	131.071	132.079	1.226	0.08	3.5	991	●	[1]	2-Hydroxy-4-methyl-pentanoic acid	C6H12O3	Neg	[M-H]-, [M-2H+HCOOH+Na]-, [2M-2H+Na]-	10303-64-7	HMDB0000665	N/A	83753	N/A	6166345	4005491	-1.53947	-0.0966963	0.0516303	11374	12385	8916	27594	29274	25240	60487	65628	57888	99829	110105	88539	157736	165948	129873	626653	558466	506890	722333	655943	586123	755703	605570	657086	795688	635419
	8.6	175.087	174.08	1.139	0.14	7	984.9	●	[1]	3,3a,8,8a-Tetrahydropyrrolo[2,3-b]indol-2(1H)-one	C10H10N2O	Pos	[M+H]+, [M+Na]+	58360-15-9	N/A	N/A	58815904	470656932	244640	153245	-1.5964	-0.0207997	0.0110636	0	302	222	1006	1518	1070	1436	1584	921	3986	4136	3773	6343	7015	6455	21294	19663	19913	23133	23571	24188	25498	24975	28343	26994	26557
	8.91	165.056	166.063	0.637	0.01	6.2	991.97	●	[1]	3-phenyllactic acid	C9H10O3	Neg	[M-H]-, [M-H-H2O]-	828-01-3	HMDB00779	N/A	3715	3848	10999145	5623538	-1.95591	-0.167894	0.0959598	29913	15748	4849	0	0	0	0	0	0	50314	50354	8030	206663	210993	113900	1283298	1377251	1013590	1547302	1753000	1194454	1583620	1639888	1333997	1592835	1534004
	7.21	190.05	189.043	0.168	0.11	NA	907.8	●	[1]	4-oxo-1H-quinoline-2-carboxylic acid (Kynurenine yellow a1)	C10H7NO3	Pos	[M+H]+, [M+H-CH2O2]+, [M+Na]+, [M-H+2Na]+	492-27-3	HMDB0000715	N/A	N/A	3845	142447	87058	-1.63623	-0.0185743	0.00873981	2637	2627	3249	2223	2221	3449	2400	3681	3566	4191	4279	4345	5557	4072	4910	9672	11310	10857	14602	12926	11521	14223	14346	12908	12923	14675
	6.95	181.051	182.058	0.324	0.11	1.8	987.2	●	[1]	DL-p-Hydroxyphenyllactic acid	C9H10O4	Neg	[M-H]-, [2M-H]-, [M-H-H2O]-	23508-35-2	HMDB0000755	C03672	N/A	N/A	10359595	6670271	-1.5531	-0.147127	0.0498707	175950	175016	179810	190171	169158	221254	210633	181095	238058	268397	259820	242446	471442	445069	362314	920794	934721	843973	1071989	1076706	964761	1154750	1124205	1061153	1113922	1161129
	1.31	183.086	182.079	0.085	-0.05	8.8	501.7	●	[1]	D-Mannitol	C6H14O6	Pos	[M+H]+, [M+Na]+, [M+H-H2O]+	133-43-7	HMDB0000765	C00392	N/A	N/A	434165	672907	1.54989	0.0307758	0.0182283	2162	3425	3341	8183	10872	9312	15824	17475	10920	17629	17852	16784	26117	21821	26829	33684	29575	34984	32889	32207	28630	32998	37174	39634	43852	42990
	1.26	195.051	196.058	0.252	-0.08	1	900.4	●	[1]	Gluconate	C6H12O7	Neg	[M-H]-	133-42-6	HMDB0000625	C00257	4925340	N/A	591948	980209	1.6559	0.0455003	0.0251268	0	0	0	0	0	0	0	0	0	0	0	0	101	432	0	93249	69733	85292	70248	55591	67466	73605	56325	75988	84836	47940
	8.94	204.067	205.074	0.537	0.05	8.7	986	●	[1]	Indolelactic acid	C11H11NO3	Neg	[M-H]-, [2M-2H+Na]-, [2M-H]-	N/A	HMDB0000671	C02043	N/A	N/A	5230859	3437376	-1.52176	-0.0857747	0.0768447	10161	12787	15002	18049	17060	23171	34573	33347	40449	70809	77419	67365	183141	174348	133906	764884	755855	538632	833052	862002	577982	774191	671797	641673	654834	540096
	1.25	90.055	89.0477	0.218	-0.02	4.7	965.4	●	[1]	L-Alanine	C3H7NO2	Pos	[M+H]+	102029-81-2	HMDB0000161	C00041	17341292	N/A	528207	315715	-1.67305	-0.033427	0.0174879	11951	13151	13745	12722	14312	15269	9724	14388	12045	14518	20226	15868	13424	20303	16679	29595	29307	33690	23057	21397	24157	38025	36344	42898	46183	52215
	2.91	188.056	189.064	1.533	0.16	34.6	588.9	●	[1]	N-Acetyl-DL-glutamic acid	C7H11NO5	Neg	[M-H]-	N/A	HMDB0001138	C00624	180	N/A	129403	237355	1.83423	0.0200834	0.0084615	106	187	0	689	887	0	0	296	602	1002	607	319	144	0	0	5862	5858	5118	6680	7157	8096	11176	13909	10869	16198	18405
	1.23	189.16	188.153	0.947	0.04	5.4	942.1	●	[1]	Nε,Nε,Nε-Trimethyllysine	C9H20N2O2	Pos	[M+H]+	19253-88-4	HMDB0001325	C03793	389120	440120	473934	275423	-1.72075	-0.0383635	0.016626	7038	8680	7879	11536	12820	13673	12360	14048	12463	13663	13682	13614	14877	15326	13567	30559	35468	28498	44798	54908	39508	56037	67794	54163	54730	64575
	8.98	134.06	133.053	1.956	0.08	3	838.3	●	[1]	Oxindole	C8H7NO	Pos	[M+H]+	118914-78-6	HMDB0061918	C12312	10609167	N/A	81590	207979	2.54907	0.0311729	0.00405899	642	791	896	725	1196	1110	1557	1172	1666	2520	1856	2088	3370	2063	2379	5628	5341	4917	6374	7939	5813	7603	7193	6679	9097	9528
	2.1	130.086	129.079	0.803	0.11	2.4	986.9	●	[1]	Pipecolinic acid	C6H11NO2	Pos	[M+H]+	119678-10-3	HMDB0000070	C00408	849	826	1297961	2613327	2.01341	0.0763051	0.0377765	5858	3211	4500	1305	673	773	75	1901	2132	2803	5135	5593	7451	532605	6897	68548	64284	75146	81648	90233	99209	96968	96594	113576	109406	108709
	1.49	606.074	607.082	0.23	-0.05	4.4	977.5	●	[1]	Uridine 5'-diphospho-N-acetylglucosamine	C17H27N3O17P2	Neg	[M-H]-, [M-2H+Na]-	528-04-1	HMDB0000290	C00043	N/A	N/A	1723299	5102612	2.96096	0.135217	0.0461732	32559	37330	22468	85868	65001	56765	67206	45924	38117	51995	37955	24902	60859	86266	36827	57937	45984	54867	73370	77774	72633	109695	145857	108039	168064	215255
	1.48	608.089	607.082	0.203	-0.06	5.1	984.2	●	[1]	Uridine 5'-diphospho-N-acetylglucosamine	C17H27N3O17P2	Pos	[M+H]+	528-04-1	HMDB0000290	C00043	N/A	N/A	706363	1085787	1.53715	0.0414293	0.016561	20811	24563	20884	35837	30793	34397	31382	30472	31731	31510	31627	31264	36414	41725	36593	39626	38130	40451	44065	46574	46563	52368	55637	51794	60950	67317
	7.28	376.172	375.165	1.246		NA	779	●	[2]	Asp Glu Ile	C15H25N3O8	Pos	[M+H]+	N/A	N/A	N/A	N/A	145454426	13736	45429	3.30729	0.0156612	0.00619575	0	0	0	0	0	0	0	0	0	330	0	0	0	370	0	720	1496	1119	0	935	1491	2967	4156	2771	763	3930
	4.89	331.107	330.1	-0.766		21.3		●	[3]	(E)-2-[(4-amino-2-methyl-pyrimidin-5-yl)methyl-formyl-amino]-5-hydroxy-pent-2-ene-3-sulfonic acid	C12H18N4O5S	Pos	[M+H]+	4318-65-4	N/A	N/A	N/A	N/A	1	96666	96666	0.0281532	0.00479706	0	0	0	0	0	0	0	0	0	0	0	0	0	0	0	0	0	0	0	0	0	0	0	0	0	0
	1.14	338.077	337.069	0.199		2.2		●	[3]	2-((hydroxy((R)-2-hydroxy-3-(phosphonooxy)propoxy)phosphoryl)oxy)-N,N,N-trimethylethan-1-aminium	C8H21NO9P2	Pos	[M+H]+	N/A	N/A	N/A	N/A	N/A	182179	436522	2.39612	0.0439505	0.0168391	0	1211	0	1547	0	0	0	2196	2355	2938	3040	3107	4587	4004	5284	18110	25740	30391	15663	19292	28440	22539	24040	26388	15650	22879
	1.99	174.088	173.08	1.732		7.5		●	[3]	2-oxoarginine	C6H12N3O3	Pos	[M+H-C6H10O3]+, [M+H]+	3715-10-4	HMDB04225	N/A	542	558	960781	638735	-1.50419	-0.0401903	0.0157678	12363	13995	14981	11064	12643	15397	11424	13091	12468	21925	23821	20008	26907	29902	27157	80705	79926	77952	112147	114646	105022	106193	99706	104641	114234	112605
	8.05	342.168	341.161	0.424		15.8		●	[3]	2-Valeryl-sn-glycero-3-phosphocholine	C13H28NO7P	Pos	[M+H]+, [M+Na]+	102712-65-2	N/A	N/A	24823036	24779499	187121	326693	1.74589	0.0222954	0.0128698	470	803	1065	528	690	664	1156	1105	2338	1878	1540	1751	1849	1471	1687	14138	13669	16472	17155	22220	18509	27685	29406	37732	26918	29006
	2.12	389.105	388.097	-0.62		12.58		●	[3]	3-[(4-Amino-2-methyl-5-pyrimidinyl)methyl]-2-(1-hydroxyethyl)-4-methyl-5-[2-(phosphonooxy)ethyl]thiazolium	C14H21N4O5PS	Pos	[M+H]+	21708-73-6	N/A	N/A	N/A	N/A	556412	226919	-2.45203	-0.0565281	0.0208692	9354	17360	15152	7091	13730	12344	13746	19097	16230	19562	24563	22029	38073	46303	40704	37461	45672	64448	36010	49523	77933	44798	50339	69261	34717	61998
	4.62	367.144	366.138	0.362	0.15	26.3		●	[3]	4-(3-((4-amino-2-methylpyrimidin-5-yl)methyl)-5-(2-hydroxyethyl)-4-methyl-2,3-dihydrothiazol-2-yl)-4-oxobutanoic acid (25P)	C16H22N4O4S	Pos	[M+H]+, [M+H-C6H7N3]+	N/A	N/A	N/A	N/A	N/A	96878	49327	-1.964	-0.0218693	0.00860321	3081	2917	3309	4057	3982	4714	3200	3700	3642	5480	4541	5750	7042	6198	7134	9676	10821	14595	7239	8703	10504	7400	7594	10158	6355	6643
	3.22	470.144	469.137	-1.52		33.27		●	[3]	bucladesine	C18H24N5O8P	Pos	[M+H]+, [M+Na]+	362-74-3	N/A	N/A	9306	9687	212043	349967	1.65045	0.0317678	0.00956954	5490	23232	10229	12905	9079	7084	8980	8982	6620	6623	7033	8234	5259	7027	6478	11756	19194	14318	9110	8768	7511	23920	26604	21512	20671	24247
	2.47	302.1	303.107	0.78		12.6		●	[3]	Glucosylhydroxymethylcytosine	C11H17N3O7	Neg	[M-H]-	N/A	N/A	N/A	N/A	N/A	376176	223265	-1.68489	-0.0311871	0.0242062	3977	6573	4028	9378	9949	8185	5268	6166	7358	10262	13356	11120	15620	17718	11975	43517	48719	38757	46389	51327	51367	46230	51631	48200	35888	39543
	2.48	304.114	303.107	0.565		16		●	[3]	Glucosylhydroxymethylcytosine	C11H17N3O7	Pos	[M+H]+	N/A	N/A	N/A	N/A	N/A	120268	63794	-1.88526	-0.0209667	0.0124526	630	1558	1078	2704	2856	2182	1252	1508	2438	3464	4042	3800	4702	5558	3797	14590	13910	12621	14998	18165	19628	14185	14361	14429	10737	12535
	1.24	214.049	215.056	0.224		8.4		●	[3]	Glycerophosphorylethanolamine	C5H14NO6P	Neg	[M-H]-	1190-00-7	HMDB0000114	N/A	388990	123874	1395409	2121467	1.52032	0.0583891	0.0376878	10648	17890	9652	12589	9268	2925	11847	10032	9426	24171	24221	19885	19045	34843	33277	174967	172871	161277	186885	193891	166941	207684	208269	202775	200208	190648
	3.52	166.073	165.066	2.475		10.9		●	[4]		C6H7N5O	Pos	[M+H]+	4955-99-1	N/A	N/A	60677087	21639022	497417	61439	-8.09611	-0.0637532	0.0280717	0	3223	0	1830	5679	7110	3442	2279	3586	18295	27878	13566	41256	35071	27235	75377	59701	58714	83051	94422	60715	55639	51597	57971	52110	43752
	2.33	283.991	284.998	0.674		8		●	[4]		C7H10NO7S2	Neg	[M-H]-	0	0	0	0	0	1	95768	95768	0.0293119	0.00802954	0	0	0	0	0	0	0	0	0	0	0	0	0	0	0	0	0	0	0	0	0	0	0	0	0	0
	5.05	372.17	371.163	0.468		11		●	[4]		C15H25N5O4S	Pos	[M+H]+	#N/A	#N/A	#N/A	#N/A	#N/A	530717	221035	-2.40105	-0.0404851	0.0244286	0	0	0	0	0	0	0	0	0	331	584	617	1616	1225	1270	21146	25177	19372	36377	38463	32147	46703	47797	44152	58953	66832
	4.88	162.076	161.069	0.532		7.9		●	[4]		C6H11NO4	Pos	[M+H]+, [M+Na]+, [2M+Na]+	#N/A	#N/A	#N/A	#N/A	#N/A	463899	265846	-1.74499	-0.0224383	0.0122529	22083	45342	0	105702	46155	106762	56296	100675	101298	43157	8245	25544	8844	10865	8380	17839	14429	15796	16452	13629	16932	16998	13901	16766	19178	18657
	1.22	134.019	111.03	1.468		2.6		●	[4]		C3H7NO2	Pos	[M+Na]+, [M+K]+	#N/A	#N/A	#N/A	#N/A	#N/A	398471	236550	-1.68451	-0.0275845	0.025943	27323	28599	31530	8336	11226	14226	6202	12422	14500	6756	11691	12292	11686	13183	11704	15373	18409	17257	25682	25074	27823	19428	18917	24552	25296	27556
	1.62	280.092	279.085	1.756		17.3		●	[4]		C6H14N7O4P	Pos	[M+H]+	#N/A	#N/A	#N/A	#N/A	#N/A	204677	426812	2.0853	0.0291317	0.0232162	969	1493	2438	491	596	993	854	69	2911	1655	2658	2481	5505	4316	6794	7891	9037	9506	9456	8497	47105	11661	12167	58325	8581	10366
	1.73	132.076	131.069	-3.228		6.5		●	[4]		C4H9N3O2	Pos	[M+H]+	#N/A	#N/A	#N/A	#N/A	#N/A	394682	245147	-1.60998	-0.0286485	0.019757	8306	16095	14774	16828	14732	17993	10978	10862	13340	12494	11624	16259	9214	11156	14389	20879	19673	21185	23910	25363	24549	27624	27237	28235	31400	36198
	5.46	278.613	555.211	0.501		18.2		●	[4]		C22H33N7O8S	Pos	[M+H+H]2+, [M+H]+	#N/A	#N/A	#N/A	#N/A	#N/A	345528	130221	-2.6534	-0.0375516	0.0132219	0	0	0	0	0	2212	0	0	1313	7541	8229	9413	6690	6921	5833	17755	21981	24894	22688	22929	24691	29104	28812	33146	36234	41977
	8.77	299.085	298.078	0.565		26.2		●	[4]		C16H14N2O2S	Pos	[M+H]+	#N/A	#N/A	#N/A	#N/A	#N/A	324839	66878	-4.85719	-0.0482559	0.0138894	0	0	0	561	717	339	1323	2213	1726	4546	5608	4243	7097	9366	6240	26638	28952	22244	32052	34880	24904	36490	37023	33597	38644	42266
	8.83	180.048	179.041	0.474		6.3		●	[4]		C9H9NOS	Pos	[M+H]+	#N/A	#N/A	#N/A	#N/A	#N/A	441969	194332	-2.2743	-0.041437	0.0145417	0	0	0	0	0	0	436	431	43	5034	6186	3988	14101	15158	12908	40186	43546	42718	43650	52600	47481	45094	47799	52594	46982	47892
	1.92	176.057	177.064	0.615		7.2		●	[4]		C6H11NO5	Neg	[M-H]-	#N/A	#N/A	#N/A	#N/A	#N/A	146728	253958	1.73081	0.0218248	0.016296	0	176	0	295	280	544	206	1258	864	4335	7194	6484	7181	6808	8670	19359	11502	20852	8285	6681	12641	9869	7586	15062	8975	6971
	2.01	187.072	188.08	-0.042		7.2		●	[4]		C7H12N2O4	Neg	[M-H]-	#N/A	#N/A	#N/A	#N/A	#N/A	99660	175949	1.76549	0.0135072	0.0102462	0	0	0	0	0	0	0	0	0	0	0	0	0	0	0	0	0	0	170	1568	700	5130	6040	5305	12148	11634
	6.91	279.109	280.116	0.337		14		●	[4]		C11H20O8	Neg	[M-H]-	#N/A	#N/A	#N/A	#N/A	#N/A	212471	136267	-1.55923	-0.0167873	0.0157169	0	0	0	0	0	0	0	0	0	0	0	0	0	0	0	5334	6843	4968	11328	14609	11883	19416	21416	24228	28495	29383
	5.82	381.722	761.43	-1.466		3.1		●	[4]		C31H60N11O9P	Pos	[M+H+H]2+	#N/A	#N/A	#N/A	#N/A	#N/A	104880	219716	2.09493	0.025541	0.0166231	642	979	299	0	0	0	385	446	697	0	0	924	0	4236	3340	5649	19591	23170	5083	8627	23636	13278	21244	18674	2858	17614
	2.39	208.029	209.036	0.603		26.1		●	[4]		C6H11NO5S	Neg	[M-H]-	#N/A	#N/A	#N/A	#N/A	#N/A	68180	352203	5.16578	0.054103	0.00567347	8216	11417	7323	3858	3043	3616	1424	1324	2670	1863	1401	1523	0	433	0	10665	15352	11925	130	1701	287	7217	12285	7770	2368	4386
	1.85	205.082	204.075	1.056		7.5		○	[4]		C7H12N2O5	Pos	[M+H]+	#N/A	#N/A	#N/A	#N/A	#N/A	409562	234662	-1.74533	-0.0463126	0.0121844	8064	19714	14224	33700	36695	35904	17206	19004	24018	31551	33938	32755	26325	27282	26042	38272	36682	37773	34055	35744	39853	31607	26909	33437	27305	24010
	1.29	300.129	301.136	1.005		36.5		○	[4]		C15H19N5S	Neg	[M-H]-	#N/A	#N/A	#N/A	#N/A	#N/A	89243	136513	1.52968	0.0127113	0.0105656	0	0	0	0	0	0	0	0	0	0	0	2128	4020	3816	3772	8465	6315	8244	7605	6633	8264	8362	8631	10221	9106	8897
	7.79	260.074	259.067	0.091		26.2		●	[4]		C14H13NO2S	Pos	[M+H]+	72678-97-8	N/A	N/A	2394204	3141767	89692	244581	2.7269	0.0380154	0.00435262	0	0	0	629	0	25	766	0	223	3597	1322	1596	3427	2036	2128	11323	8068	7310	10602	8541	7104	12734	9917	8273	12454	9422
	5.35	348.087	349.095	1.99		23.4		●	[4]		C14H16N5O4P	Neg	[M-H]-	#N/A	#N/A	#N/A	#N/A	#N/A	75914	128468	1.69228	0.0179318	0.0162789	0	0	0	2512	2373	305	4096	4066	1680	700	1516	653	1467	3238	2876	11053	3342	6153	13364	9686	1703	9257	7990	8326	15365	6099
	7.86	366.669	731.324	1.834		44.3		●	[4]		C26H46N13O10P	Pos	[M+H+H]2+	#N/A	#N/A	#N/A	#N/A	#N/A	101225	168724	1.66682	0.0173597	0.0103579	0	0	0	0	0	0	0	0	879	0	0	1080	0	0	3662	6132	18936	19161	6458	9258	19958	13366	17878	14524	5493	20189
	3.78	201.088	202.095	0.72		12		●	[4]		C8H14N2O4	Neg	[M-H]-	#N/A	#N/A	#N/A	#N/A	#N/A	109524	72722	-1.50606	-0.0103024	0.00656995	0	0	0	0	0	0	0	0	0	0	0	0	0	0	0	1542	1829	957	5269	8787	4431	11675	14738	8231	19403	23525
	6.53	348.167	349.174	-0.365		13.4		●	[4]		C10H24N9O3P	Neg	[M-H]-, [M-2H+Na]-	#N/A	#N/A	#N/A	#N/A	#N/A	184361	105005	-1.75574	-0.0240531	0.0115846	22296	21353	19481	14526	13900	15415	7625	6481	8608	6225	6111	5213	5639	8051	4800	8781	7469	11463	12728	9777	12738	12733	11128	13171	13890	15518
	5.36	350.102	349.095	1.717		23.9		●	[4]		C14H16N5O4P	Pos	[M+H]+	#N/A	#N/A	#N/A	#N/A	#N/A	78375	123395	1.57442	0.0159688	0.0143514	0	0	0	4088	2739	1589	4559	4961	1414	1066	1961	1487	1467	3492	2623	11235	3115	5324	11704	8838	1741	9549	8766	7150	15187	6423
	7.96	383.687	765.36	0.051		2.2		●	[4]		C27H48N19O4PS	Pos	[M+H+H]2+	#N/A	#N/A	#N/A	#N/A	#N/A	79396	141960	1.788	0.0172579	0.0102758	93	0	0	0	0	0	0	187	943	262	150	715	0	3828	0	0	15599	14574	4513	7115	16553	12423	18123	12370	4468	20586
	5.38	310.151	618.287	-1.593		7.3		●	[4]		C22H46N6O12S	Pos	[M+H+H]2+	#N/A	#N/A	#N/A	#N/A	#N/A	66598	119178	1.78951	0.0151183	0.0117371	0	0	0	0	0	0	0	0	305	0	44	0	0	0	2475	3414	12554	14635	0	0	13598	7648	12955	12699	3341	12990
	1.98	233.077	232.07	0.595		9.5		●	[4]		C8H12N2O6	Pos	[M+H]+, [M+K]+, [M+Na]+	#N/A	#N/A	#N/A	#N/A	#N/A	165528	106558	-1.55341	-0.0214048	0.00626686	7447	11648	7405	22886	19867	16155	13763	13183	10338	17883	16502	11485	11081	13019	8708	17190	15364	13943	14377	15129	13706	13232	13301	12815	9193	9580
	1.84	606.075	607.082	0.424		33.6		○	[4]		C17H27N3O17P2	Neg	[M-H]-	#N/A	#N/A	#N/A	#N/A	#N/A	30015	104727	3.48916	0.022399	0.00785224	523	1621	934	3100	6422	3075	7803	3086	2434	6048	4187	1861	2207	2837	1362	1788	625	1151	1753	992	419	1157	1356	686	3061	1147
	7.19	175.087	174.08	1.398		19.6		●	[4]		C10H10N2O	Pos	[M+H]+, [M+Na]+	#N/A	#N/A	#N/A	#N/A	#N/A	205993	32263	-6.38481	-0.0469439	0.00587121	1600	2734	1785	4472	5440	6601	6538	9134	10964	16562	18309	22220	15385	15562	20630	11871	12406	18189	12505	11674	18200	11118	11825	17091	14112	16935
	4.88	321.131	161.069	0.881		27.2		●	[4]		C6H11NO4	Neg	[2M-H]-, [M-H]-, [2M-2H+Na]-	#N/A	#N/A	#N/A	#N/A	#N/A	66636	26668	-2.49873	-0.0125617	0.0119506	0	0	0	0	0	0	0	0	0	0	27	0	0	461	0	3145	2027	2460	2957	1671	2578	2553	1275	3524	4591	4514
	5.51	291.097	290.089	-1.136		13.4		●	[4]		C14H14N2O5	Pos	[M+H]+, [M+Na]+	#N/A	#N/A	#N/A	#N/A	#N/A	139283	80716	-1.72559	-0.0247576	0.00736953	14071	20257	20789	8729	9432	13831	7448	6566	8645	8595	11202	12098	8068	9103	8349	9970	12058	12212	10303	12648	11775	7876	4162	5352	7672	5421
	2.1	588.075	589.083	0.544		29.9		●	[4]		C16H25N5O15P2	Neg	[M-H]-	N/A	HMDB0001095	N/A	388350	N/A	107065	169201	1.58036	0.0218078	0.0117207	2100	2613	1888	4193	3736	3487	5559	5304	3486	6441	5786	4754	6605	7334	6738	11430	10787	11239	9163	9900	7643	12878	12965	10394	15766	13024
	1.94	310.114	309.106	1.204		15.3		○	[4]		C11H19NO9	Pos	[M+H]+	#N/A	#N/A	#N/A	#N/A	#N/A	223096	134332	-1.66078	-0.0318431	0.0106186	10636	10218	8442	19718	20807	19316	13519	12587	11337	15662	14037	13031	10312	12899	8751	14881	14999	13202	15549	15891	16200	20660	20617	20886	20266	20759
	6.57	241.069	242.077	1.424		26.6		●	[4]		C7H10N6O4	Neg	[M-H]-	#N/A	#N/A	#N/A	#N/A	#N/A	75148	43438	-1.73001	-0.0147444	0.0120781	7273	6574	4704	5094	7419	5611	5136	6722	4380	3313	3851	2052	3398	6631	1246	4983	3297	3889	6401	3847	5133	3322	3138	3578	6127	5232
	1.14	335.075	334.067	-1.535		20.2		●	[4]		C10H15N4O7P	Pos	[M+H]+	#N/A	#N/A	#N/A	#N/A	#N/A	90377	138348	1.53079	0.0186104	0.0059586	841	938	0	2217	2240	1534	2967	2677	2845	4862	4605	4183	5504	5711	5112	8705	8487	8285	7855	8142	8729	7142	7755	7963	8800	7931
	1.99	263.087	262.08	0.5		14.3		●	[4]		C9H14N2O7	Pos	[M+H]+	#N/A	#N/A	#N/A	#N/A	#N/A	189108	120821	-1.56519	-0.0247405	0.00762199	6857	10100	6444	19824	18550	12665	12486	10276	8938	16046	17555	11144	14297	14623	10833	18915	19790	15368	19503	19876	16283	16897	16730	14004	13522	12995
	8.52	283.108	282.101	1.386		13.2		●	[4]		C16H14N2O3	Pos	[M+H]+	#N/A	#N/A	#N/A	#N/A	#N/A	44002	84222	1.91405	0.012531	0.00575517	0	0	0	0	0	0	0	0	0	0	0	0	0	0	0	599	1079	265	3492	4313	1729	4696	4638	4503	6347	6182
	7.9	240.034	241.041	0.773		26.6		●	[4]		C10H11NO4S	Neg	[M-H]-	2000-57-9	N/A	N/A	3587277	4385488	1	80465	80465	0.0262297	0.00408387	0	0	0	0	0	0	0	0	0	0	0	0	0	0	0	0	0	0	0	0	0	0	0	0	0	0
	1.21	291.975	290.968	-1.29		54.4		○	[4]		C10H2N3O6P	Pos	[M+H]+	#N/A	#N/A	#N/A	#N/A	#N/A	67096	108820	1.62186	0.0162338	0.00974615	0	0	0	0	196	0	1136	943	382	2019	2004	1140	3005	3902	3051	9259	6008	7172	9982	10219	8017	8462	8120	7609	7519	7806
	7.63	537.231	538.238	0.317		26.3		●	[4]		C17H35N10O8P	Neg	[M-H]-	#N/A	#N/A	#N/A	#N/A	#N/A	76767	26068	-2.94487	-0.0211648	0.00922382	0	0	0	0	0	0	0	0	0	0	0	0	0	0	0	6122	8222	9272	10513	13265	16026	9194	9030	16492	9420	7655
	5.82	382.224	762.433	0.991		76.7		○	[4]		C23H63N12O14P	Pos	[M+H+H]2+	#N/A	#N/A	#N/A	#N/A	#N/A	33102	72129	2.17899	0.0144291	0.00943638	0	0	0	0	0	0	0	0	0	0	0	0	0	1314	0	1994	6373	7571	1892	2804	8924	4141	6724	6362	1075	5802
	8.94	403.126	402.119	0.782		20.7		○	[4]		C19H14N8O3	Pos	[M+H]+	#N/A	#N/A	#N/A	#N/A	#N/A	126503	80051	-1.58028	-0.0166105	0.00446145	0	0	1239	1695	1740	2162	2496	2522	2593	3820	3963	3525	5728	6454	5557	10250	10038	10070	11466	12158	11731	11499	10814	11128	13250	13598
	7.28	374.157	375.165	0.453		15.4		●	[4]		C10H22N11O3P	Neg	[M-H]-	#N/A	#N/A	#N/A	#N/A	#N/A	15288	66761	4.36689	0.0199327	0.00697025	0	0	0	0	0	0	0	0	0	0	0	0	0	0	0	0	1324	1655	0	0	1502	3546	3971	3261	516	6203
	4.85	348.167	347.16	0.565		15.2		●	[4]		C16H21N5O4	Pos	[M+H]+	#N/A	#N/A	#N/A	#N/A	#N/A	54361	2099	-25.8985	-0.0217201	0.00809873	0	0	126	0	0	252	223	718	558	103	456	585	711	908	609	2801	3646	3283	3571	3852	13832	11690	14176	15558	12032	13777
	7.63	391.086	392.093	1.572		17.6		●	[4]		C11H16N6O10	Neg	[M-H]-	#N/A	#N/A	#N/A	#N/A	#N/A	80641	51367	-1.5699	-0.0119244	0.00676262	0	0	0	0	0	0	0	0	0	0	0	0	0	0	0	4890	6833	6417	7869	9815	9656	8945	8551	11694	9117	8688
	7	547.194	548.201	0.155		27.7		●	[4]		C21H29N10O6P	Neg	[M-H]-	#N/A	#N/A	#N/A	#N/A	#N/A	88506	52139	-1.6975	-0.0138747	0.00770152	2444	4639	2988	2410	2234	2936	2538	2044	2118	2059	1645	2519	3920	3404	3085	4277	13527	5113	5885	5815	3953	8422	9768	6772	7203	9343
	8.82	178.086	177.079	-1.165		9.4		○	[4]		C10H11NO2	Pos	[M+H]+, [M+Na]+	#N/A	#N/A	#N/A	#N/A	#N/A	114781	76125	-1.5078	-0.014425	0.00793604	1292	815	961	796	1204	1567	1304	1401	2056	4098	3494	3640	4045	4270	3701	9713	9206	8910	9157	11347	11175	10540	12019	14401	12009	12617
	2.36	479.118	480.125	0.831		96.9		○	[4]		C19H32N2O4S4	Neg	[M-H]-	#N/A	#N/A	#N/A	#N/A	#N/A	75789	42632	-1.77775	-0.015981	0.00872215	2685	1434	1821	1836	1979	2916	2108	2284	1960	4573	5091	5365	5625	4491	7186	6729	6115	9810	8020	7810	14289	5932	5777	8412	5196	4664
	5.91	328.696	655.377	0.732		31.5		○	[4]		C22H46N19O3P	Pos	[M+H+H]2+	#N/A	#N/A	#N/A	#N/A	#N/A	42182	74399	1.76376	0.0124867	0.00869218	0	0	0	0	0	0	0	0	0	0	0	713	0	3186	0	4994	0	10911	3782	6302	9224	5722	8717	0	3033	0
	6.54	370.73	739.446	-0.18		38.1		●	[4]		C23H63N15O8P2	Pos	[M+H+H]2+	#N/A	#N/A	#N/A	#N/A	#N/A	36005	69804	1.93873	0.0131153	0.00830418	414	191	680	0	0	0	281	0	0	0	0	0	1155	0	1769	3007	7175	7882	2366	3226	7357	0	7033	6713	1676	5975
	5.49	594.3	593.292	-0.316		26.2		●	[4]		C20H36N17O3P	Pos	[M+H]+, [M+H+H]2+	#N/A	#N/A	#N/A	#N/A	#N/A	49478	81888	1.65504	0.0127124	0.00913471	0	0	502	0	0	0	0	0	1025	0	0	1121	1769	2768	2471	3346	7771	8857	2503	4668	8794	6845	8658	9039	2227	7630
	1.28	772.316	771.309	-0.973		38		○	[4]		C18H46N17O15P	Pos	[M+H]+	#N/A	#N/A	#N/A	#N/A	#N/A	27282	53605	1.96485	0.0114756	0.00462881	0	0	0	0	0	0	0	0	0	0	0	0	0	0	0	2068	2520	2357	4380	5424	4125	4531	3965	4001	4120	4216
	4.84	371.113	370.106	-2.9		8.2		●	[4]		C12H22N2O9S	Pos	[M+H]+	#N/A	#N/A	#N/A	#N/A	#N/A	6161	45998	7.466	0.0169821	0.00380381	0	0	0	0	0	0	0	0	0	0	0	0	0	0	0	0	0	0	0	0	0	354	462	344	708	1118
	5.17	350.102	349.095	1.787		18.7		●	[4]		C14H16N5O4P	Pos	[M+H]+	#N/A	#N/A	#N/A	#N/A	#N/A	54971	96551	1.7564	0.0177677	0.00491571	1383	2977	2246	1747	1274	1438	1400	969	1161	990	717	811	747	1172	1309	5835	5858	4202	3988	3487	2792	6798	6426	5184	5919	6380
	7.89	301.089	300.082	-0.09		15.1		○	[4]		C11H18O8	Pos	[M+H]+	#N/A	#N/A	#N/A	#N/A	#N/A	44806	18374	-2.43855	-0.0128189	0.00727163	0	0	0	0	0	0	0	0	0	0	0	0	0	0	0	655	1534	997	3217	2135	3683	3103	2958	5174	5968	5680
	5	562.277	561.27	0.476		27.1		●	[4]		C20H45N5O9P2	Pos	[M+H]+	#N/A	#N/A	#N/A	#N/A	#N/A	48040	74324	1.54713	0.0106984	0.00750293	0	0	0	0	0	0	0	0	0	0	0	0	1755	2674	2096	3679	7543	8461	2461	3735	8535	6827	8850	8799	2452	7509
	8.94	658.179	659.186	-0.62		40.8		○	[4]		C27H26N13O6P	Neg	[M-H]-	#N/A	#N/A	#N/A	#N/A	#N/A	50289	22247	-2.26048	-0.0123343	0.00850716	0	0	0	0	0	0	0	0	0	148	0	0	3071	2203	454	9469	7080	4658	10162	9063	5321	7071	5726	4882	9022	4137
	4.53	323.099	324.106	0.664		17.6		●	[4]		C12H20O10	Neg	[M-H]-	#N/A	#N/A	#N/A	#N/A	#N/A	56530	27094	-2.08644	-0.0124893	0.00975508	0	0	0	0	0	0	0	0	0	0	0	0	339	485	0	7123	6526	5272	5817	6871	5866	7817	8357	5881	7606	8143
	6.55	289.656	577.297	0.262		36.2		●	[4]		C25H39N9O7	Pos	[M+H+H]2+	#N/A	#N/A	#N/A	#N/A	#N/A	41819	67539	1.61503	0.0102746	0.00789715	432	0	0	0	0	0	0	0	804	0	0	915	1534	0	2327	0	7907	7838	0	4630	9018	5982	8725	0	2050	7781
	5.72	385.717	769.42	-1.869		39.3		●	[4]		C24H57N19O6P2	Pos	[M+H+H]2+	#N/A	#N/A	#N/A	#N/A	#N/A	33553	57769	1.72172	0.0113538	0.0111275	0	4206	3624	455	750	0	1468	0	2813	1067	1183	2003	2671	0	4557	3042	5480	6014	2283	3687	5319	4781	4188	0	1609	0
	2.16	256.082	255.075	0.6		14.6		○	[4]		C11H13NO6	Pos	[M+H]+	#N/A	#N/A	#N/A	#N/A	#N/A	79090	18364	-4.3068	-0.0275073	0.00561625	1412	1202	965	1974	2717	2688	2837	3626	3865	4384	5106	4412	5874	6713	5785	7131	7527	7935	7962	8637	8003	6311	7228	7645	5914	6737
	7.96	384.188	766.362	0.45		37.6		○	[4]		C17H46N22O13	Pos	[M+H+H]2+	#N/A	#N/A	#N/A	#N/A	#N/A	24145	45950	1.90309	0.0108321	0.00594699	0	0	0	0	0	0	0	0	176	0	0	0	143	0	140	0	6590	3734	0	2496	4578	3765	5451	2537	1605	6249
	1.98	380.167	379.159	1.369		18.4		○	[4]		C14H25N3O9	Pos	[M+H]+	#N/A	#N/A	#N/A	#N/A	#N/A	56888	34294	-1.65883	-0.0149102	0.00563259	1167	1051	822	3807	3245	2236	1849	1889	1955	4484	4826	3666	3798	3805	3462	6774	6197	5718	5971	5682	6097	4648	5470	5490	4344	4440
	4.84	369.099	370.106	-3		8.7		○	[4]		C12H22N2O9S	Neg	[M-H]-	#N/A	#N/A	#N/A	#N/A	#N/A	1164	21694	18.6375	0.0126971	0.00273251	0	0	0	0	0	0	0	0	0	0	0	0	0	0	0	0	0	0	0	0	0	90	27	0	87	98
	8.52	343.007	344.014	-1.19		10.4		●	[4]		C12H12N2O6S2	Neg	[M-H]-	#N/A	#N/A	#N/A	#N/A	#N/A	1	18701	18701	0.0118392	0.00293863	0	0	0	0	0	0	0	0	0	0	0	0	0	0	0	0	0	0	0	0	0	0	0	0	0	0
	5.6	279.62	557.227					●	[5]			Pos	[M+H+H]2+, [M+H]+	#N/A	#N/A	#N/A	#N/A	#N/A	424006	167272	-2.53483	-0.0404544	0.0141274	0	0	0	0	0	0	0	0	3955	6768	8121	11021	9062	8770	11914	21252	25633	33831	27071	27992	41264	30751	32328	44355	37664	43513
	3.82	306.077	307.084					●	[5]			Neg	[M-H]-	#N/A	#N/A	#N/A	#N/A	#N/A	137573	221796	1.61221	0.0249569	0.00924083	0	45967	15579	0	10609	0	9432	7386	10108	7374	2451	1793	1992	3054	46	11823	12577	12730	9215	9438	7327	12493	17800	11602	11501	22477
	6.71	174.055	173.048					●	[5]			Pos	[M+H]+	#N/A	#N/A	#N/A	#N/A	#N/A	61955	22951	-2.69945	-0.0124779	0.011114	0	0	0	0	0	0	0	0	0	0	0	0	730	489	0	2025	2934	2167	2672	4201	3294	3011	3549	3932	6758	6955
	4.92	104.107	103.1					●	[5]			Pos	[M+H]+	#N/A	#N/A	#N/A	#N/A	#N/A	82695	15160	-5.45482	-0.0201931	0.00956572	69	145	66	395	289	88	165	0	167	407	2435	308	851	2163	3562	16855	6650	19794	0	0	0	0	10270	10552	5260	28365
	2.15	303.053	304.06					●	[5]			Neg	[M-H]-	#N/A	#N/A	#N/A	#N/A	#N/A	164184	72818	-2.25472	-0.0217532	0.0154694	1607	1869	1259	2282	1749	1019	67	219	103	0	0	0	337	579	1126	17005	22984	20004	18016	22540	23925	20746	21723	21288	18928	19021
	1.26	268.104	269.111					○	[5]			Neg	[M-H]-	#N/A	#N/A	#N/A	#N/A	#N/A	79214	25118	-3.15367	-0.0156795	0.00747846	0	0	144	0	0	79	0	0	0	0	1052	0	0	1253	272	2823	2707	3254	769	0	0	5443	4388	4253	7880	9901
	2.38	172.04	171.033					●	[5]			Pos	[M+H]+, [M+Na]+	#N/A	#N/A	#N/A	#N/A	#N/A	119158	72314	-1.64779	-0.0180223	0.0118134	20496	14103	21026	10360	14257	18354	10639	10717	9841	13641	16284	16544	9331	7487	11544	4345	3178	5566	3531	3811	6783	4053	3287	5499	3413	3364
	2.34	661.231	662.239					●	[5]			Neg	[M-H]-	#N/A	#N/A	#N/A	#N/A	#N/A	80158	41837	-1.91596	-0.0134866	0.00783981	0	0	0	0	0	0	0	0	0	0	0	0	0	0	0	2224	721	3478	5236	4503	9074	4841	3109	8423	9581	8153
	3.67	145.134	144.126					●	[5]			Pos	[M+H]+	#N/A	#N/A	#N/A	#N/A	#N/A	77867	9308	-8.3656	-0.0212908	0.00910458	199	272	197	191	0	0	0	263	0	227	144	146	3297	4006	2435	10422	20964	4249	13667	20851	2985	7175	11200	3444	6742	9449
	3.88	213.053	214.061					●	[5]			Neg	[M-H]-	#N/A	#N/A	#N/A	#N/A	#N/A	103515	43983	-2.35352	-0.0217226	0.00927968	0	253	320	20	119	422	702	762	1974	2039	1071	2899	3843	3430	5959	9709	12333	13322	19898	13369	16998	15184	8276	11647	7850	4935
	6.92	370.098	371.105					●	[5]			Neg	[M-H]-	#N/A	#N/A	#N/A	#N/A	#N/A	120234	51447	-2.33705	-0.0221864	0.00770261	1138	1147	1037	1921	1780	2239	2985	2790	2973	2879	2586	1447	9754	7981	5479	10967	12443	6360	19331	19792	10619	12383	14108	5404	15628	12722
	2.11	176.002	177.01					●	[5]			Neg	[M-H]-	#N/A	#N/A	#N/A	#N/A	#N/A	52668	100256	1.90355	0.0108777	0.00785879	9861	6555	8340	10241	9323	11579	9904	8697	10525	14086	10136	13413	8289	4932	6340	1850	1122	1328	0	0	0	0	0	0	0	0
	2.09	76.0392	75.032					●	[5]			Pos	[M+H]+	#N/A	#N/A	#N/A	#N/A	#N/A	161213	96795	-1.66551	-0.0199023	0.00539767	0	0	12	1235	3114	1693	2706	3917	2957	5989	8269	4877	10479	11804	8849	15216	12303	13774	16479	16007	16876	11929	9753	12896	15445	12344
	4.13	309.138	308.131					●	[5]			Pos	[M+H]+	#N/A	#N/A	#N/A	#N/A	#N/A	144532	90358	-1.59955	-0.0197872	0.00914539	1997	4298	3735	2805	3627	5206	4770	5543	4995	8703	10369	8943	12805	14199	13481	8309	9037	14192	6082	8767	10189	7279	7716	10839	7306	10206
	1.71	461.19	460.183					○	[5]			Pos	[M+H]+	#N/A	#N/A	#N/A	#N/A	#N/A	13593	48187	3.54499	0.0119517	0.00545089	0	0	0	0	0	0	0	0	0	0	0	0	0	0	0	0	0	0	924	952	0	1103	1550	1414	2026	2033
	1.46	282.066	283.073					●	[5]			Neg	[M-H]-	#N/A	#N/A	#N/A	#N/A	#N/A	36983	66837	1.80724	0.0103296	0.00788472	0	0	0	0	0	601	0	0	0	0	2029	4035	1114	465	1937	2505	6281	5663	267	788	0	5189	5356	6919	1872	3014
	1.53	205.088	204.081					○	[5]			Pos	[M+H]+	#N/A	#N/A	#N/A	#N/A	#N/A	54539	92739	1.70042	0.013045	0.00561747	1159	1559	1104	2467	1518	2437	2173	1825	2128	4704	2625	4479	2988	2736	4614	2896	3080	3004	3142	2617	3217	3097	4779	4267	5097	4897
	4.07	308.089	307.081					○	[5]			Pos	[M+H]+	#N/A	#N/A	#N/A	#N/A	#N/A	80326	131755	1.64025	0.0160055	0.00970341	7279	3756	0	4935	6354	6832	3966	2869	2927	2750	3986	4337	225	1148	592	6139	6093	4140	4933	6349	3144	10117	9127	9147	13085	12549
	2.82	85.0295	86.0368					●	[5]			Neg	[M-H]-	#N/A	#N/A	#N/A	#N/A	#N/A	129427	84139	-1.53825	-0.0163983	0.00662765	3396	3187	3888	3885	4892	6068	3168	3810	3602	4474	4389	3624	3072	4813	3047	8586	10991	9556	10702	12698	9722	12460	14363	12734	13343	14586
	8.29	234.134	233.126					●	[5]			Pos	[M+H]+	#N/A	#N/A	#N/A	#N/A	#N/A	60874	102835	1.68931	0.0173297	0.00461472	482	892	573	1055	1398	1316	1581	1765	2093	2603	3529	3741	3814	3537	4458	5513	6361	9103	4353	5480	5662	5706	6489	7758	5313	6023
	1.99	134.045	133.038					○	[5]			Pos	[M+H]+	#N/A	#N/A	#N/A	#N/A	#N/A	128308	81857	-1.56747	-0.0216639	0.00753976	4542	7322	4805	11559	11446	8367	6826	6849	5846	8702	10262	6604	7184	8586	6280	12652	12955	10525	13021	14559	12398	11950	12183	10970	10399	10212
	8.93	341.122	342.129					○	[5]			Neg	[M-H]-	#N/A	#N/A	#N/A	#N/A	#N/A	94627	52234	-1.8116	-0.0150554	0.00573427	0	0	0	0	0	0	0	0	294	582	1499	1282	2187	2737	2273	6600	7364	8185	8119	8625	9908	9271	9872	10252	9808	12364
	4.9	219.08	218.073					●	[5]			Pos	[M+H]+	#N/A	#N/A	#N/A	#N/A	#N/A	42564	89760	2.10882	0.0180137	0.00291167	480	890	1100	163	103	218	0	122	475	0	0	0	1086	628	191	3698	3166	3518	3008	3400	3069	4284	4792	4437	5406	4125
	6.55	175.034	174.027					●	[5]			Pos	[M+H]+	#N/A	#N/A	#N/A	#N/A	#N/A	93939	49755	-1.88803	-0.0183505	0.0107569	10463	8521	10371	10308	8345	9435	6736	5970	7555	4602	4176	3746	3892	4833	2645	6141	3292	4117	6531	3597	4974	5254	4039	4246	6165	5430
	2.05	341.102	340.094					○	[5]			Pos	[M+H]+	#N/A	#N/A	#N/A	#N/A	#N/A	56377	89235	1.58283	0.0134563	0.00452831	494	0	0	0	0	701	0	0	0	846	609	586	794	886	0	6662	7116	4608	6408	6068	4361	8265	8163	6247	7872	7505
	5.71	257.041	256.034					●	[5]			Pos	[M+H]+	#N/A	#N/A	#N/A	#N/A	#N/A	90654	35427	-2.5589	-0.0212436	0.00378093	5440	7227	6387	6637	10503	11674	7049	11069	10460	8987	13391	12351	8126	9949	11092	5711	6800	7504	5459	6728	7334	3225	4169	5735	3009	3357
	5.62	307.123	306.115					●	[5]			Pos	[M+H]+	#N/A	#N/A	#N/A	#N/A	#N/A	83620	46919	-1.78222	-0.0172277	0.00873254	1526	1560	2100	1858	1698	3102	2794	2036	2476	2628	2930	3071	3485	4584	6657	4721	6339	8668	6038	10012	9896	4340	5429	8820	4649	8035
	3.63	206.048	205.041					○	[5]			Pos	[M+H]+	#N/A	#N/A	#N/A	#N/A	#N/A	11089	53607	4.83425	0.0175132	0.00825097	0	234	296	0	0	732	0	921	870	963	0	802	0	843	511	1435	1708	2623	987	1244	2127	0	0	921	850	1488
	2.59	307.114	306.106					○	[5]			Pos	[M+H-C6H7N3]+, [M+K]+	#N/A	#N/A	#N/A	#N/A	#N/A	38743	645	-60.0667	-0.0192978	0.00892459	0	0	0	0	0	0	0	0	0	674	479	443	1428	1713	1552	5034	6137	5416	6472	9656	11921	3718	4456	5376	2878	3419
	2.28	306.22	307.227					○	[5]			Neg	[M-H]-	#N/A	#N/A	#N/A	#N/A	#N/A	50532	94743	1.87491	0.0206718	0.00424684	3563	4075	3407	3688	3025	3075	3165	2834	3417	2379	1798	2291	1612	2374	1342	4145	4912	4621	2746	2749	2861	6387	8075	5916	5610	6511
	4.97	399.566	797.117					●	[5]			Pos	[M+H+H]2+	#N/A	#N/A	#N/A	#N/A	#N/A	112231	60578	-1.85267	-0.0216439	0.011229	5978	7706	0	7264	7730	9795	7017	7574	7310	8457	8846	8287	7613	9183	8241	11495	10209	0	8761	9533	9893	9432	8624	11222	8511	8647
	4.07	147.113	146.106					●	[5]			Pos	[M+H]+	#N/A	#N/A	#N/A	#N/A	#N/A	64383	1209	-53.2531	-0.0249819	0.00845431	0	0	0	0	0	0	0	0	0	0	0	0	0	0	0	4181	5680	3836	5189	6107	4897	8161	8779	9157	8449	8462
	1.95	267.065	266.057					○	[5]			Pos	[M+H]+	#N/A	#N/A	#N/A	#N/A	#N/A	71836	47406	-1.51534	-0.0124145	0.00598947	2258	2631	3721	1700	2384	2574	1158	1938	2257	2157	2742	3218	2866	2492	2817	4523	5151	5437	6123	5884	6675	6260	6183	7061	6190	7036
	6.98	172.041	173.048					●	[5]			Neg	[M-H]-	#N/A	#N/A	#N/A	#N/A	#N/A	34839	7171	-4.85832	-0.0129326	0.00619621	0	0	0	0	0	0	0	0	0	0	0	0	0	0	0	442	1415	0	1643	2587	1847	2154	2633	1695	4239	5037
	5.23	387.089	386.082					●	[5]			Pos	[M+H]+	#N/A	#N/A	#N/A	#N/A	#N/A	37678	13618	-2.76678	-0.0132499	0.00763559	0	0	0	0	0	0	116	123	451	500	249	660	747	834	1495	2090	3772	5050	2454	3982	6504	4240	4474	6366	2878	6474
	1.86	325.034	326.041					○	[5]			Neg	[M-H]-	#N/A	#N/A	#N/A	#N/A	#N/A	49858	75114	1.50656	0.0132	0.0112488	0	383	417	704	1612	2931	515	1937	2596	2050	2421	4455	4360	4590	5232	6382	6684	7880	4963	4334	7477	5670	4938	5247	2743	2780
	8.39	374.085	373.078					○	[5]			Pos	[M+H]+	#N/A	#N/A	#N/A	#N/A	#N/A	43020	21264	-2.02314	-0.0102841	0.00521772	0	0	0	0	0	0	0	0	0	0	0	0	0	0	0	1241	1952	1578	2370	2904	3312	3504	3921	4938	4898	5142
	2.65	251.07	250.062					●	[5]			Pos	[M+H]+	#N/A	#N/A	#N/A	#N/A	#N/A	46649	88645	1.90026	0.0187772	0.00328722	2487	1634	2920	1312	1356	3410	1939	2521	3102	2828	3167	4113	2708	1809	1478	3076	4044	3475	4125	5068	3305	3960	4857	4454	5022	5023
	8.73	246.056	245.049					○	[5]			Pos	[M+H]+	#N/A	#N/A	#N/A	#N/A	#N/A	43789	18036	-2.42787	-0.0111781	0.00521251	0	0	0	0	0	0	0	0	0	0	0	0	0	0	0	2260	2843	1256	3696	4917	1962	4676	5882	3109	7142	7394
	7	275.104	276.111					●	[5]			Neg	[M-H]-	#N/A	#N/A	#N/A	#N/A	#N/A	53510	34218	-1.5638	-0.0101158	0.00815169	3316	4823	4067	2688	2945	3001	983	901	1878	1592	1688	2454	1048	1472	1357	2516	4435	2557	2330	2399	2343	4407	4483	3735	3124	3906
	6.89	205.047	204.04					○	[5]			Pos	[M+H]+	#N/A	#N/A	#N/A	#N/A	#N/A	67405	35566	-1.89521	-0.0152911	0.0046169	393	772	318	807	880	1137	2454	1669	1694	1787	2220	1241	4981	3914	2985	6653	5257	3814	8672	9714	5746	6102	5804	4389	7674	6849
	1.86	322.161	321.154					○	[5]			Pos	[M+H]+	#N/A	#N/A	#N/A	#N/A	#N/A	86515	47850	-1.80805	-0.0204061	0.00641138	1659	3816	2647	5136	5744	5125	1935	2774	3130	5566	7510	6009	6447	6515	5755	9113	8789	8254	8042	8018	9713	6223	5953	7905	6225	5267
	1.96	431.236	430.229					○	[5]			Pos	[M+H]+	#N/A	#N/A	#N/A	#N/A	#N/A	34287	56239	1.64024	0.0115483	0.00730216	1249	1240	1778	0	0	0	779	787	796	626	0	848	1611	2477	2573	2047	5065	5999	2129	2557	5844	2862	3905	4722	1695	4189
	5.39	193.108	192.101	-0.504		NA		●	[5]			Pos	[M+H]+	#N/A	#N/A	#N/A	#N/A	#N/A	66211	21907	-3.02237	-0.0213609	0.0068993	960	2408	2114	1626	1691	1684	1744	1568	1249	2685	2861	2132	1447	2759	2368	4369	4349	3920	4357	4962	4931	6781	7069	6431	6465	7587
	4.28	320.092	321.1					●	[5]			Neg	[M-H]-	#N/A	#N/A	#N/A	#N/A	#N/A	19962	45435	2.27607	0.0131055	0.00821701	0	164	0	0	0	0	0	0	0	0	0	0	0	0	0	1824	2341	1389	346	1286	1346	3322	4202	4045	2054	3128
	1.69	298.097	297.09	-0.673		NA		○	[5]			Pos	[M+H]+	#N/A	#N/A	#N/A	#N/A	#N/A	61460	22202	-2.76822	-0.0186229	0.00480771	948	1532	1342	978	973	1140	1875	1770	1279	1214	6387	4516	4347	5429	4904	1721	7107	5558	3715	3291	4802	4402	3043	5414	4505	4353
	4.08	615.159	614.152					○	[5]			Pos	[M+H]+	#N/A	#N/A	#N/A	#N/A	#N/A	40084	63302	1.57923	0.0101417	0.00836337	4640	841	0	2629	3077	4544	2127	1351	1691	1274	2099	3228	0	0	542	2761	2228	2133	2527	2538	1474	4731	4532	5071	4316	3929
	3.18	174.055	173.048					●	[5]			Pos	[M+H]+	#N/A	#N/A	#N/A	#N/A	#N/A	57926	9902	-5.84993	-0.0215922	0.0064054	0	0	0	0	0	0	0	0	0	0	1448	838	1356	1404	1100	5498	5501	5722	7401	6724	5700	6793	7275	8031	7549	7508
	7.97	341.126	340.119					●	[5]			Pos	[M+H]+	#N/A	#N/A	#N/A	#N/A	#N/A	44578	23120	-1.92811	-0.0106155	0.0068851	0	0	0	0	0	0	0	0	0	0	0	0	0	0	89	2976	3875	3318	2924	4651	4961	5029	6482	6140	5808	6562
	1.22	287.981	288.989					○	[5]			Neg	[M-H]-	#N/A	#N/A	#N/A	#N/A	#N/A	22742	43154	1.89755	0.0110193	0.00595187	0	0	0	75	0	0	0	0	0	373	360	607	462	851	434	3708	3575	3044	3268	3309	2863	2539	2769	3267	4284	3741
	2.48	171.077	170.069					○	[5]			Pos	[M+H]+	#N/A	#N/A	#N/A	#N/A	#N/A	45361	27262	-1.66389	-0.0111594	0.00621285	177	933	0	894	766	675	741	342	0	1398	1933	953	1747	1383	496	4948	4549	3865	6016	7501	6586	5868	6399	5422	3581	3967
	8.93	659.021	658.014					○	[5]			Pos	[M+H]+	#N/A	#N/A	#N/A	#N/A	#N/A	21431	42246	1.97126	0.0101875	0.00908793	0	0	0	0	0	0	0	0	0	0	0	0	357	303	1277	1738	3058	3638	1297	1746	4450	2466	3697	4247	917	3152
	1.98	289.037	290.045	0.254		33.1		●	[5]			Neg	[M-H]-	#N/A	#N/A	#N/A	#N/A	#N/A	69222	36435	-1.89988	-0.0183298	0.0066744	903	1790	544	3568	3948	3367	3948	3303	2423	5140	4875	2969	3254	4621	3621	6025	5857	5210	5574	5213	4814	6716	5442	5207	5716	5441
	1.09	133.029	132.022					○	[5]			Pos	[M+H]+	#N/A	#N/A	#N/A	#N/A	#N/A	20613	55724	2.70334	0.018629	0.00207921	883	739	780	591	550	647	541	784	837	916	1083	1155	1242	1561	1321	1899	2117	1842	1844	1843	2262	2027	2492	2111	2355	2275
	1.66	249.108	248.101					○	[5]			Pos	[M+H]+, [M+H-C3H7NO2]+	#N/A	#N/A	#N/A	#N/A	#N/A	53660	20381	-2.63284	-0.0178822	0.00617221	959	955	970	3799	3354	1446	3225	3343	2653	4467	4993	2538	4132	3455	3651	6822	7119	5989	5683	6291	5812	3443	3262	5178	3472	2956
	2.58	363.098	364.106					○	[5]			Neg	[M-H]-	#N/A	#N/A	#N/A	#N/A	#N/A	20589	57510	2.79324	0.0204778	0.00310944	1480	1858	1480	1847	1294	1420	890	1268	1090	858	0	568	582	466	475	2151	1588	2055	580	814	0	2676	3484	2435	1995	2789
	7.21	300.049	301.057					○	[5]			Neg	[M-H]-	#N/A	#N/A	#N/A	#N/A	#N/A	48743	16712	-2.91665	-0.017627	0.00582051	1072	961	782	298	630	867	699	868	1653	1251	2249	1713	1535	2229	1739	4674	4905	4412	5657	6213	3685	4550	3813	4096	5297	4123
	8.91	619.341	618.333					○	[5]			Pos	[M+H]+	#N/A	#N/A	#N/A	#N/A	#N/A	25699	45386	1.76606	0.0104937	0.00707182	0	152	6	0	0	0	22	60	0	0	0	0	1450	1910	1876	1483	2990	4818	1952	2775	3569	3278	4251	4157	913	4132
	1.1	98.9562	99.9635					○	[5]			Neg	[M-H]-	#N/A	#N/A	#N/A	#N/A	#N/A	22907	48699	2.12594	0.014637	0.00451343	0	0	537	0	0	317	0	382	377	832	425	1143	1170	1210	1406	2231	3154	3182	2662	2845	2724	2097	2802	2613	2001	2217
	6.54	431.152	430.144					●	[5]			Pos	[M+H]+	#N/A	#N/A	#N/A	#N/A	#N/A	36313	14559	-2.4942	-0.0130816	0.00542351	496	1193	1423	529	780	1612	834	960	1419	371	635	905	2448	3552	2943	2703	2470	5342	2984	3099	6137	2895	2972	5299	1993	3848
	2.31	159.077	158.069					○	[5]			Pos	[M+H]+	#N/A	#N/A	#N/A	#N/A	#N/A	44578	24160	-1.84512	-0.0116324	0.00415253	0	0	290	74	190	630	0	400	547	1270	1345	1420	1462	1662	2013	4030	3633	3893	5119	4859	5341	4800	5145	5089	5612	4330
	8.88	309.139	308.132					○	[5]			Pos	[M+H]+	#N/A	#N/A	#N/A	#N/A	#N/A	26464	7899	-3.3503	-0.011737	0.00394203	0	369	390	0	0	523	0	0	0	664	642	0	0	1301	1123	1617	1614	1975	2946	2378	2882	2285	1432	1827	2840	2246
	7.28	398.154	397.146					○	[5]			Pos	[M+H]+	#N/A	#N/A	#N/A	#N/A	#N/A	6733	27449	4.07679	0.013057	0.0051209	0	0	0	0	0	0	0	0	0	0	0	0	0	0	342	0	645	1151	0	0	703	1880	1768	1002	0	2160
	1.66	253.085	252.078					○	[5]			Pos	[M+H]+	#N/A	#N/A	#N/A	#N/A	#N/A	58957	38434	-1.53398	-0.014525	0.00478161	3017	3347	3060	2172	2056	3367	2244	2429	3019	3214	3121	3128	3233	3119	2693	4458	5084	5432	4730	5898	5664	4722	5033	5676	5185	5155
	1.64	122.027	121.02					○	[5]			Pos	[M+H]+	#N/A	#N/A	#N/A	#N/A	#N/A	2991	23569	7.87997	0.0120689	0.00407424	0	0	0	0	0	0	0	0	0	0	0	0	0	0	0	0	0	0	0	0	0	514	281	218	734	666
	8.84	624.96	623.953					●	[5]			Pos	[M+H]+	#N/A	#N/A	#N/A	#N/A	#N/A	34770	52711	1.51599	0.0111213	0.00926247	2053	2564	2960	1941	2496	0	3149	3830	3827	2585	3224	3812	4422	3389	0	4723	0	0	3723	4204	0	0	4443	0	3155	4237
	6.15	238.107	237.1					○	[5]			Pos	[M+H]+	#N/A	#N/A	#N/A	#N/A	#N/A	33509	8340	-4.01787	-0.0153254	0.00629973	766	911	1103	783	1046	1119	0	225	0	607	1007	471	600	652	494	3465	2687	3024	2360	2254	2485	3251	3116	3682	2279	2719
	1.23	190.163	189.156					○	[5]			Pos	[M+H]+	#N/A	#N/A	#N/A	#N/A	#N/A	39779	23100	-1.72203	-0.0111474	0.00410246	559	485	590	1242	1220	927	1092	1071	1259	972	1720	1610	1116	1802	1392	2663	2830	2342	3175	4980	3195	4208	4058	4475	4318	5063
	1.13	130.984	96.0132					●	[5]			Neg	[M+Cl]-, [M-2H+Na]-	#N/A	#N/A	#N/A	#N/A	#N/A	47734	28634	-1.66704	-0.0137114	0.00920631	4120	4093	3882	4163	4418	4090	2770	2751	2899	3088	2604	2475	2092	2682	1118	2641	2386	3156	3387	2319	2334	3351	3895	4253	4400	3162
	5.4	402.095	379.105					●	[5]			Pos	[M+Na]+, [M+H]+	#N/A	#N/A	#N/A	#N/A	#N/A	23440	41441	1.76796	0.012778	0.00294193	0	1417	1184	842	983	880	1161	1499	1654	1209	798	884	1632	1974	1049	3244	2450	1685	2041	1571	742	2332	2036	1181	2121	1288
	4.62	405.144	404.137					●	[5]			Pos	[M+H]+	#N/A	#N/A	#N/A	#N/A	#N/A	20772	37504	1.80551	0.0100036	0.00468984	0	990	526	613	0	0	0	0	0	0	0	490	0	0	0	2162	2675	2144	1220	1064	1039	3483	3693	3259	1706	3414
	4.28	227.054	228.061					○	[5]			Neg	[M-H]-	#N/A	#N/A	#N/A	#N/A	#N/A	32513	8948	-3.63355	-0.0134942	0.00687804	5323	4581	4426	4289	3820	3844	2044	2498	2367	1163	1586	967	1269	2526	323	1437	152	1606	2233	684	1785	1168	648	1402	2434	1771
	2.27	352.129	351.122					○	[5]			Pos	[M+H]+	#N/A	#N/A	#N/A	#N/A	#N/A	31048	48075	1.54841	0.0120727	0.00418905	2942	2898	2641	2818	2660	2387	2308	2420	3037	1981	1756	1573	1705	2253	1631	3014	2923	2234	2296	2409	1949	3176	2983	2458	3223	2714
	7.65	393.126	394.133					○	[5]			Neg	[M-H]-	#N/A	#N/A	#N/A	#N/A	#N/A	41987	13832	-3.0355	-0.0160823	0.00359104	1433	1544	1165	3128	3535	3318	3587	3344	2856	4605	4882	4348	4921	5165	4928	3390	2964	3028	3980	2840	2789	2259	1915	2199	2504	1511
[truncated: 41 more columns]

## Sheet: 2
Supplementary Table S2. Overview of significant extracellular features (Abundance > 5000, significant p loading, fold change AUC >1.5). The molecules quantified in both negative and positive mode are marked in bold.
Displayed in fig. 3	RT [min]	m/z	M	Δm/z [ppm]	ΔRT	mSigma	MS/MS score	MS/MS	Tier	Name (bold were identified in both positive and negative mode)	Sum Formula	Mode	Ions	CAS	Human Metabolome Database	KEGG	ChemSpider	Pubchem	AUC Cys	AUC SSC	AUC fold change (SSC/Cys)	p loading (pareto scaling)	ploading SD (pareto scaling)	BIO4_Cys_D0	BIO12_Cys_D0	BIO8_Cys_D0	BIO8_Cys_D3	BIO12_Cys_D3	BIO4_Cys_D3	BIO8_Cys_D4	BIO12_Cys_D4	BIO4_Cys_D4	BIO8_Cys_D5	BIO4_Cys_D5	BIO12_Cys_D5	BIO4_Cys_D6	BIO8_Cys_D6	BIO12_Cys_D6	BIO4_Cys_D7	BIO12_Cys_D7	BIO8_Cys_D7	BIO8_Cys_D9	BIO12_Cys_D9	BIO4_Cys_D9	BIO4_Cys_D10	BIO8_Cys_D10	BIO12_Cys_D10	BIO8_Cys_D11	BIO4_Cys_D11
yes	1.2	296.039	297.046	1.748	-0.07	25		○	[1*]	Cystine-glycine	C8H15N3O5S2	neg	[M-H]-	70555-24-7	N/A	N/A	N/A	N/A	36917	5690	-6.48805	-0.022312	0.00234717	0	0	0	0	0	0	59	0	0	236	309	109	547	492	213	1853	1153	1987	6036	4623	6115	6953	6379	5138	5894	5547
yes	1.17	199.969	200.977	0.149	-0.04	7.2	943.3	●	[1]	Sulfo-cysteine	C3H7NO5S2	neg	[M-H]-	1932788-99-2	N/A	N/A	N/A	N/A	2184	705502	323.032	0.105912	0.0157031	0	0	0	568	592	500	528	650	545	0	0	0	594	747	172	0	0	0	0	0	0	0	0	0	0	0
yes	6.6	316.151	317.159	0.236	-0.14	13.2		●	[1]	gamma-glutamylleucinylglycine	C13H23N3O6	neg	[M-H]-, [M-2H+Na]-	82147-37-3	N/A	N/A	N/A	N/A	231126	18898	-12.2302	-0.0624618	0.0106218	0	0	0	593	0	0	383	0	0	917	0	169	1429	2469	1056	5481	6310	7233	22722	24361	19029	18885	24481	26402	27882	25012
yes	4.94	164.057	163.05	1.323	-0.12	13.2	662.2	●	[1]	Pterine	C6H5N5O	pos	[M+H]+	100643-15-0	HMDB0000802	C00715	65806	N/A	255601	23085	-11.0722	-0.0632281	0.0114728	0	262	300	389	402	264	476	509	527	1187	771	957	2190	2681	1759	4411	3167	4690	17415	11677	18146	20045	20672	14915	27270	27240
yes	1.16	239.017	240.024	0.317	-0.09	∞		●	[1]	L-Cystine	C6H12N2O4S2	neg	[M-H]-	24645-67-8	HMDB0000192	C00491	60997	N/A	123863	63539	-1.9494	-0.0337426	0.0111061	6527	7654	7277	5950	6431	6192	8125	8412	8727	6542	7985	7876	11022	10763	12698	8777	10169	7805	5211	7283	5039	9117	8717	9916	7069	6798
yes	1.38	256.991	257.998	-0.27	-0.11	41		●	[1*]	Sulfocysteine-glycine	C5H10N2O6S2	neg	[M-H]-	87092-44-2	N/A	N/A	N/A	N/A	6545	75034	11.4643	0.0284749	0.00952744	0	0	0	0	0	0	0	0	0	253	271	60	91	0	0	274	367	363	1290	731	1022	718	558	544	1121	1338
yes	1.2	298.053	297.046	1.539	-0.07	52.4		○	[1*]	Cystine-glycine	C8H15N3O5S2	pos	[M+H]+	70555-24-7	N/A	N/A	N/A	N/A	70122	20702	-3.38721	-0.0278524	0.00282981	320	0	0	586	431	234	765	578	770	1476	1440	822	1790	1952	1850	4173	3134	3837	10904	8451	11341	10876	11527	8631	10418	10913
yes	1.24	96.9601	97.9673	0.3	-0.01	6.9	984.63	●	[1]	Sulfate	H2SO4	neg	[M-H]-	14808-79-8	HMDB01448	C00059	1086	1117	387850	917110	2.3646	0.0888683	0.0182683	12515	13530	13184	13937	14054	11193	11842	11702	10490	9594	8710	15960	20631	7828	21732	10943	8991	9998	18443	25366	17781	36616	25455	25183	24045	25009
yes	6.6	318.166	317.159	0.543	-0.14	1.2	967.6	●	[1]	gamma-glutamylleucinylglycine	C13H23N3O6	pos	[M+H]+, [M+K]+, [M+Na]+, [M+H-C3H7NO2]+	82147-37-3	N/A	N/A	N/A	N/A	598346	186898	-3.20146	-0.0825202	0.0144614	0	0	0	1996	1793	1705	3641	2787	2704	6664	5130	5782	8724	12271	9964	19867	19534	25879	58804	58762	50361	53806	61707	63266	68374	60827
yes	1.37	112.937	113.945	0.388	0.16	4.7	908.3	●	[1]	thiosulfate	H2O3S2	neg	[M-H]-	14383-50-7	HMDB0000257	C05529	388348	1085	7028	219662	31.2553	0.0602725	0.0159091	0	0	0	479	0	0	916	587	624	362	614	585	108	99	22	10	0	0	0	0	0	0	0	396	0	0
yes	1.61	275.089	276.096	0.218	0.03	12.7	880.7	●	[1]	Glutamylglutamate	C10H16N2O7	neg	[M-H]-	N/A	HMDB0028818	N/A	N/A	N/A	154536	277562	1.7961	0.0312358	0.0183696	0	0	0	0	0	0	0	0	0	0	0	0	0	0	0	0	0	0	12353	6261	11909	16980	18666	10138	23674	24546
yes	5.75	309.109	310.117	0.213	0.02	13.7	974.3	●	[1]	gamma-glutamyltyrosine	C14H18N2O6	neg	[M-H]-	N/A	HMDB0028831	N/A	449883	N/A	112980	201802	1.78617	0.0311922	0.00744184	0	0	0	0	0	0	0	0	0	0	0	0	0	0	0	0	0	0	3102	436	1803	3342	2781	677	9098	7573
yes	1.17	201.984	200.977	1.193	-0.03	6.5		●	[1]	Sulfo-cysteine	C3H7NO5S2	pos	[M+H]+, [M+Na]+	1932788-99-2	N/A	N/A	N/A	N/A	0.1	258764	2587640	0.0630249	0.00789713	0	0	0	0	0	0	0	0	0	0	0	0	0	0	0	0	0	0	0	0	0	0	0	0	0	0
yes	1.41	386.034	387.041	0.438	0	17.5	855.6	●	[1]	GSSO3	C10H17N3O9S2	neg	[M-H]-	1637-70-3	N/A	N/A	N/A	159625	0.1	208697	2086970	0.0561156	0.0128233	0	0	0	0	0	0	0	0	0	0	0	0	0	0	0	0	0	0	0	0	0	0	0	0	0	0
yes	1.16	241.031	240.024	0.555	-0.09	13.4		○	[1]	L-Cystine	C6H12N2O4S2	pos	[M+H]+	24645-67-8	HMDB0000192	C00491	60997	N/A	342741	210674	-1.62688	-0.0448748	0.0164071	18614	22352	19639	23001	22409	24207	27076	26798	25837	23443	23063	25086	30652	28897	30270	24427	24829	22547	15959	19186	12754	19505	18891	23783	15913	14212
yes	3.87	611.145	612.152	0.048	-0.05	90.6	865.4	●	[1]	Glutathione oxidized	C20H32N6O12S2	neg	[M-H]-	103239-24-3	HMDB0003337	C00127	58835	65359	14523	61250	4.21745	0.0182361	0.0150279	0	0	0	0	0	0	0	0	0	0	0	0	227	108	289	905	278	1195	3537	3298	3220	3198	3964	4141	1935	1512
yes	5.1	304.15	303.143	0.546	-0.15	12	705.9	●	[1]	gamma-glutamylvalinylglycine	C12H21N3O6	pos	[M+H]+	38837-70-6	N/A	N/A	34560128	25099093	109499	28674	-3.81876	-0.0383224	0.00652101	0	0	0	0	0	0	1211	1018	0	1629	1472	1603	1694	2128	2068	3471	4153	4654	9826	10912	8003	8791	10564	10894	11822	10703
yes	7.85	678.292	1354.57	-1.18	0.09	33.95	989.1	●	[1]	Cyanocobalamine	C63H88CoN14O14P	pos	[M+H+H]2+	68-19-9	HMDB0000607	N/A	4470975	5311498	83598	21440	-3.89916	-0.0351696	0.00611295	461	298	527	339	468	420	1201	1106	954	1448	1457	1081	3832	4041	3882	3266	3714	3880	6216	5965	6005	8615	7845	8111	9379	7549
yes	4.94	162.042	163.049	0.541	-0.12	15.6	800.9	●	[1]	Pterine	C6H5N5O	neg	[M-H]-	100643-15-0	HMDB0000802	C00715	65806	N/A	62627	0.1	-626270	-0.0327367	0.00627726	0	0	0	0	0	0	0	0	0	0	0	0	0	0	0	0	43	1055	3878	2175	2509	4597	5240	3168	6440	6798
yes	1.95	251.069	250.062	0.161	0.03	29		○	[1]	gamma-glutamylcysteine	C8H14N2O5S	pos	[M+H]+	636-58-8	N/A	N/A	N/A	N/A	18175	59531	3.27543	0.0262949	0.0102656	0	0	0	0	111	34	415	281	400	822	1051	872	1064	1435	1029	1116	1220	1357	1260	1201	1278	1879	1515	1534	1865	1763
yes	2.86	290.135	289.127	-0.057	0.03	11.2	154.2	●	[1]	gamma-glutamyl-alpha-aminobutyrylglycine / Ophthalmate	C11H19N3O6	pos	[M+H]+	495-27-2	HMDB0005765	N/A	5381695	7018721	38442	7972	-4.82213	-0.0223874	0.00520684	0	0	0	0	0	0	191	0	0	205	0	209	275	583	477	1045	992	1446	4825	5163	3501	3832	4521	4935	5745	4471
yes	1.36	200.953	201.961	-0.3		26.4		●	[3]	hydroxy acid sulfocysteine	C3H6O6S2	neg	[M-H]-	N/A	N/A	N/A	N/A	N/A	0.1	97383	973830	0.0417306	0.0116745	0	0	0	0	0	0	0	0	0	0	0	0	0	0	0	0	0	0	0	0	0	0	0	0	0	0
	8.8	165.056	166.063	0.12	0.1	8.6	857.63	●	[1]	3-phenyllactic acid	C9H10O3	neg	[M-H]-, [2M-H]-, [M-H-H2O]-	828-01-3	HMDB00779	N/A	3715	3848	4900858	2470306	-1.98391	-0.151462	0.0329782	0	0	0	6363	2025	0	0	0	0	0	0	0	0	0	0	51527	21362	60617	349922	209953	332149	438869	462580	285386	581257	583902
	8.7	131.071	132.079	0.432	-0.11	5	999.1	●	[1]	2-Hydroxy-4-methyl-pentanoic acid	C6H12O3	neg	[M-H]-, [2M-2H+Na]-, [2M-H]-	10303-64-7	HMDB0000665	N/A	83753	N/A	1920783	891536	-2.15446	-0.0883492	0.0262527	0	0	0	15887	11970	8362	7291	34	0	5400	0	0	0	0	0	7730	0	4233	108834	79860	123877	169547	121589	87527	142281	198333
	6.46	129.056	130.063	0.399	0.03	4.6	943.67	●	[1]	keto isoleucine	C6H10O3	neg	[M-H]-, [2M-2H+Na]-	24809-08-3	HMDB0000491	N/A	N/A	439286	1037172	557273	-1.86116	-0.0468705	0.0398345	0	0	1352	73241	76034	74206	79739	84609	82224	32367	34430	41046	41086	10466	8666	45247	41391	45754	82218	38191	72524	59051	26026	49774	10222	4117
	8.82	174.056	175.063	0.05	-0.05	0.7	984.1	●	[1]	2-hydroxy-1-(1H-indol-3-yl)ethan-1-one / 3-(hydroxyacetyl)indole	C10H9NO2	neg	[M-H]-	2400-51-3	HMDB0038628	N/A	173681	200631	1474964	682073	-2.16247	-0.108974	0.0236641	0	0	0	12292	10394	7574	14359	11749	8726	24987	16562	18717	33079	41876	38148	52915	61273	60424	86876	113294	78493	91240	106704	114430	112809	104881
	8.74	172.098	173.105	0.409	-0.05	1.8	744.1	●	[1]	N-acetyl-L-leucine	C8H15NO3	neg	[M-H]-	1188-21-2	HMDB0011756	C02710	64075	N/A	433150	666652	1.53908	0.0452909	0.0271865	0	0	0	2626	1922	1058	0	0	0	0	0	0	0	0	0	0	0	0	10522	20406	8570	14561	9239	6409	13195	19422
	6.82	222.077	223.085	0.548	-0.06	1.7		●	[1]	N-acetyl-L-tyrosine	C11H13NO4	neg	[M-H]-, [2M-H]-	36174-18-2	HMDB0000866	N/A	61606	N/A	246425	473179	1.92017	0.0500733	0.0202772	0	0	0	2932	1715	926	728	0	0	17	0	0	0	0	0	0	0	0	2685	0	0	0	0	0	6080	2050
	5.45	209.092	208.085	0.493	-0.03	2.4	843	●	[1]	Kynurenine	C10H12N2O3	pos	[M+H]+	2922-83-0	HMDB0000684	C00328	141580	161166	272634	568982	2.08698	0.0631265	0.0265436	244	183	0	1581	1310	0	2957	1577	1017	6207	3860	3440	12215	13791	13791	20709	19765	19574	23010	27627	23376	24163	22094	23885	21042	22665
	3.36	117.019	118.027	0.447	-0.08	5	982.4	●	[1]	Succinic acid	C4H6O4	neg	[M-H]-, [M-H-CO2]-, [M-H-H2O]-	110-15-6	HMDB0000254	C00042	140973	N/A	621979	272910	-2.27906	-0.0693021	0.0179199	0	0	0	7895	6593	8116	9015	9287	9917	15523	13101	14931	22626	21027	21321	26424	28588	23815	25238	32871	23143	29202	33228	22739	39662	39200
	4.27	237.087	236.08	0.062	-0.09	9	975.6	●	[1]	3-(3-Hydroxy-2-oxo-2,3-dihydro-1H-indol-3-yl)-L-alanine	C11H12N2O4	pos	[M+H]+, [M+Na]+	184955-21-3	N/A	N/A	48060225	131699222	278464	424854	1.52571	0.0388452	0.0171873	1408	2469	2115	4470	3865	2320	5585	5240	4231	5221	4374	5342	7630	8027	9076	8531	10346	8495	14739	17447	12908	17073	17394	18815	22058	19738
	2.84	173.009	174.016	0.208	-0.24	8.3	996.9	●	[1]	cis-aconitic acid	C6H6O6	neg	[M-H]-, [M-H-CO2]-, [M-H-C2O4]-	N/A	N/A	N/A	N/A	N/A	599545	352781	-1.69948	-0.0465198	0.0214966	0	0	0	1417	1174	773	0	0	0	820	0	0	3649	4923	185	11390	8118	14013	55506	39710	46215	58469	65550	46311	78438	67385
	5.33	271.075	270.068	0.483	-0.09	25.9	861.2	●	[1]	2-[3-Hydroxy-5-(hydroxymethyl)-2-methyl-4-pyridinyl]-4-thiazolidinecarboxylic acid	C11H14N2O4S	pos	[M+H]+	21891-56-5	N/A	N/A	313667	353316	36756	284471	7.73944	0.0557717	0.0197179	0	0	0	0	0	0	0	0	1792	1973	2207	0	0	0	0	2537	0	2571	2927	0	2824	4147	5468	3137	3568	3146
	3.45	346.056	347.063	0.392	0.02	18	970.2	●	[1]	Adenosine 5'-monophosphate	C10H14N5O7P	neg	[M-H]-	N/A	HMDB0000045	C00020	N/A	N/A	403936	223871	-1.80432	-0.0372163	0.0161752	0	0	0	504	261	0	444	0	0	1884	1134	270	5080	5769	4392	12499	9504	12008	25417	25268	29745	31061	28018	26934	31719	36344
	8.4	121.03	122.037	0.482	-0.07	2.8	761	●	[1]	4-Hydroxybenzaldehyde	C7H6O2	neg	[M-H]-	123-08-0	HMDB0011718	C00633	123	N/A	178985	44645	-4.00907	-0.032703	0.0115162	0	0	0	2919	2476	2095	4192	5664	6398	5497	8011	2997	12521	10246	9105	3026	5371	6453	0	444	0	0	0	0	0	0
	7.16	190.05	189.043	0.386	0.07	8.9	962.6	●	[1]	4-oxo-1H-quinoline-2-carboxylic acid (Kynurenine yellow a1)	C10H7NO3	pos	[M+H]+, [M-H+2Na]+, [M+Na]+	492-27-3	HMDB0000715	N/A	N/A	3845	409905	259667	-1.57858	-0.0415489	0.00524221	371	343	694	3336	3192	3532	6551	6602	5284	11374	9821	11174	14195	16526	15265	19860	18621	23060	31173	31145	31147	31208	36216	30543	39814	37613
	2.74	188.057	189.064	0.912	-0.01	∞	860.1	●	[1]	N-Acetyl-DL-glutamic acid	C7H11NO5	neg	[M-H]-	N/A	HMDB0001138	C00624	180	N/A	33442	68097	2.03627	0.0177363	0.0130079	0	0	0	0	0	0	0	158	0	0	0	0	610	39	0	117	0	0	18	0	0	0	0	244	0	273
	2.51	347.04	348.047	0.532	0.06	20.8	857.4	●	[1]	Inosine 5'-monophosphate	C10H13N4O8P	neg	[M-H]-	N/A	HMDB0000175	C00130	N/A	N/A	61297	105503	1.72118	0.020866	0.00488618	0	0	0	0	0	0	0	0	0	0	0	0	0	0	0	0	0	0	368	0	0	1515	1503	0	4287	3785
	8.86	134.06	133.053	1.635	-0.04	2.9		○	[1]	Oxindole	C8H7NO	pos	[M+H]+	118914-78-6	HMDB0061918	C12312	10609167	N/A	98908	257504	2.60347	0.0528738	0.0128803	0	14	57	732	705	575	1877	2105	2004	2423	4035	3135	5650	4653	5514	7173	6241	6232	7480	7724	6920	7158	7746	7176	7937	7441
	3.89	133.051	134.058	0.521	-0.13	∞	884	●	[1]	2,3-dihydroxy-2-methylbutanoic acid	C5H10O4	neg	[M-H]-	14868-24-7	HMDB0029576	N/A	266858	N/A	90992	31401	-2.89774	-0.0261656	0.00756835	0	0	0	0	0	0	21	104	0	0	203	0	369	1112	244	1199	606	1648	4223	3487	3661	4815	5350	3243	7208	7402
	5.96	219.077	220.084	-1.332	-0.05	∞	536.7	●	[1]	2-amino-3-(2-oxo-2,3-dihydro-1h-indol-3-yl)propanic acid hydrochloride	C11H12N2O3	neg	[M-H]-	911669-75-5	N/A	N/A	N/A	N/A	69486	120853	1.73924	0.0284876	0.00756449	0	0	0	1535	1699	1949	3938	4041	4715	4384	5897	4774	8340	7643	8075	7146	6796	6585	4565	5338	4780	5423	5290	6932	4051	4164
	4.26	235.073	236.08	0.343	-0.1	∞	685.4	●	[1]	3-(3-Hydroxy-2-oxo-2,3-dihydro-1H-indol-3-yl)-L-alanine	C11H12N2O4	neg	[M-H]-	184955-21-3	N/A	N/A	48060225	131699222	23036	53413	2.31868	0.0201061	0.00712136	0	0	0	216	83	0	316	352	183	173	191	252	864	786	1124	666	486	614	1087	1374	1238	1532	1715	1681	1850	1179
	5.8	235.073	236.08	0.549	-0.06	11.3	913.8	●	[1]	N'-Formylkynurenine	C11H12N2O4	neg	[M-H]-	1022-31-7	HMDB0060485	C02700	388843	N/A	33074	61698	1.86545	0.0134651	0.00306946	4809	4786	5363	3008	2902	2392	4090	5426	5282	3868	4407	3941	6417	4521	5494	1377	2167	963	308	664	418	560	324	441	45	200
	5.36	385.129	384.122	0.737	-0.05	38.4	930.8	●	[1]	S-(5'-Adenosyl)-L-homocysteine	C14H20N6O5S	pos	[M+H]+	75899-14-8	HMDB0000939	C00021	388301	N/A	57273	27209	-2.10493	-0.0181496	0.00532656	0	0	0	0	0	0	0	0	0	0	7	131	181	543	139	840	824	509	4751	3961	4632	5671	5727	4663	7742	7916
	1.51	157.061	156.054	0.889	-0.07	∞	360.6	●	[1]	(2S)-2-Hydroxy-3-(1H-imidazol-4-yl)propanoic acid	C6H8N2O3	pos	[M+H]+, [M+H-CH2O2]+	14403-45-3	N/A	N/A	389128	162097492	26891	8697	-3.09199	-0.0136663	0.00578145	11	0	0	32	0	0	0	166	228	417	533	487	325	118	480	540	0	491	1274	1094	1704	1750	1446	1362	1238	2204
	4.77	331.107	330.1	0.253		20.7		●	[3]	(E)-2-[(4-amino-2-methyl-pyrimidin-5-yl)methyl-formyl-amino]-5-hydroxy-pent-2-ene-3-sulfonic acid (thiamine related)	C12H18N4O5S	pos	[M+H]+	N/A	N/A	N/A	N/A	N/A	10834	279683	25.8153	0.0724975	0.0180805	0	0	0	0	0	0	0	0	0	1006	1090	0	1119	1148	1068	1415	1091	1058	979	971	1093	1383	917	870	688	903
	1.71	241.98	242.987	-0.32		52.14		●	[3]	(3-(sulfothio)propanoyl)glycine	C5H9NO6S2	neg	[M-H]-	N/A	N/A	N/A	N/A	N/A	0.1	401572	4015720	0.0853827	0.0230569	0	0	0	0	0	0	0	0	0	0	0	0	0	0	0	0	0	0	0	0	0	0	0	0	0	0
	1.59	170.943	171.95	-0.31		2.5		●	[3]	2-(sulfothio)acetic acid	C2H4O5S2	neg	[M-H]-	N/A	N/A	N/A	N/A	N/A	0.1	326518	3265180	0.077048	0.0222424	0	0	0	0	0	0	0	0	0	0	0	0	0	0	0	0	0	0	0	0	0	0	0	0	0	0
	4.71	329.093	330.1	-0.61		27.25		●	[3]	(E)-2-[(4-amino-2-methyl-pyrimidin-5-yl)methyl-formyl-amino]-5-hydroxy-pent-2-ene-3-sulfonic acid (thiamine related)	C12H18N4O5S	neg	[M-H]-	N/A	N/A	N/A	N/A	N/A	7842	201130	25.6478	0.0599955	0.0149954	0	0	0	0	0	0	0	0	0	0	0	0	0	0	0	0	0	0	0	0	0	542	704	0	349	178
	1.8	209.103	208.096	0.33		9.6		●	[3]	37P (thiamine related)	C9H12N4O2	pos	[M+H]+	N/A	N/A	N/A	N/A	N/A	151943	75089	-2.02351	-0.0252458	0.0143601	1523	1921	2370	2193	1848	1450	4607	4353	4485	2450	2642	2192	4249	5139	4543	3994	3983	3613	5929	5095	7826	7946	6931	7512	5483	6618
	1.78	271.991	272.998	0.35		9.6		●	[3]	N-(2-carboxyethyl)-S-sulfo-L-cysteine	C6H11NO7S2	neg	[M-H]-	N/A	N/A	N/A	N/A	N/A	0.1	53085	530850	0.0266104	0.014027	0	0	0	0	0	0	0	0	0	0	0	0	0	0	0	0	0	0	0	0	0	0	0	0	0	0
	2.34	214.065	213.057	0.777		∞		○	[3]	2-(1H-imidazol-4-ylmethyl)thiazolidine-4-carboxylic acid	C8H11N3O2S	pos	[M+H]+	1500843-22-0	N/A	N/A	N/A	N/A	15948	38092	2.38851	0.0153299	0.00565591	3933	1867	1642	470	430	754	1198	1336	2897	154	822	300	3784	2831	3551	189	144	20	0	0	98	985	1435	1374	292	237
	4.87	269.124	268.117	-1.007		8.9		●	[3]	28P (thiamine related)	C11H16N4O4	pos	[M+H]+	N/A	N/A	N/A	N/A	N/A	28418	13318	-2.1338	-0.0102908	0.00463919	0	0	0	0	0	0	0	0	0	0	86	0	0	133	0	167	248	252	872	809	1011	1308	1094	930	1631	1778
	4.46	367.143	366.136	-0.138		26		●	[3]	25P (thiamine related)	C16H22N4O4S	pos	[M+H]+	N/A	N/A	N/A	N/A	N/A	48000	27690	-1.73348	-0.0150392	0.00138926	0	0	0	0	108	0	111	185	156	604	539	439	562	545	386	1456	1122	2127	4446	3669	3303	4552	5157	4656	6081	5585
	4.75	370.154	369.147	0.08		8.1		●	[4]		C15H23N5O4S	pos	[M+H]+	N/A	N/A	N/A	N/A	N/A	1439967	2373182	1.64808	0.0995097	0.0122146	0	0	0	0	0	0	32166	32860	41155	30517	40517	32375	87617	72981	75754	63706	53292	53969	73345	62615	72006	140314	144854	112085	125736	117664
	3.76	218.067	219.074	-0.36		3.4		●	[4]		C8H13NO6	neg	[M-H]-	N/A	N/A	N/A	N/A	N/A	187557	349561	1.86376	0.0372226	0.029909	0	0	0	0	0	0	0	0	0	0	0	0	0	0	0	0	0	0	0	0	0	0	0	0	0	0
	4.94	372.17	371.163	0.582		9.5		●	[4]		C15H25N5O4S	pos	[M+H]+	N/A	N/A	N/A	N/A	N/A	796893	290887	-2.73953	-0.0656287	0.017506	0	0	0	0	0	0	0	0	0	0	0	0	2103	2137	1428	2624	1782	2483	25101	15058	22232	32652	37412	19341	68662	65702
	8.8	184.097	183.09	1.071		6.4		●	[4]		C9H13NO3	pos	[M+H]+, [M+H-CH4O3]+	N/A	N/A	N/A	N/A	N/A	598085	329134	-1.81715	-0.0504744	0.00971816	240	157	0	26	0	0	637	0	444	1047	999	1202	3444	4081	3274	9197	7170	11562	51426	32382	45885	61228	63932	41279	72538	73217
	8.67	299.085	298.078	0.565		26.2		●	[4]		C16H14N2O2S	pos	[M+H]+	N/A	N/A	N/A	N/A	N/A	515337	159146	-3.23814	-0.0737988	0.0122107	49	180	101	138	0	43	296	0	329	309	430	256	4844	5759	4568	8901	5196	9903	44847	29852	35292	54629	62845	46535	63553	56619
	8.79	189.052	166.063	0.282		6.4		●	[4]		C9H10O3	pos	[M+Na]+	N/A	N/A	N/A	N/A	N/A	507843	325505	-1.56017	-0.0452445	0.00621067	187	160	483	827	882	1137	2267	2418	2962	8185	8705	7707	16188	15674	13974	25267	20767	28663	55110	43639	54517	59671	60388	45634	59498	60756
	6.17	231.17	230.163	0.262		9.1		●	[4]		C11H22N2O3	pos	[M+H]+	N/A	N/A	N/A	N/A	N/A	40842	74582	1.82611	0.0173488	0.0132708	0	0	0	0	0	0	0	0	0	0	0	0	0	0	0	0	0	0	0	0	0	0	0	0	1013	0
	8.72	180.048	179.041	0.392		26.4		●	[4]		C9H9NOS	pos	[M+H]+, [M+Na]+	N/A	N/A	N/A	N/A	N/A	363298	191187	-1.90022	-0.0479004	0.00806262	0	0	0	0	0	0	605	722	0	2565	2093	2223	8773	9856	8203	19283	18431	21834	37689	39096	32828	33997	40296	39000	41399	35463
	6.8	371.095	372.102	-0.35		26.6		●	[4]		C14H21N4O4PS	neg	[M-H]-	N/A	N/A	N/A	N/A	N/A	262877	157548	-1.66855	-0.0270749	0.00953649	0	0	0	0	0	0	0	0	0	0	0	0	0	0	0	1373	0	3901	27269	15737	26394	28061	28565	15076	32297	31804
	2.51	251.07	250.062	0.043		26.1		●	[4]		C8H14N2O5S	pos	[M+H]+	N/A	N/A	N/A	N/A	N/A	156671	360612	2.30172	0.0588952	0.0204405	1197	774	1228	1103	1309	1167	5124	3085	4787	9515	9201	9633	13666	13712	13423	17251	14629	14986	16920	15504	16540	14620	16721	16314	16642	16137
	1.33	215.033	180.063	-0.13		8.7		●	[4]		C6H12O6	neg	[M+Cl]-	N/A	N/A	N/A	N/A	N/A	209515	102439	-2.04527	-0.041196	0.0180634	5851	2990	7617	10957	11694	9333	4364	5562	0	6964	7425	8806	6423	5119	8988	6769	8668	6798	11539	0	0	13713	16252	14814	19877	19628
	8.22	279.109	280.116	0.523		14.5		●	[4]		C11H20O8	neg	[M-H]-	N/A	N/A	N/A	N/A	N/A	66501	20492	-3.24522	-0.014185	0.0127031	0	0	0	0	0	0	0	0	0	0	0	0	0	0	0	0	0	0	0	0	0	0	0	0	0	0
	8.92	266.139	265.131	0.3		6.3		○	[4]		C14H19NO4	pos	[M+H]+, [M+Na]+	N/A	N/A	N/A	N/A	N/A	71452	117152	1.63959	0.0218704	0.00891506	1192	22	127	1353	1463	2332	0	1363	0	141	1147	1310	233	1169	972	1193	909	585	2624	3929	1717	2896	3403	2527	4018	4356
	4.52	238.071	237.064	0.187		10		●	[4]		C11H11NO5	pos	[M+H-H2O]+, [M+H]+	N/A	N/A	N/A	N/A	N/A	233323	84097	-2.77445	-0.0551319	0.00920144	1991	1602	1922	6533	6062	5972	6618	5857	6313	4266	4222	3191	7921	8774	7520	8705	8240	9297	19343	18009	21324	24759	25136	21962	22581	22292
	2.39	283.991	284.998	0.558		14.8		●	[4]		C7H11NO7S2	neg	[M-H]-	N/A	N/A	N/A	N/A	N/A	0.1	80193	801930	0.0376465	0.00936167	0	0	0	0	0	0	0	0	0	0	0	0	0	0	0	0	0	0	0	0	0	0	0	0	0	0
	8.82	370.13	371.137	-0.086		21.8		●	[4]		C20H21NO6	neg	[M-H]-	N/A	N/A	N/A	N/A	N/A	181116	118554	-1.52771	-0.0218252	0.00935101	0	0	0	0	0	0	0	0	0	0	0	0	0	0	0	3273	1199	3847	17532	11534	18299	22395	22394	13867	24673	25170
	7.48	391.086	392.093	0.187		20.2		●	[4]		C11H16N6O10	neg	[M-H]-	N/A	N/A	N/A	N/A	N/A	87392	51552	-1.69522	-0.0132967	0.00660451	0	0	0	0	0	0	0	0	0	0	0	0	0	0	0	0	0	0	1870	1462	910	2965	4691	4266	8284	6782
	8.81	340.117	341.124	0.379		10.6		●	[4]		C15H15N7O3	neg	[M-H]-	N/A	N/A	N/A	N/A	N/A	123819	44146	-2.80476	-0.0328668	0.00706678	0	0	0	0	0	0	0	0	0	0	0	0	395	571	0	2132	2072	2727	7814	7949	7117	9968	10015	8950	11141	9692
	1.28	335.059	336.067	0.536		16.8		●	[4]		C8H12N6O9	neg	[M-H]-	N/A	N/A	N/A	N/A	N/A	97903	191838	1.95947	0.0409839	0.0100607	2793	2961	3264	4502	4310	4055	5221	4319	3826	4468	5119	4101	4535	5662	5348	4889	4953	5685	7679	6938	6772	7013	8161	6415	7926	6616
	6.79	385.091	386.098	0.95		8.5		●	[4]		C16H14N6O6	neg	[M-H]-	N/A	N/A	N/A	N/A	N/A	116173	50061	-2.32063	-0.0243353	0.00877718	0	0	0	0	0	0	0	0	0	0	0	0	0	0	0	810	11	1727	10692	5579	10609	8706	9589	3052	18185	17657
	6.76	279.108	280.115	-1.191		14.8		○	[4]		C11H20O8	neg	[M-H]-	N/A	N/A	N/A	N/A	N/A	46338	12299	-3.76762	-0.012252	0.0108722	0	0	0	0	0	0	0	0	0	0	0	0	0	0	0	0	0	0	0	0	0	0	0	0	0	0
	1.41	144.03	145.038	-0.61		16.6		●	[4]		C5H7NO4	neg	[M-H]-	N/A	N/A	N/A	N/A	N/A	50812	2166	-23.4589	-0.0221712	0.0120432	0	0	0	0	0	0	55	0	0	109	83	0	0	0	62	0	73	0	397	138	133	242	290	358	1358	1364
	4.68	348.167	347.16	0.544		17.1		●	[4]		C16H21N5O4	pos	[M+H]+	N/A	N/A	N/A	N/A	N/A	165239	20808	-7.94113	-0.0534932	0.00305778	0	0	0	494	545	581	1067	1237	1182	1759	1677	1863	4204	5154	3998	8496	7245	9342	17821	16608	17418	17555	17272	15895	19207	17425
	3.64	206.048	205.041	0.081		6.7		○	[4]		C7H11NO4S	pos	[M+H]+	N/A	N/A	N/A	N/A	N/A	1789	34830	19.469	0.0212953	0.00699039	0	0	0	0	0	0	0	0	0	0	0	0	0	0	0	0	0	0	0	0	0	0	0	0	0	0
	8.7	271.136	272.143	-4.829		32.4		●	[4]		C14H24O3S	neg	[M-H]-	N/A	N/A	N/A	N/A	N/A	102645	54264	-1.89159	-0.0210808	0.00735463	0	0	0	0	0	0	0	0	0	0	0	0	0	0	0	0	0	0	6891	4885	9710	13933	11476	7159	8642	12213
	6.74	229.12	230.127	0.589		8		●	[4]		C10H18N2O4	neg	[M-H]-	N/A	N/A	N/A	N/A	N/A	15629	31426	2.01075	0.0126597	0.00749943	0	0	0	0	0	0	0	0	0	0	0	0	0	0	0	0	0	0	0	0	0	0	0	0	0	0
	1.38	257.975	258.982	-0.6		17.2		○	[4]		C5H9NO7S2	neg	[M-H]-	N/A	N/A	N/A	N/A	N/A	0.1	117657	1176570	0.0459583	0.0112628	0	0	0	0	0	0	0	0	0	0	0	0	0	0	0	0	0	0	0	0	0	0	0	0	0	0
	7.62	260.074	259.067	0.595		32.2		●	[4]		C14H13NO2S	pos	[M+H]+	N/A	N/A	N/A	N/A	N/A	39081	129124	3.30401	0.0385929	0.00795063	0	0	0	0	0	0	260	139	534	0	320	92	2138	724	1076	1836	822	1026	2580	2352	3055	4623	3962	3002	3323	4623
	8.33	350.088	351.096	-0.404		9.8		●	[4]		C11H14N9O3P	neg	[M-H]-	N/A	N/A	N/A	N/A	N/A	64131	33487	-1.9151	-0.0156729	0.00372455	0	0	0	0	0	0	0	0	0	0	0	0	0	0	0	0	0	0	2367	1980	1530	3231	3841	3529	5787	5212
	8.78	353.101	354.108	1.072		3.5		●	[4]		C16H14N6O4	neg	[M-H]-	N/A	N/A	N/A	N/A	N/A	103154	63794	-1.61699	-0.0216906	0.00398069	0	0	0	0	0	0	0	0	0	934	1114	364	5328	4233	4120	7158	6906	7654	10424	9673	11037	10643	11654	10269	12578	13478
	4.75	368.14	369.147	0.765		14.1		●	[4]		C14H29NO6P2	neg	[M-H]-	N/A	N/A	N/A	N/A	N/A	55966	102836	1.83747	0.021112	0.00568582	0	0	0	0	0	0	892	1021	1125	271	894	0	3554	2684	3363	2692	1660	1084	2294	1267	2126	6124	6374	4086	5710	5095
	1.37	227.964	228.972	-0.04		4		●	[4]		C4H7NO6S2	neg	[M-H]-	N/A	N/A	N/A	N/A	N/A	0.1	97356	973560	0.043169	0.0112582	0	0	0	0	0	0	0	0	0	0	0	0	0	0	0	0	0	0	0	0	0	0	0	0	0	0
	1.2	265.997	267.004	-1.655		17.7		○	[4]		C9H6N3O5P	neg	[M-H]-	N/A	N/A	N/A	N/A	N/A	33349	82064	2.46076	0.025571	0.00520496	0	0	0	0	0	0	249	43	192	0	0	0	997	738	968	696	345	651	1903	2102	1406	3344	3265	2811	3404	2909
	8.93	377.207	752.399	0.918		5.9		○	[4]		C26H61N10O11PS	pos	[M+H+H]2+	N/A	N/A	N/A	N/A	N/A	51473	96762	1.87986	0.0195399	0.0149251	0	1954	1894	0	438	2034	3605	3722	4554	0	4302	0	7189	6477	0	4454	3804	4697	4261	2688	5004	8031	6236	6814	4374	4853
	4.7	347.056	348.063	1.751		13.5		●	[4]		C12H16N2O8S	neg	[M-H]-	N/A	N/A	N/A	N/A	N/A	0.1	82845	828450	0.0400235	0.00852288	0	0	0	0	0	0	0	0	0	0	0	0	0	0	0	0	0	0	0	0	0	0	0	0	0	0
	8.45	224.002	225.01	-0.49		31.3		●	[4]		C9H7NO4S	neg	[M-H]-	N/A	N/A	N/A	N/A	N/A	0.1	80273	802730	0.0400283	0.00681318	0	0	0	0	0	0	0	0	0	0	0	0	0	0	0	0	0	0	0	0	0	0	0	0	0	0
	8.63	410.049	411.056	1.665		18.3		●	[4]		C10H10N11O6P	neg	[M-H]-	N/A	N/A	N/A	N/A	N/A	67891	13871	-4.89446	-0.0296074	0.00528432	0	0	0	0	0	0	0	0	64	176	106	0	663	522	96	1675	581	755	3875	3284	4222	6942	6848	4850	7783	7465
	4.53	236.056	237.064	0.148		10.5		●	[4]		C11H11NO5	neg	[M-H]-	N/A	N/A	N/A	N/A	N/A	78221	15105	-5.17848	-0.0357421	0.00791343	0	0	0	1252	1383	1625	1777	1164	1942	633	878	768	1372	2224	1689	2506	2060	2573	6690	5887	6290	8691	8280	7972	7799	7545
	4.93	370.156	371.163	0.633		14.1		●	[4]		C14H31NO6P2	neg	[M-H]-	N/A	N/A	N/A	N/A	N/A	47218	15158	-3.11505	-0.0167844	0.00566779	0	0	0	0	0	0	0	0	0	0	0	0	0	0	0	0	0	0	1257	94	471	1867	2025	720	3786	3657
	8.84	379.126	397.158	-0.351		21.5		○	[4]		C16H23N5O7	neg	[M-H-H3N]-, [M+Cl]-	N/A	N/A	N/A	N/A	N/A	59246	29339	-2.01936	-0.0177655	0.00743937	0	0	0	0	0	0	0	0	0	0	83	0	742	714	811	1680	2266	2682	0	5508	0	0	0	6086	8827	7442
	8.8	119.05	120.058	0.317		2		○	[4]		C8H8O	neg	[M-H]-	N/A	N/A	N/A	N/A	N/A	64477	28773	-2.24089	-0.0190445	0.0043132	0	0	0	0	0	0	0	0	0	0	0	0	0	0	0	28	0	552	4182	2321	3498	6147	5507	3987	6980	6421
	2.47	457.053	458.06	-0.365		19.8		●	[4]		C12H20N4O11P2	neg	[M-H]-	N/A	N/A	N/A	N/A	N/A	37483	233	-160.871	-0.023901	0.00942051	0	0	0	366	439	0	470	330	51	989	496	776	1052	1886	1452	3813	4871	5339	5533	8979	5188	2585	2714	4967	3586	3118
	2.54	249.055	250.062	-0.38		15.7		●	[4]		C8H14N2O5S	neg	[M-H]-	N/A	N/A	N/A	N/A	N/A	26741	75825	2.83553	0.0300044	0.00873729	0	0	0	148	58	148	769	909	877	1404	2110	1447	2258	2997	2476	3294	3245	2886	2796	2741	2308	2701	2558	2783	3123	3276
	4.78	235.073	236.08	0.44		9.7		●	[4]		C11H12N2O4	neg	[M-H]-	N/A	N/A	N/A	N/A	N/A	14844	37592	2.53247	0.0175082	0.00548887	0	0	0	398	197	0	45	218	0	0	0	0	399	71	211	0	366	117	16	1174	338	1376	1400	1407	909	1256
	8.91	264.124	265.132	0.647		11.5		●	[4]		C14H19NO4	neg	[M-H]-	N/A	N/A	N/A	N/A	N/A	10133	28092	2.77233	0.01487	0.00456362	0	0	0	0	0	0	0	0	0	0	0	0	0	0	0	0	0	0	0	0	0	0	0	0	0	0
	1.77	517.111	518.118	0.598		26.2		●	[4]		C15H28N4O12P2	neg	[M-H]-	N/A	N/A	N/A	N/A	N/A	46565	28503	-1.63369	-0.0109567	0.00456606	0	0	0	0	0	0	0	0	0	0	0	0	57	49	0	0	0	487	3918	2504	2599	3199	4450	3161	6790	5517
	8.8	167.061	168.068	-2.355		30.7		○	[4]		C11H8N2	neg	[M-H]-	N/A	N/A	N/A	N/A	N/A	44809	18765	-2.3879	-0.0167472	0.00582172	0	0	0	0	0	0	0	0	0	0	0	0	78	7	0	768	0	515	3746	2657	2542	3507	5137	1897	4055	6049
	1.26	357.041	358.048	-0.862		32.2		○	[4]		C11H19O9PS	neg	[M-H]-	N/A	N/A	N/A	N/A	N/A	30072	54681	1.81834	0.0183911	0.00353884	0	0	1655	1403	304	968	0	1279	1093	1086	779	1246	1364	1217	1244	513	1270	1427	1703	1558	1692	2001	2753	2160	1883	1978
	8.53	252.123	251.116	0.678		12.4		●	[4]		C13H17NO4	pos	[M+H]+	N/A	N/A	N/A	N/A	N/A	18533	34347	1.85329	0.0137092	0.00292561	255	511	240	233	347	0	218	383	191	226	267	0	0	0	97	65	419	378	734	602	352	823	788	836	962	1151
	6.85	158.027	157.02	-0.31		30.4		●	[4]		C6H7NO2S	pos	[M+H]+	N/A	N/A	N/A	N/A	N/A	1307	25820	19.7552	0.0198817	0.00517268	0	0	0	0	0	0	0	0	0	0	0	0	0	0	0	0	0	0	0	0	0	0	0	0	0	0
	8.47	335.052	334.045	-0.77		20.3		●	[4]		C15H14N2O3S2	pos	[M+H]+	N/A	N/A	N/A	N/A	N/A	356	50782	142.646	0.0312261	0.00645172	0	0	0	0	0	0	0	0	0	0	0	0	0	0	0	0	0	0	18	0	105	74	143	33	20	48
	7.84	678.793	1355.57	-0.721		57.8		●	[4]		C31H95N19O35P2	pos	[M+H+H]2+	N/A	N/A	N/A	N/A	N/A	41784	7680	-5.44062	-0.0255757	0.00806702	454	276	62	230	212	0	694	605	633	671	596	561	2176	1778	1798	1259	1323	2051	3420	0	2540	4466	4927	4455	4183	4047
	8.48	261.088	262.095	0.346		13.5		●	[4]		C13H14N2O4	neg	[M-H]-	N/A	N/A	N/A	N/A	N/A	33693	17527	-1.92235	-0.0110481	0.0040252	0	0	0	0	0	0	0	0	0	0	0	0	0	0	0	0	0	0	2015	804	984	2483	2456	1434	3686	4131
	6.81	426.167	427.174	1.796		21.8		●	[4]		C16H26N7O5P	neg	[M-H]-	N/A	N/A	N/A	N/A	N/A	8450	18571	2.19775	0.0109127	0.00431437	0	0	0	0	0	0	0	0	0	191	26	93	206	180	189	182	122	4	63	0	0	0	0	0	289	0
	2.98	174.055	173.048	-0.237		∞		●	[4]		C10H7NO2	pos	[M+H]+	N/A	N/A	N/A	N/A	N/A	19937	3663	-5.44281	-0.0120793	0.00538339	0	0	0	0	0	0	0	0	0	0	0	0	0	0	0	0	0	0	0	0	0	0	2598	0	1343	0
	6.39	174.055	173.048	0.057		∞		●	[4]		C10H7NO2	pos	[M+H]+	N/A	N/A	N/A	N/A	N/A	37832	6042	-6.2615	-0.0242353	0.00227888	0	0	0	0	29	0	411	91	0	244	47	292	543	922	811	1339	1361	1185	3854	2640	3867	3297	4034	3360	3966	4277
	1.51	255.101	254.094					●	[5]			pos	[M+H]+, [M+Na]+	N/A	N/A	N/A	N/A	N/A	161022	327881	2.03625	0.0496365	0.013361	1730	1663	1594	2904	2461	2085	3437	3230	2704	4317	3509	3742	4384	4605	4765	4217	5345	5783	7354	7026	7727	7729	9351	7340	10230	9971
	1.34	112.04	113.048					●	[5]			neg	[M-H]-	N/A	N/A	N/A	N/A	N/A	90143	140550	1.55919	0.0165883	0.0133056	0	17270	14924	2200	2196	1595	2765	2956	3759	1575	2943	2156	2754	2361	2638	2539	2539	2800	3035	2979	3747	5061	4997	3672	3765	3707
	1.4	284.079	283.072					●	[5]			pos	[M+H]+	N/A	N/A	N/A	N/A	N/A	56163	109092	1.94242	0.0253335	0.012265	3005	2972	2974	3746	4413	3252	2451	2731	3372	2969	3987	2677	3466	2774	3616	2549	2616	2277	2669	2103	1876	3247	3136	3012	2459	2980
	1.93	341.101	340.094					●	[5]			pos	[M+H]+	N/A	N/A	N/A	N/A	N/A	61441	186315	3.03242	0.0414101	0.0144078	77	0	0	0	0	490	44	635	943	479	1008	934	1520	1735	1147	1048	775	982	3758	1567	2988	8554	8906	4406	7363	7204
	8.79	339.105	340.112					●	[5]			neg	[M-H]-	N/A	N/A	N/A	N/A	N/A	237060	124158	-1.90934	-0.0333676	0.00952992	0	0	0	0	0	0	0	0	0	0	0	0	0	0	0	1004	0	1560	18603	13082	20612	29194	30661	16132	28228	26014
	6.78	200.092	177.103					●	[5]			pos	[M+Na]+, [M+H-H5NO]+	N/A	N/A	N/A	N/A	N/A	163436	99733	-1.63874	-0.0203861	0.00513841	308	734	375	502	372	366	310	794	330	1109	440	364	1964	4722	0	2830	2964	3534	10137	7246	10927	11235	11457	7501	15970	15812
	2.03	256.082	255.075					●	[5]			pos	[M+H]+	N/A	N/A	N/A	N/A	N/A	174592	45617	-3.82735	-0.0479927	0.00474349	0	179	83	1486	845	717	1491	1182	1463	3404	3140	3050	5235	6212	4618	9632	9822	12499	23836	20308	19061	16877	20731	19755	24079	19733
	4.57	179.068	178.06					●	[5]			pos	[M+H]+, [M+Na]+	N/A	N/A	N/A	N/A	N/A	3566	52848	14.82	0.0258545	0.0111363	0	0	0	0	0	0	0	0	0	0	0	0	0	0	0	0	0	0	0	0	0	0	0	0	0	0
	5.97	240.134	239.127					●	[5]			pos	[M+H]+	N/A	N/A	N/A	N/A	N/A	56769	86293	1.52007	0.0164352	0.00724646	28	54	0	0	0	63	0	0	27	0	29	0	169	55	240	307	150	125	1922	1531	2065	2870	3002	2495	4837	4572
	1.15	263.013	262.006					○	[5]			pos	[M+H]+	N/A	N/A	N/A	N/A	N/A	262874	158149	-1.66219	-0.0444607	0.0146525	11685	14776	13970	14026	15276	14514	17738	18530	18438	14945	16124	13702	22785	21959	22038	16293	17257	15941	11935	14684	11646	18312	18429	20435	13253	14487
	8.41	148.039	147.032					●	[5]			pos	[M+H]+	N/A	N/A	N/A	N/A	N/A	69361	104595	1.50798	0.0196347	0.0085367	0	0	0	272	472	0	458	0	0	771	0	0	2194	1531	1629	1957	2093	2426	3507	2956	3890	4402	4409	4316	4205	4200
	4.94	373.173	372.166					○	[5]			pos	[M+H]+	N/A	N/A	N/A	N/A	N/A	112156	42542	-2.63636	-0.0245147	0.00728641	0	0	0	0	0	0	0	0	0	0	0	0	0	0	0	0	0	956	3838	2269	3989	4563	5504	3994	9905	9390
	2.59	340.096	339.089					●	[5]			pos	[M+H]+, [M+Na]+	N/A	N/A	N/A	N/A	N/A	120036	198996	1.6578	0.0322974	0.014526	713	2529	1763	4030	4659	4734	6530	5861	7005	7606	8821	7266	11977	9233	9360	12262	10486	9767	9303	11064	10914	9852	9177	9619	7870	8196
	8.82	175.059	176.067					●	[5]			neg	[M-H]-	N/A	N/A	N/A	N/A	N/A	130010	57037	-2.2794	-0.033379	0.00855713	0	0	0	999	900	720	1816	855	980	2135	2310	2978	3160	3724	2427	5856	5426	5828	7028	8511	7320	7771	8101	10381	10970	7615
	8.69	255.095	254.088					●	[5]			pos	[M+H]+	N/A	N/A	N/A	N/A	N/A	142375	54315	-2.62128	-0.0362205	0.00365253	0	0	0	0	0	0	0	0	0	342	0	157	1111	1284	1232	3075	2715	3932	13346	10804	10545	13068	14728	11948	16267	15570
	5.36	556.219	555.211					●	[5]			pos	[M+H]+	N/A	N/A	N/A	N/A	N/A	131581	84571	-1.55586	-0.0233435	0.00945735	0	0	0	0	0	0	1781	1335	1642	3054	2017	2061	5256	6434	6279	8702	8956	9779	14669	18806	14193	15937	15308	18670	15171	13079
	8.31	374.085	351.096					●	[5]			pos	[M+Na]+, [M+H]+, [M-H+2Na]+	N/A	N/A	N/A	N/A	N/A	93270	54731	-1.70415	-0.0172479	0.00500267	0	0	0	0	0	0	0	0	0	0	0	0	0	0	0	0	0	0	4874	3978	3496	5656	7860	6410	11039	8756
	1.57	253.085	252.078					●	[5]			pos	[M+H]+	N/A	N/A	N/A	N/A	N/A	190900	122374	-1.55997	-0.0344124	0.00435565	899	2475	2064	4897	4874	4342	6911	7313	7235	8083	8411	8161	9450	10840	11014	12707	12502	12893	14231	15142	14285	14531	15288	14210	14538	15328
	8.39	283.108	282.101					●	[5]			pos	[M+H]+	N/A	N/A	N/A	N/A	N/A	41863	76180	1.81975	0.0189611	0.00486274	0	284	0	0	0	277	0	0	222	226	220	0	0	239	0	0	0	275	1758	377	991	1828	2950	1620	3338	3568
	1.86	340.098	301.137					●	[5]			pos	[M+K]+, [M+H-H3N]+	N/A	N/A	N/A	N/A	N/A	68523	120147	1.75338	0.0240766	0.00622275	4062	3157	2928	2998	3017	4168	5383	4983	8286	4639	7406	4481	10257	7797	8087	7773	5992	6141	4059	4418	3970	5158	4322	4805	3079	3771
	8.62	412.063	411.056					●	[5]			pos	[M+H]+, [M+Na]+	N/A	N/A	N/A	N/A	N/A	104526	44171	-2.36639	-0.0297771	0.0050349	0	0	0	0	0	0	709	617	831	935	1499	1048	2187	2339	2212	3546	2732	2852	7240	5508	7118	10402	10444	8139	11453	11064
	7.01	351.185	350.178					●	[5]			pos	[M+H]+, [M+H-C6H7N3]+	N/A	N/A	N/A	N/A	N/A	104293	68545	-1.52153	-0.0159029	0.00533113	0	0	0	0	0	0	707	0	825	1382	1202	1210	2126	2281	2199	3272	2888	2583	7361	5999	8992	8588	9259	7983	11402	9610
	8.83	158.06	157.053					○	[5]			pos	[M+H]+	N/A	N/A	N/A	N/A	N/A	101683	59770	-1.70124	-0.0212538	0.00480169	0	125	214	248	190	0	665	496	431	1091	1104	829	2069	2453	2034	2973	3879	4908	8270	8318	6619	7363	8323	8593	8838	8259
	1.49	370.165	369.157					●	[5]			pos	[M+H]+	N/A	N/A	N/A	N/A	N/A	67627	104953	1.55194	0.0185436	0.00649368	335	261	194	570	574	607	700	641	669	1123	737	830	1123	1167	1122	1328	1010	1518	3193	3131	2991	3555	4152	3852	5514	4515
	1.78	344.066	361.07					●	[5]			pos	[M+H-H2O]+, [M+H]+	N/A	N/A	N/A	N/A	N/A	89884	59111	-1.5206	-0.0137091	0.00588296	0	0	0	0	0	0	0	0	0	471	315	0	936	1072	954	1928	1443	2364	8229	5908	6803	6759	8105	5572	13832	11198
	4.88	427.176	426.169					●	[5]			pos	[M+H]+	N/A	N/A	N/A	N/A	N/A	69303	30388	-2.2806	-0.0217778	0.0040506	0	0	0	0	0	0	0	0	0	833	1055	811	1270	1496	1399	3497	2755	4101	12652	8941	13152	12364	13511	9095	12311	12004
	1.15	245.949	333.989					○	[5]			pos	[M+H-C3H7NO2]+, [M+H]+	N/A	N/A	N/A	N/A	N/A	18458	109491	5.9319	0.0392426	0.00634901	0	0	0	84	134	0	287	152	327	464	396	311	632	440	970	1104	642	913	669	856	1541	1357	934	1160	1158	1459
	6.22	241.058	218.069					●	[5]			pos	[M+Na]+, [M+K]+	N/A	N/A	N/A	N/A	N/A	6021	51164	8.49759	0.0272287	0.00750571	0	0	0	0	0	70	200	175	93	102	0	0	248	0	45	104	165	0	0	123	110	161	173	0	467	257
	1.13	284.995	283.988					○	[5]			pos	[M+H]+	N/A	N/A	N/A	N/A	N/A	152567	89476	-1.70512	-0.0350197	0.0115979	6023	7256	7785	7953	8145	7506	9836	10250	9767	8529	8590	8307	12303	12075	12686	9635	9676	9121	6742	8743	7015	10142	10563	11635	8706	8230
	8.74	413.164	412.157					○	[5]			pos	[M+H]+	N/A	N/A	N/A	N/A	N/A	46689	73733	1.57924	0.0149114	0.00812764	0	0	0	0	0	0	896	0	0	0	0	0	1054	0	1148	1305	1302	1617	2851	2722	2805	3675	3628	3502	4189	4786
	8.09	181.051	182.058					●	[5]			neg	[M-H]-	N/A	N/A	N/A	N/A	N/A	71235	27920	-2.5514	-0.0208744	0.00773921	0	0	0	0	0	0	0	0	0	0	0	0	0	0	0	239	0	93	3869	1888	3809	4934	6164	2817	8183	7182
	5.55	287.074	286.066					●	[5]			pos	[M+H]+	N/A	N/A	N/A	N/A	N/A	45009	21565	-2.08713	-0.0160066	0.00511136	0	0	0	0	0	0	0	0	0	0	0	0	0	0	412	399	437	498	1644	2036	2022	2608	4171	3307	5179	3874
	4.34	174.055	173.048					●	[5]			pos	[M+H]+	N/A	N/A	N/A	N/A	N/A	86909	13422	-6.47512	-0.0373578	0.00275064	0	0	0	284	340	343	935	278	411	1374	610	1359	1548	1857	1610	2867	2508	3747	7808	7249	8412	8382	9170	7291	10349	10735
	8.17	251.048	250.041					●	[5]			pos	[M+H]+	N/A	N/A	N/A	N/A	N/A	7702	47000	6.10231	0.0262331	0.00505161	0	0	0	0	0	0	0	0	0	0	418	0	520	628	0	378	328	0	0	0	460	477	682	242	0	0
	6.79	370.098	371.105					○	[5]			neg	[M-H]-	N/A	N/A	N/A	N/A	N/A	68873	41900	-1.64375	-0.0133058	0.00492645	0	0	0	0	0	0	0	0	0	0	0	0	0	0	0	0	0	1437	6124	3671	6700	6687	7812	4109	8687	7904
	7.03	250.111	249.104					●	[5]			pos	[M+H]+	N/A	N/A	N/A	N/A	N/A	15056	25220	1.67508	0.0102786	0.00523307	0	0	0	0	0	0	0	0	0	0	0	0	0	0	0	0	0	0	0	0	0	0	0	0	472	250
	2.47	459.067	458.06					●	[5]			pos	[M+H]+	N/A	N/A	N/A	N/A	N/A	49680	1423	-34.9122	-0.0278234	0.00941904	0	0	0	542	737	0	1017	734	281	1449	504	1073	2325	2857	2415	5188	5793	6162	6602	11195	7339	3860	3675	5950	4921	5036
	5.4	210.092	209.085					○	[5]			pos	[M+H]+	N/A	N/A	N/A	N/A	N/A	28487	52861	1.85562	0.0174201	0.00772282	0	0	0	0	0	156	676	266	241	734	540	655	1486	1410	1965	2213	2143	1730	2306	2631	1900	2216	2626	2693	2328	2120
	8.15	232.058	209.069					●	[5]			pos	[M+Na]+, [M+H]+	N/A	N/A	N/A	N/A	N/A	8752	34581	3.95121	0.0188133	0.00664215	0	0	0	0	0	0	0	0	0	0	0	0	0	0	0	0	0	0	0	0	0	383	0	0	0	192
	5.86	328.096	327.089					●	[5]			pos	[M+H]+	N/A	N/A	N/A	N/A	N/A	10535	46745	4.43711	0.0207485	0.00749	0	0	0	0	0	0	0	0	0	0	0	0	0	0	0	0	0	0	908	662	1227	1607	1903	1198	1456	1393
	5.45	336.153	381.152					○	[5]			pos	[M+H-CH2O2]+, [M+Na]+	N/A	N/A	N/A	N/A	N/A	7583	71111	9.37769	0.0336515	0.0080997	0	0	0	0	0	0	0	0	0	0	0	0	0	0	0	0	0	0	762	36	694	564	724	287	1111	1039
	1.13	260.999	262.006					○	[5]			neg	[M-H]-	N/A	N/A	N/A	N/A	N/A	107412	56785	-1.89156	-0.0322227	0.0103303	4497	5661	6024	4974	4476	4772	5887	6603	6225	5486	6583	6141	8461	8166	9648	6340	6684	6576	4790	6163	4646	7250	7651	9099	5833	5693
	4.75	372.153	371.146					○	[5]			pos	[M+H]+	N/A	N/A	N/A	N/A	N/A	54492	87390	1.60372	0.0179229	0.00410157	0	0	0	0	0	0	1062	1209	1539	1247	1614	1061	3356	2194	3434	2584	2041	1783	3392	1994	2505	4277	4460	4934	4813	4286
	3.39	145.134	144.126					●	[5]			pos	[M+H]+	N/A	N/A	N/A	N/A	N/A	49714	13173	-3.77393	-0.020438	0.00923585	275	121	246	495	195	189	285	274	240	352	319	404	874	1135	393	1672	621	1041	5497	2083	3338	4830	7334	1335	10325	6037
	2.64	269.026	268.019					●	[5]			pos	[M+H]+	N/A	N/A	N/A	N/A	N/A	43545	17738	-2.4549	-0.0162013	0.00622297	120	228	0	165	126	0	0	216	0	742	1276	629	1176	510	750	4022	1415	3646	9589	6320	10083	7052	6127	3683	6416	7862
	8.38	251.103	250.095					●	[5]			pos	[M+H]+, [M+Na]+	N/A	N/A	N/A	N/A	N/A	23202	35538	1.53168	0.0109826	0.00391563	27	0	0	0	95	70	0	71	0	0	0	0	0	0	0	0	0	0	797	691	702	1203	1585	941	2201	1962
	7.96	343.14	342.133					●	[5]			pos	[M+H]+	N/A	N/A	N/A	N/A	N/A	57547	33716	-1.70682	-0.0125638	0.0053088	0	0	0	0	0	0	0	0	0	0	0	0	0	0	0	0	0	0	2587	654	2570	4195	4950	2261	7397	7563
	6.61	319.169	318.162					○	[5]			pos	[M+H]+, [M+Na]+	N/A	N/A	N/A	N/A	N/A	66659	21359	-3.12089	-0.0267745	0.00499098	0	0	0	0	0	0	675	374	438	878	582	676	1067	1368	967	2005	2004	3230	5716	6979	5763	6854	7065	7013	7438	6640
	5.55	317.111	316.103					●	[5]			pos	[M+H]+	N/A	N/A	N/A	N/A	N/A	11537	71575	6.20395	0.0327693	0.00651774	0	0	0	0	0	0	0	0	0	0	0	0	0	624	0	0	565	0	1003	703	649	1291	1175	919	1331	1082
	3.31	88.0404	89.0477					●	[5]			neg	[M-H]-	N/A	N/A	N/A	N/A	N/A	34465	51723	1.50074	0.0127668	0.0070596	0	0	0	66	290	0	0	37	0	538	418	255	667	1131	738	1378	1244	1494	4129	2680	3272	3500	2343	2298	3834	4558
	8.39	327.109	326.102					●	[5]			pos	[M+H]+	N/A	N/A	N/A	N/A	N/A	61372	14769	-4.15546	-0.0276845	0.0026257	0	0	0	29	26	0	29	0	0	181	285	201	518	798	408	889	1131	1535	4820	4280	3762	4846	4835	4402	6629	6242
	1.17	112.037	111.03					○	[5]			pos	[M+H]+	N/A	N/A	N/A	N/A	N/A	40938	20602	-1.98709	-0.0128393	0.00465985	646	660	547	980	541	891	830	391	225	887	235	391	132	732	137	538	1053	1558	2219	2313	2606	2019	1716	1856	2212	2627
	1.59	157.047	134.058					●	[5]			pos	[M+Na]+, [M+H-H2O]+	N/A	N/A	N/A	N/A	N/A	78556	48788	-1.61015	-0.0183419	0.00323131	0	0	449	783	614	884	1183	1123	1058	2196	2311	2129	2628	3129	2702	4154	3442	4367	6713	5875	6305	5941	6859	6219	6592	6104
	2.07	363.083	362.076					○	[5]			pos	[M+H]+	N/A	N/A	N/A	N/A	N/A	15239	48945	3.21182	0.0217587	0.00658905	0	0	0	0	0	0	0	0	0	0	0	0	0	470	0	438	0	0	600	143	393	1792	1588	1148	1861	1906
	6.87	205.048	204.04					●	[5]			pos	[M+H]+	N/A	N/A	N/A	N/A	N/A	46805	24254	-1.92978	-0.0128575	0.00606456	0	0	0	0	0	0	0	0	0	59	0	0	182	177	0	382	352	1083	4546	2303	4233	3080	3024	2319	6232	6174
	3.82	208.064	207.057					●	[5]			pos	[M+H]+	N/A	N/A	N/A	N/A	N/A	13338	25775	1.93245	0.0115659	0.00389885	0	0	0	0	0	0	0	0	0	0	0	0	0	0	0	0	0	0	227	0	0	526	96	36	719	872
	7.86	452.53	1354.57					●	[5]			pos	[M+H+H2]3+	N/A	N/A	N/A	N/A	N/A	59131	14217	-4.15918	-0.0292031	0.00510664	559	165	0	0	157	0	602	585	1089	641	712	233	2497	2256	0	2327	2212	1530	4817	4166	3105	6185	5982	6740	6279	6290
	3.62	338.049	339.056					●	[5]			neg	[M-H]-	N/A	N/A	N/A	N/A	N/A	39862	19040	-2.09359	-0.014939	0.00644469	0	0	0	0	0	0	183	121	110	821	1079	364	1282	826	478	2459	1010	3211	8115	5489	8370	7001	6417	4241	6660	6984
	8.43	170.022	169.014					○	[5]			pos	[M+H]+	N/A	N/A	N/A	N/A	N/A	36291	54886	1.51239	0.0159412	0.00703767	0	0	0	695	533	343	849	802	1056	1187	1030	1507	2539	2573	1953	2633	1982	2512	2977	2835	2889	2717	2235	1365	2485	2205
	8.79	338.108	339.116					○	[5]			neg	[M-H]-	N/A	N/A	N/A	N/A	N/A	53698	26139	-2.05432	-0.0170146	0.0048895	0	0	0	0	0	0	0	0	0	0	0	0	0	0	0	0	0	300	4514	2462	4840	6439	6597	3553	6174	5762
	6.57	317.057	316.05					●	[5]			pos	[M+H]+	N/A	N/A	N/A	N/A	N/A	46131	24986	-1.84627	-0.0139121	0.00432535	0	0	0	0	0	0	153	84	0	411	430	283	712	609	499	935	807	1018	3439	2451	3030	3930	2923	2707	5355	4534
	5.08	429.192	428.185					●	[5]			pos	[M+H]+	N/A	N/A	N/A	N/A	N/A	43581	11808	-3.6908	-0.0216002	0.00419187	0	0	0	0	0	0	0	0	0	158	280	236	596	544	569	1020	678	1857	7882	5987	7723	6905	7469	6090	8050	8079
	1.15	267.929	266.922					○	[5]			pos	[M+H]+	N/A	N/A	N/A	N/A	N/A	26448	71458	2.70183	0.0265669	0.00367665	1398	1470	1675	1120	1137	1213	1575	1617	1588	1390	1337	1578	2427	2472	2113	2004	1751	1702	1247	1824	1533	1846	1877	1708	2371	1290
	4.34	396.188	395.181					●	[5]			pos	[M+H]+	N/A	N/A	N/A	N/A	N/A	40822	19947	-2.04652	-0.017711	0.012462	0	0	0	0	0	0	1395	1123	827	514	202	417	2850	3868	4228	1066	1616	1275	1199	2579	1456	5874	6240	6562	2972	3270
	1.21	268.104	269.111					○	[5]			neg	[M-H]-	N/A	N/A	N/A	N/A	N/A	30199	17663	-1.70973	-0.0100177	0.00836608	549	640	839	455	579	650	614	595	520	530	1126	712	551	703	626	1064	1795	1145	701	1433	979	1906	1677	1510	1128	1647
	8.98	399.22	398.212					○	[5]			pos	[M+H]+	N/A	N/A	N/A	N/A	N/A	23702	2289	-10.3547	-0.0146863	0.0107487	0	3229	0	1930	0	0	0	0	5072	3180	0	0	0	0	7746	0	4886	0	0	0	5594	0	0	0	5871	6101
	4.77	332.11	331.102					○	[5]			pos	[M+H]+	N/A	N/A	N/A	N/A	N/A	9793	41900	4.27857	0.0243393	0.00917168	197	94	404	197	1005	129	1190	1287	396	146	1144	1120	136	1086	1124	911	1746	367	719	677	607	560	793	378	582	794
	1.22	354.064	355.071					○	[5]			neg	[M-H]-	N/A	N/A	N/A	N/A	N/A	9285	21308	2.29488	0.0113681	0.0047362	0	0	0	0	0	0	0	0	0	0	0	0	0	0	0	0	0	0	0	36	154	177	196	140	497	440
	5.42	210.077	209.069					○	[5]			pos	[M+H]+	N/A	N/A	N/A	N/A	N/A	34663	12392	-2.79721	-0.0176094	0.00605855	342	292	524	476	262	455	551	540	594	504	660	341	637	533	698	406	635	555	1151	1383	1263	1611	1916	1694	2252	2247
	1.55	122.027	121.02					○	[5]			pos	[M+H]+, [M+Na]+, [M+H-H3N]+	N/A	N/A	N/A	N/A	N/A	6521	25959	3.98083	0.0168933	0.00346564	0	0	0	0	0	0	0	0	0	0	0	0	0	0	0	0	0	0	0	0	16	103	0	0	195	662
	2.06	441.111	440.104					●	[5]			pos	[M+H]+, [M+Na]+	N/A	N/A	N/A	N/A	N/A	52083	27871	-1.86872	-0.0173732	0.00529504	0	0	0	0	0	0	182	0	204	925	706	66	1482	1817	1055	2818	2982	4136	6823	5277	7097	5897	6834	6303	6186	5440
	8.36	252.033	251.025					●	[5]			pos	[M+H]+, [M+Na]+	N/A	N/A	N/A	N/A	N/A	13972	51383	3.67757	0.0249228	0.00527937	0	0	119	0	0	0	0	0	0	0	0	0	423	324	0	742	424	342	1242	1158	1392	1614	1379	984	1836	1727
	1.23	255.047	254.04					○	[5]			pos	[M+H]+	N/A	N/A	N/A	N/A	N/A	63000	13499	-4.66701	-0.0319651	0.00305667	0	0	0	497	475	517	992	695	927	2001	2041	1960	3255	3617	2809	5155	3632	4831	5521	5555	6220	6299	5878	5469	6747	6551
	2.15	159.077	158.069					○	[5]			pos	[M+H]+	N/A	N/A	N/A	N/A	N/A	56434	35031	-1.61097	-0.0148527	0.00249266	55	0	153	541	323	185	792	663	475	981	964	805	1368	1426	1405	2817	2476	2481	4904	4960	5256	5225	5303	4422	6424	6618
	5.45	94.0652	93.0579					○	[5]			pos	[M+H]+	N/A	N/A	N/A	N/A	N/A	14234	30452	2.13938	0.0142683	0.00658138	0	0	0	0	0	0	0	0	0	0	0	0	1	245	151	953	653	1109	1493	1424	1570	1481	1170	1824	860	1319
	2.3	238.071	237.064					○	[5]			pos	[M+H]+	N/A	N/A	N/A	N/A	N/A	36306	10077	-3.60286	-0.0204209	0.00402473	0	0	0	0	0	0	422	0	152	255	200	179	621	634	365	692	704	826	1628	1648	2493	2821	2832	2324	3290	2965
	6.85	317.057	294.068					●	[5]			pos	[M+Na]+, [M+H]+	N/A	N/A	N/A	N/A	N/A	45335	20507	-2.21071	-0.0169398	0.00296736	0	0	0	0	0	0	0	0	0	71	222	268	567	656	381	988	881	1026	2694	2376	2922	3649	4271	2270	5150	4881
	8.37	472.221	471.214					●	[5]			pos	[M+H]+	N/A	N/A	N/A	N/A	N/A	16947	40872	2.41175	0.0203069	0.00449733	527	440	540	545	327	665	1041	1003	1317	1064	1048	871	2268	2439	2272	1307	1167	1417	850	793	1454	1871	1919	1458	902	683
	4.78	398.069	397.062					●	[5]			pos	[M+H]+	N/A	N/A	N/A	N/A	N/A	32881	55901	1.7001	0.0183435	0.00686013	0	0	0	723	768	964	1159	1033	1211	1293	2138	1681	2355	1589	1795	3263	2952	3223	3253	3328	3646	2904	2345	2450	2547	3095
	6.97	151.04	152.047					●	[5]			neg	[M-H]-	N/A	N/A	N/A	N/A	N/A	29161	5622	-5.18694	-0.0177152	0.00924701	0	0	0	914	294	602	1116	665	1230	2153	1888	1565	2278	2621	2773	3877	3939	5004	2816	3573	2415	1400	1309	2063	899	856
	8.81	185.1	184.093					○	[5]			pos	[M+H]+	N/A	N/A	N/A	N/A	N/A	45423	24225	-1.87505	-0.0139334	0.00361526	0	0	0	0	0	0	0	0	0	0	0	20	0	0	0	162	109	999	3503	1837	2654	4604	4497	3697	4979	5736
	3.56	239.052	238.045					●	[5]			pos	[M+H]+	N/A	N/A	N/A	N/A	N/A	35592	10530	-3.38006	-0.0193248	0.00349111	0	0	0	0	0	0	0	0	0	564	580	494	736	843	851	1003	1114	1151	2832	2145	2603	2430	2124	2589	3394	3139
	8.9	491.237	490.23					○	[5]			pos	[M+H]+	N/A	N/A	N/A	N/A	N/A	12361	25175	2.03665	0.012054	0.00190748	0	0	0	0	0	0	0	0	0	0	0	0	0	0	0	0	0	0	415	254	332	596	565	314	735	659
	8.53	274.105	273.098					●	[5]			pos	[M+H]+	N/A	N/A	N/A	N/A	N/A	17552	32967	1.87825	0.0135987	0.00249679	548	514	413	0	0	303	345	552	357	516	359	412	266	237	294	228	278	194	748	803	434	699	895	892	807	1053
	2.86	174.013	175.02					○	[5]			neg	[M-H]-	N/A	N/A	N/A	N/A	N/A	31549	19563	-1.61269	-0.0106734	0.00810562	0	0	0	0	0	0	0	0	0	0	0	0	0	5	0	992	0	361	4199	3246	0	3313	3861	2786	5827	4340
	1.19	289.993	288.986					○	[5]			pos	[M+H]+	N/A	N/A	N/A	N/A	N/A	31580	50815	1.60909	0.0139275	0.00513739	97	0	0	294	193	0	595	428	480	666	454	564	1341	981	902	1562	973	1495	2485	2950	2297	3072	3461	2166	2779	2746
	1.8	165.113	164.106					○	[5]			pos	[M+H]+	N/A	N/A	N/A	N/A	N/A	27145	11684	-2.32326	-0.0119596	0.00682444	116	379	478	474	297	314	789	768	597	206	266	576	807	725	621	1039	790	1033	1289	1186	1048	1197	1223	1269	975	907
	8.14	428.195	427.188					●	[5]			pos	[M+H]+	N/A	N/A	N/A	N/A	N/A	12144	32558	2.68099	0.0188085	0.00521282	1001	581	538	494	432	800	1208	1155	1612	1017	1241	1042	1851	1739	1923	1345	795	859	448	437	474	767	1019	901	82	428
	7.7	384.069	383.061					●	[5]			pos	[M+H]+	N/A	N/A	N/A	N/A	N/A	55017	18009	-3.05497	-0.0276799	0.00314539	0	0	0	609	526	353	1213	1215	1029	1864	1465	1840	2170	3169	2885	3869	4185	4123	4922	5119	4502	5381	5431	5057	5667	4698
	4.46	246.089	245.082					●	[5]			pos	[M+H]+	N/A	N/A	N/A	N/A	N/A	46620	27679	-1.68431	-0.0140065	0.00593595	597	1113	1273	2455	2396	2730	3629	3822	4209	4195	5282	4049	5565	4764	5449	5300	4849	4721	3470	4074	3078	2841	2320	2946	2362	2000
	5.31	348.105	347.098					●	[5]			pos	[M+H]+	N/A	N/A	N/A	N/A	N/A	43041	26147	-1.64612	-0.0148264	0.00433698	0	0	0	60	0	0	248	0	59	833	245	255	773	1670	1474	1770	2449	2776	4926	5082	4006	4049	4186	5218	4608	3580
	8.3	131.053	130.045					●	[5]			pos	[M+H]+	N/A	N/A	N/A	N/A	N/A	5478	19920	3.63636	0.0145643	0.00409483	0	0	0	0	0	0	0	0	0	0	0	0	0	0	0	0	0	0	314	0	271	494	695	525	0	0
	6.14	323.07	322.062					●	[5]			pos	[M+H]+	N/A	N/A	N/A	N/A	N/A	1605	43082	26.8424	0.0289757	0.00592037	0	0	0	0	0	0	0	0	63	34	95	0	251	208	116	126	93	0	98	0	102	45	39	173	464	79
	5.1	302.136	303.143					●	[5]			neg	[M-H]-	N/A	N/A	N/A	N/A	N/A	27387	0.1	-273870	-0.0226824	0.0036908	0	0	0	0	0	0	0	0	0	0	0	0	0	0	0	0	107	270	2289	2461	1284	1927	2040	2640	3085	2279
	6.83	172.041	173.048					●	[5]			neg	[M-H]-	N/A	N/A	N/A	N/A	N/A	31611	4934	-6.40677	-0.0197523	0.00639208	0	0	0	0	0	0	0	0	0	0	0	0	254	293	0	636	67	369	1636	749	1236	2496	2442	1955	3158	4199
	8.52	516.248	515.24					○	[5]			pos	[M+H]+	N/A	N/A	N/A	N/A	N/A	17735	37281	2.10211	0.0178498	0.00315641	738	299	270	0	456	465	960	936	1273	843	1197	729	1852	1552	1895	1425	873	1103	682	852	1229	2383	1888	2095	1184	964
	7.17	191.053	190.046					○	[5]			pos	[M+H]+	N/A	N/A	N/A	N/A	N/A	39590	20830	-1.90062	-0.0159873	0.00539446	0	373	0	437	0	399	939	438	467	895	1524	824	1439	1705	1639	1441	1959	2085	3305	2376	3502	2956	4348	3120	3911	3881
	7.45	281.112	282.119					○	[5]			neg	[M-H]-	N/A	N/A	N/A	N/A	N/A	18539	29248	1.57765	0.0106069	0.00236726	0	0	0	0	0	0	0	0	0	0	0	0	0	0	0	9	0	0	1440	553	1585	1772	1725	756	1326	1537
	1.24	98.9563	99.9636					○	[5]			neg	[M-H]-	N/A	N/A	N/A	N/A	N/A	16141	35830	2.21981	0.0171216	0.00462709	673	314	542	488	393	305	437	110	199	600	347	565	395	997	487	668	630	630	623	755	1102	1262	1118	1559	1337	1049
	2.82	165.019	166.027					○	[5]			neg	[M-H]-	N/A	N/A	N/A	N/A	N/A	33906	15091	-2.24677	-0.0151554	0.00604547	0	0	0	1114	1207	766	2042	82	2043	3077	3415	2983	3918	3721	5085	4553	5235	5156	2267	3296	0	1881	1738	3681	1484	1306
	5.43	310.176	309.169					○	[5]			pos	[M+H]+	N/A	N/A	N/A	N/A	N/A	32313	17796	-1.81575	-0.011134	0.00660401	0	0	0	0	0	0	0	0	0	0	0	0	0	0	0	907	0	902	2987	1190	2094	3647	4521	3860	5219	4551
	4.94	374.169	373.162					○	[5]			pos	[M+H]+	N/A	N/A	N/A	N/A	N/A	25359	6913	-3.66831	-0.0131309	0.00407599	0	0	0	0	0	0	0	0	0	0	0	0	0	0	0	0	0	0	112	0	186	489	972	140	2527	2316
	7.94	220.061	219.053					○	[5]			pos	[M+H]+	N/A	N/A	N/A	N/A	N/A	29598	7624	-3.88221	-0.0176947	0.00251508	0	0	0	7	0	0	0	0	0	0	0	0	326	0	162	0	231	241	2670	1346	1760	3572	4359	2161	5173	3901
	4.65	148.061	147.053					○	[5]			pos	[M+H]+	N/A	N/A	N/A	N/A	N/A	37872	14798	-2.55926	-0.0177688	0.00463907	0	0	0	0	0	61	0	0	0	391	119	23	1149	782	322	1615	555	1028	2272	2280	2965	2785	2903	3146	4180	3706
	1.5	235.075	234.068					○	[5]			pos	[M+H]+	N/A	N/A	N/A	N/A	N/A	28106	11066	-2.53985	-0.0129864	0.00328899	262	249	238	292	0	593	894	877	1173	942	1076	1126	1808	1723	1608	1135	1274	1367	1183	1267	1425	1647	1468	1475	1562	1873
	1.84	216.087	215.079					○	[5]			pos	[M+H]+	N/A	N/A	N/A	N/A	N/A	56230	33170	-1.69521	-0.0201876	0.00483126	2337	2219	2898	2294	3211	2559	1982	3438	2531	2686	2883	2305	2553	3571	3376	3127	3114	4072	5081	4306	4990	3947	3554	3326	4453	3068
[truncated: 53 more columns]

## Sheet: 3
Supplementary Table S3: Overview of unique protein groups (= 5964) in the Cys (BIO 4, 8, 12) and SSC (BIO 3, 7, 11) conditions, with the corresponding UniProt accession, description and ratios on days 3, 5, 7, 10, 12, 14 and 17.
		Day 3						Day 5						Day 7						Day 10						Day 12						Day 14						Day 17
Accession	Description	BIO 4	BIO 8	BIO 12	BIO 3	BIO 7	BIO 11	BIO 4	BIO 8	BIO 12	BIO 3	BIO 7	BIO 11	BIO 4	BIO 8	BIO 12	BIO 3	BIO 7	BIO 11	BIO 4	BIO 8	BIO 12	BIO 3	BIO 7	BIO 11	BIO 4	BIO 8	BIO 12	BIO 3	BIO 7	BIO 11	BIO 4	BIO 8	BIO 12	BIO 3	BIO 7	BIO 11	BIO 4	BIO 8	BIO 12	BIO 3	BIO 7	BIO 11
tr|G3I140|G3I140_CRIGR	Cytosolic arginine sensor for mTORC1 subunit 1 OS=Cricetulus griseus OX=10029 GN=CgPICR_004499 PE=3 SV=1	1	1.26	1.23	1.01	1.1	1.1	#N/A	#N/A	#N/A	#N/A	#N/A	#N/A	1.36469	1.37834	1.3374	1.24187	1.56939	1.47386	1.34528	1.43945	1.69505	1.61434	1.49326	1.72196	1.5146	1.02993	1.07537	0.923905	1.06022	1.24197	1.22059	1.36706	1.13514	1.15956	1.06191	1.08632	#N/A	#N/A	#N/A	#N/A	#N/A	#N/A
tr|G3I310|G3I310_CRIGR	26S proteasome non-ATPase regulatory subunit 2 OS=Cricetulus griseus OX=10029 GN=I79_017809 PE=3 SV=1	1	1.01	1.04	1.06	1.01	1.08	1.01462	1.03491	1.03491	1.01462	1.01462	1.02477	0.909414	0.873038	0.90032	0.873038	0.845755	0.854849	0.714239	0.728524	0.771379	0.68567	0.714239	0.742809	0.652793	0.639738	0.665849	0.63321	0.646266	0.639738	0.631436	0.612493	0.656694	0.618808	0.59355	0.625122	0.586892	0.581023	0.610367	0.59276	0.616236	0.610367
tr|G3I2L9|G3I2L9_CRIGR	Sulfatase-modifying factor 2 OS=Cricetulus griseus OX=10029 GN=I79_017657 PE=3 SV=1	1	1.16	1.05	1.08	0.98	1.1	1.15721	1.2035	1.24979	1.11092	1.11092	1.21507	1.2268	1.27587	1.2268	1.20226	1.16546	1.17772	1.42307	1.38038	1.45153	1.33769	1.28077	1.39461	1.55574	1.4624	1.54019	1.44684	1.66465	1.54019	1.85521	1.98508	2.05929	1.96652	2.00363	2.2077	2.18213	2.2476	2.44399	2.44399	2.5531	2.61856
tr|G3H6H5|G3H6H5_CRIGR	Fibronectin type III domain-containing protein 3B OS=Cricetulus griseus OX=10029 GN=I79_005935 PE=4 SV=1	1	0.97	1.09	1.02	1.06	1.16	1.06699	1.05632	1.00297	1.01364	0.992298	1.04565	1.14069	1.1521	1.1635	1.18632	1.1521	1.20913	1.15868	1.18185	1.18185	1.17027	1.13551	1.17027	1.23265	1.19567	1.23265	1.19567	1.23265	1.22033	1.13711	1.08025	1.13711	1.18259	1.17122	1.18259	1.10355	1.10355	1.14769	1.21391	1.20287	1.23598
tr|G3HLE5|G3HLE5_CRIGR	Complex I-9kD OS=Cricetulus griseus OX=10029 GN=I79_011533 PE=3 SV=1	1	0.97	0.94	0.95	0.94	0.95	1.05285	1.01073	1.04232	1.03179	1.02126	1.03179	1.06567	1.08699	1.15093	1.12961	1.05502	1.19355	1.0773	1.10962	1.16348	1.18503	1.12039	1.15271	1.09169	1.09169	1.11352	1.14627	1.11352	1.16811	1.10671	1.13991	1.17311	1.16204	1.16204	1.22845	1.23899	1.2266	1.12748	1.1151	1.07793	1.09032
tr|G3HMX7|G3HMX7_CRIGR	Polyadenylate-binding protein-interacting protein 1 OS=Cricetulus griseus OX=10029 GN=I79_012107 PE=4 SV=1	1	1.13	0.93	1.15	0.92	0.86	1.12922	1.03888	1.03888	1.16309	1.11793	1.08405	1.25289	1.35312	1.31553	1.25289	1.27794	1.36565	1.39319	1.6161	1.67183	1.37926	1.43499	1.6161	1.46748	1.58487	1.42345	1.37943	1.43813	1.52617	1.21483	1.23913	1.17839	1.14194	1.14194	1.23913	0.978003	0.968223	0.870422	0.860642	0.919322	0.909542
tr|G3HCE1|G3HCE1_CRIGR	Protein farnesyltransferase subunit beta OS=Cricetulus griseus OX=10029 GN=I79_008150 PE=3 SV=1	1	1.02	1.11	1.06	1.02	1.08	1.05886	1.26005	1.09063	1.06945	1.15416	1.16475	1.19616	1.25597	1.29185	1.24401	1.22008	1.31578	1.2781	1.18864	1.29088	1.22698	1.31645	1.30367	1.34331	1.34331	1.51794	1.42391	1.35675	1.45078	1.26385	1.22594	1.23858	1.30177	1.18802	1.25122	1.12964	1.07316	1.14094	1.12964	1.12964	1.12964
tr|G3GVY2|G3GVY2_CRIGR	Tetratricopeptide repeat protein 39A OS=Cricetulus griseus OX=10029 GN=I79_001888 PE=3 SV=1	1	0.89	0.13	0.93	0.89	0.11	3.19931	2.94336	2.75141	3.00735	3.19931	3.16732	3.22112	3.1567	3.22112	3.1567	3.18891	2.99564	3.23382	2.94277	2.65173	2.97511	2.74874	3.00745	3.14462	3.14462	2.73582	3.11317	2.89305	2.76726	3.28779	4.0111	3.35355	3.61657	3.58369	3.35355	#N/A	#N/A	#N/A	#N/A	#N/A	#N/A
tr|G3H2B0|G3H2B0_CRIGR	DNA repair protein RAD50 OS=Cricetulus griseus OX=10029 GN=I79_004318 PE=4 SV=1	1	1.09	0.96	1.06	1.03	1.07	1.05974	1.2293	1.18691	1.12333	1.05974	1.09153	1.07417	0.96675	1.06343	1.08491	1.02046	1.02046	1.00913	1.11005	1.06968	1.07977	1.05959	1.11005	0.958677	0.987437	0.97785	0.891569	0.910743	0.94909	0.860471	0.808843	0.834657	0.662563	0.696981	0.74861	0.70042	0.721432	0.847508	0.630378	0.714428	0.672403
tr|G3HJ24|G3HJ24_CRIGR	Procollagen-proline 4-dioxygenase OS=Cricetulus griseus OX=10029 GN=I79_010658 PE=3 SV=1	1	0.92	1	1	0.89	1.05	0.972148	0.972148	1.0402	0.952705	0.933262	0.972148	0.987747	0.928482	1.04701	0.97787	0.967992	1.0075	1.14414	1.21279	1.27	1.25856	1.29288	1.23567	1.25927	1.22149	1.25927	1.51112	1.48594	1.44816	1.36193	1.30745	1.38917	1.82498	1.74327	1.78413	1.51886	1.54924	1.54924	1.94415	1.97452	1.88339
tr|G3HS21|G3HS21_CRIGR	GTP:AMP phosphotransferase AK3 mitochondrial OS=Cricetulus griseus OX=10029 GN=AK3 PE=3 SV=1	1	0.98	1	1.05	0.89	1.06	1.04448	1.03403	1.05492	1.04448	0.992252	1.03403	1.15108	1.13957	1.13957	1.18561	1.11655	1.15108	1.48026	1.53947	1.40625	1.49507	1.36184	1.39145	1.66321	1.64658	1.48026	1.58005	1.49689	1.48026	1.65136	1.71742	1.60182	1.65136	1.56879	1.56879	1.66135	1.64473	1.54505	1.54505	1.51183	1.39553
tr|G3HBX0|G3HBX0_CRIGR	N-acetylglucosamine-1-phosphotransferase subunit gamma OS=Cricetulus griseus OX=10029 GN=I79_007921 PE=4 SV=1	1	0.91	1.12	0.95	0.91	0.81	0.939595	0.939595	1.12751	0.911407	1.01476	0.930199	1.03177	0.639696	0.907955	0.846049	1.00081	0.784143	1.13536	0.930998	0.715279	0.908291	0.737986	0.896937	1.20471	1.39747	1.28904	1.46975	1.38542	1.20471	1.19536	1.38661	1.15949	1.3388	1.19536	1.30294	1.32491	1.35141	1.5104	1.24542	1.29842	1.39116
tr|G3HEW5|G3HEW5_CRIGR	Fas apoptotic inhibitory molecule 1 OS=Cricetulus griseus OX=10029 GN=I79_009112 PE=4 SV=1	1	0.9	1.08	1.01	0.95	0.87	0.873448	0.786103	0.655086	0.7599	0.873448	0.812307	0.902254	0.821051	0.694736	0.775939	0.893232	0.866164	0.804806	0.917479	0.796758	0.901383	0.740421	0.917479	0.851295	0.970476	0.757652	0.936424	0.89386	0.868321	0.648319	0.544588	0.531621	0.687218	0.525138	0.60942	0.615964	0.659081	0.628283	0.572847	0.529729	0.659081
tr|G3H7F1|G3H7F1_CRIGR	Nuclear cap-binding protein subunit 1 OS=Cricetulus griseus OX=10029 GN=I79_006282 PE=4 SV=1	1	0.95	0.78	0.91	0.95	0.79	0.980003	0.950603	0.901603	0.950603	0.921203	0.960403	0.925996	0.824136	0.768577	0.824136	0.805616	0.824136	0.92558	0.870045	0.805254	0.851533	0.833022	0.823766	0.892635	0.803372	0.839077	0.767666	0.75874	0.749814	0.83483	0.83483	0.776392	0.717954	0.701257	0.726302	0.76012	0.798126	0.767721	0.737316	0.722114	0.714513
tr|G3IAJ8|G3IAJ8_CRIGR	Nucleolar protein 6 OS=Cricetulus griseus OX=10029 GN=I79_020621 PE=3 SV=1	1	1.01	1.01	0.98	0.95	0.95	0.923589	0.951296	0.923589	0.951296	0.969768	0.969768	0.902467	0.893443	0.875393	0.866369	0.884418	0.884418	0.917154	0.926326	0.898811	0.825439	0.825439	0.843782	0.940527	1.00636	1.00636	0.931122	0.884096	0.884096	0.930394	0.87457	0.930394	0.800139	0.725707	0.725707	0.904311	0.922397	0.985699	0.886225	0.795794	0.822923
tr|G3I2I0|G3I2I0_CRIGR	Ras and Rab interactor 1 OS=Cricetulus griseus OX=10029 GN=I79_017587 PE=3 SV=1	1	0.97	0.87	0.88	0.91	0.89	1.01614	0.934853	0.863723	0.91453	0.782432	0.863723	1.09612	1.01939	1.04131	1.08516	1.00843	1.08516	0.896765	1.15683	0.753283	1.25547	0.968506	0.896765	0.757363	0.416549	0.6892	0.613464	0.780084	0.499859	#N/A	#N/A	#N/A	#N/A	#N/A	#N/A	#N/A	#N/A	#N/A	#N/A	#N/A	#N/A
tr|G3H492|G3H492_CRIGR	Uncharacterized protein C19orf60-like OS=Cricetulus griseus OX=10029 GN=H671_1g1145 PE=4 SV=1	1	1.04	1.03	1.01	0.93	1	0.851035	0.919118	1.19145	0.816993	0.944649	0.902097	#N/A	#N/A	#N/A	#N/A	#N/A	#N/A	0.511241	0.485679	0.46523	0.460117	0.44478	0.414105	#N/A	#N/A	#N/A	#N/A	#N/A	#N/A	#N/A	#N/A	#N/A	#N/A	#N/A	#N/A	0.304856	0.274371	0.231691	0.179865	0.198157	0.222545
tr|G3HF56|G3HF56_CRIGR	Calponin OS=Cricetulus griseus OX=10029 GN=I79_009211 PE=3 SV=1	1	1	1.03	0.92	0.94	1.02	1.11228	1.09004	1.09004	1.13453	1.12341	1.11228	0.940029	0.96823	0.987031	0.95883	0.96823	1.06223	0.633555	0.589206	0.620884	0.620884	0.58287	0.601877	0.527813	0.506701	0.506701	0.490866	0.511979	0.496144	0.425354	0.408339	0.446621	0.4211	0.442368	0.450875	0.335025	0.335025	0.341725	0.331674	0.341725	0.345075
tr|G3HZ73|G3HZ73_CRIGR	Nesprin-3 OS=Cricetulus griseus OX=10029 GN=CgPICR_019065 PE=3 SV=1	1	1.04	1	1.07	0.97	1.01	1.03841	1.09033	1.09033	1.05918	1.03841	1.03841	1.06284	0.988439	1.02032	1.07347	1.0097	1.05221	0.968919	1.00768	0.95923	1.01736	0.968919	0.94954	0.936396	0.94576	0.992579	0.917668	0.89894	0.889576	0.772713	0.67226	0.664533	0.67226	0.641352	0.72635	0.718963	0.769291	0.754912	0.769291	0.740532	0.762101
tr|G3HIS0|G3HIS0_CRIGR	26S proteasome non-ATPase regulatory subunit 6 OS=Cricetulus griseus OX=10029 GN=CgPICR_006176 PE=3 SV=1	1	1.02	1.03	1.01	1	1.02	1.00754	1.03776	1.04784	1.05791	1.04784	1.07806	0.990909	1.04045	1.02064	1.01073	1.02064	1.04045	0.904573	0.93171	0.93171	0.895527	0.904573	0.913618	0.855392	0.8725	0.881054	0.838284	0.812623	0.838284	0.843035	0.843035	0.851465	0.792453	0.767162	0.792453	0.84263	0.851056	0.817351	0.741514	0.724661	0.733088
tr|G3H638|G3H638_CRIGR	AHSA1 OS=Cricetulus griseus OX=10029 GN=CgPICR_008404 PE=3 SV=1	1	0.97	1.02	1.04	1.01	1.03	0.966391	0.927735	0.966391	0.947063	0.966391	0.947063	0.912437	0.912437	0.93981	0.921561	0.885064	0.912437	0.802757	0.802757	0.810784	0.794729	0.802757	0.818812	0.726078	0.726078	0.726078	0.726078	0.718817	0.704295	0.65549	0.648935	0.68171	0.662045	0.648935	0.68171	0.533367	0.5227	0.533367	0.549368	0.602705	0.576037
tr|G3H1X1|G3H1X1_CRIGR	Pumilio-like 1 OS=Cricetulus griseus OX=10029 GN=I79_004160 PE=4 SV=1	#N/A	#N/A	#N/A	#N/A	#N/A	#N/A	0.884961	0.964608	1.00001	0.991156	0.929209	1.00886	0.971122	1.18477	1.22361	1.19448	1.20419	1.19448	0.997594	1.02752	1.0375	0.957691	0.997594	1.06743	0.876966	1.0699	0.903275	0.77173	0.947123	0.841887	0.831942	0.873539	0.748748	0.698831	0.757067	0.773706	0.735076	0.852689	0.823285	0.727726	0.727726	0.639516
tr|G3GRT8|G3GRT8_CRIGR	Diphosphomevalonate decarboxylase OS=Cricetulus griseus OX=10029 GN=CgPICR_015866 PE=3 SV=1	1	0.89	0.95	0.93	1	0.93	0.951567	0.92302	0.980114	0.932536	0.942051	0.961083	0.862356	0.905474	0.974462	0.89685	0.862356	0.845109	0.712756	0.648608	0.698501	0.712756	0.734138	0.684245	0.662161	0.61581	0.629053	0.629053	0.635675	0.602567	0.598218	0.574289	0.550361	0.580271	0.544378	0.538396	0.527501	0.506401	0.506401	0.553876	0.532776	0.485301
tr|G3HLM2|G3HLM2_CRIGR	Glycylpeptide N-tetradecanoyltransferase OS=Cricetulus griseus OX=10029 GN=I79_011612 PE=3 SV=1	1	1.07	1.1	1.04	1.05	1.09	1.01188	1.05236	1.10295	1.022	1.022	1.05236	0.946569	0.927638	0.974966	0.927638	0.870843	0.899241	0.817327	0.817327	0.866366	0.809153	0.809153	0.833673	0.736392	0.706936	0.721664	0.670116	0.648025	0.648025	0.709286	0.702193	0.794401	0.652543	0.638358	0.673822	0.606423	0.582166	0.648873	0.563974	0.594295	0.612488
tr|G3H6Z8|G3H6Z8_CRIGR	Adipocyte plasma membrane-associated protein OS=Cricetulus griseus OX=10029 GN=I79_006122 PE=3 SV=1	1	0.99	1.02	0.97	1	0.99	0.952241	0.952241	0.923674	0.952241	0.971286	0.980808	1.06314	1.06314	1.03124	1.06314	1.11629	1.0844	1.29818	1.2852	1.31116	1.3501	1.37607	1.32414	1.50754	1.53769	1.46231	1.59799	1.58292	1.58292	1.71616	1.75049	1.71616	1.88778	1.81913	1.81913	2.46562	2.51493	2.36699	2.51493	2.24371	2.21906
tr|G3HGR3|G3HGR3_CRIGR	Dedicator of cytokinesis protein 9 OS=Cricetulus griseus OX=10029 GN=I79_009803 PE=3 SV=1	1	0.8	1.11	1.04	0.94	1.08	1.06643	1.05577	1.13042	0.959788	1.08776	0.991781	1.04242	1.07369	1.16751	1.15709	1.19878	1.16751	0.96782	1.01621	1.02589	0.909751	0.96782	0.958142	0.773516	0.866338	0.897279	0.827662	0.835398	0.758046	0.718298	0.883506	0.833225	0.86914	1.04153	0.969702	#N/A	#N/A	#N/A	#N/A	#N/A	#N/A
tr|G3H9I9|G3H9I9_CRIGR	HGF/SF receptor OS=Cricetulus griseus OX=10029 GN=I79_007063 PE=4 SV=1	1	1	1.02	1.02	0.96	0.96	0.967094	0.986436	0.957423	0.986436	0.996107	0.967094	0.991824	1.04142	1.11084	1.10093	1.13068	1.06125	0.94014	0.987147	0.958942	0.987147	0.921337	0.883731	0.86162	1.01671	0.965014	0.878852	0.86162	0.921933	0.691784	0.657195	0.636442	0.671031	0.664113	0.657195	#N/A	#N/A	#N/A	#N/A	#N/A	#N/A
tr|G3H0B5|G3H0B5_CRIGR	Isocitrate dehydrogenase [NAD] subunit mitochondrial OS=Cricetulus griseus OX=10029 GN=I79_003570 PE=3 SV=1	1	1.01	0.92	0.95	0.95	0.95	1.02692	1.04745	1.08853	1.04745	1.02692	1.05772	1.05392	1.05392	1.11715	1.05392	1.07499	1.10661	1.04296	1.01167	1.04296	1.10554	1.11597	1.10554	0.990966	0.961237	1.05042	1.09997	1.11979	1.13961	0.897571	0.888595	1.01425	1.13991	1.18479	1.14889	0.922677	0.885769	0.931903	1.04262	1.08876	1.05185
tr|G3HQY6|G3HQY6_CRIGR	Lipase OS=Cricetulus griseus OX=10029 GN=I79_013245 PE=3 SV=1	1	1.2	1.13	0.97	1.24	0.81	0.86588	0.995762	1.09101	0.874538	1.00442	1.00442	0.964292	1.08001	1.08965	0.945007	1.04144	1.14751	1.33455	1.40128	1.45466	1.44132	1.56143	1.45466	1.69639	1.89995	2.08656	1.95085	1.96781	2.08656	1.70259	1.77069	1.82177	1.78772	1.94095	2.07716	1.47921	1.64192	1.6715	1.52358	1.8638	1.70109
tr|G3H8R0|G3H8R0_CRIGR	Sacsin OS=Cricetulus griseus OX=10029 GN=I79_006770 PE=4 SV=1	1	0.97	1.02	1.01	0.92	1	0.935977	0.879818	0.926617	0.907898	0.935977	0.935977	0.896962	0.959749	0.94181	0.968719	0.94181	0.959749	0.864407	0.847119	1.00271	0.812543	0.786611	0.752034	0.815852	0.864803	0.766901	0.783218	0.856644	0.783218	0.741177	0.785647	0.756	0.726353	0.644824	0.770824	0.658517	0.77705	0.816561	0.704614	0.856073	0.724369
tr|G3H7Y3|G3H7Y3_CRIGR	WD repeat-containing protein 42A OS=Cricetulus griseus OX=10029 GN=I79_006479 PE=4 SV=1	1	1.03	1.24	1.08	0.97	1.32	0.939887	1.03388	0.996281	1.01508	0.977483	1.03388	0.894363	0.903307	1.01957	0.974856	0.939081	1.01063	0.883393	0.821555	0.998234	0.865725	0.892226	0.998234	0.886583	0.877717	0.966375	0.868851	0.91318	0.939778	0.769596	0.723421	0.892732	0.792684	0.723421	0.754205	0.668897	0.722408	0.749164	0.662208	0.70903	0.715719
tr|G3H0S4|G3H0S4_CRIGR	Sorbitol dehydrogenase OS=Cricetulus griseus OX=10029 GN=I79_003742 PE=3 SV=1	1	1	0.97	0.99	1.02	0.94	1.00707	1.00707	1.02721	0.976861	0.96679	1.03729	1.11113	1.11113	1.13335	1.12224	1.10002	1.14446	1.35264	1.37969	1.39322	1.31206	1.40675	1.50143	1.43024	1.38734	1.58757	1.44455	1.47315	1.54466	1.45053	1.50855	1.6681	1.49404	1.53756	1.68261	1.31814	1.30495	1.44995	1.38404	1.47631	1.51586
tr|G3I2N0|G3I2N0_CRIGR	Inhibitor of nuclear factor kappa-B kinase-interacting protein OS=Cricetulus griseus OX=10029 GN=I79_017670 PE=4 SV=1	1	1.13	1.13	1.08	1.08	1.12	1.01935	1.13148	1.13148	1.02955	1.02955	1.06013	1.1651	1.22336	1.2117	1.22336	1.20005	1.29326	1.56557	1.64385	1.58123	1.62819	1.62819	1.62819	1.87701	1.97086	1.91455	1.97086	1.98963	1.98963	2.12769	2.27662	2.14896	2.34046	2.25535	2.25535	2.94045	2.99926	2.76403	2.88164	2.67581	2.64641
tr|G3GWR3|G3GWR3_CRIGR	COMTD1 OS=Cricetulus griseus OX=10029 GN=CgPICR_018317 PE=3 SV=1	1	1.1	1.04	1.03	0.94	1.05	1.10584	1.07266	1.1943	1.07266	1.05054	1.00631	1.07847	1.11082	1.29416	1.0569	0.992193	0.959839	1.1284	1.22996	1.3428	1.11712	1.03813	1.15097	#N/A	#N/A	#N/A	#N/A	#N/A	#N/A	1.01848	0.89626	1.11014	1.03885	0.967554	1.15088	0.951177	1.04629	1.17946	0.9702	1.10336	1.03678
tr|G3HJK3|G3HJK3_CRIGR	RING finger protein 103 OS=Cricetulus griseus OX=10029 GN=I79_010850 PE=3 SV=1	1	1.03	0.91	0.99	1	1	0.960984	0.980204	1.06669	0.960984	1.00903	0.999424	0.824317	0.972694	0.98918	0.947964	0.964451	1.04688	0.749353	0.824289	0.921705	0.854263	0.929198	0.929198	0.743468	0.706295	0.869858	0.82525	0.810381	0.854989	0.624216	0.5181	0.649185	0.661669	0.667911	0.655427	0.621628	0.590546	0.671358	0.578114	0.578114	0.559465
tr|G3I804|G3I804_CRIGR	SFRS2-interacting protein OS=Cricetulus griseus OX=10029 GN=I79_019661 PE=4 SV=1	1	1	0.96	0.99	0.94	0.94	0.905316	0.86005	0.950581	0.86005	0.86005	0.914369	0.859572	0.756423	0.833785	0.773615	0.696253	0.730636	0.623736	0.498989	0.561362	0.555125	0.498989	0.511464	0.583729	0.577891	0.729661	0.554542	0.572054	0.583729	0.533364	0.506696	0.613369	0.560033	0.565366	0.592034	0.539743	0.658486	0.744845	0.750242	0.534345	0.496563
tr|G3IMH7|G3IMH7_CRIGR	NADH dehydrogenase [ubiquinone] 1 beta subcomplex subunit 9 OS=Cricetulus griseus OX=10029 GN=I79_025116 PE=3 SV=1	1	1.1	1.06	0.95	1.16	0.99	0.957442	0.938294	0.756379	0.957442	0.967017	0.890421	0.862355	0.991708	0.836484	0.819237	0.862355	1.01758	0.812636	0.877647	0.633856	0.902026	0.861394	0.796383	0.705949	0.83302	0.727127	0.840079	0.903615	0.811841	0.666377	0.519774	0.559757	0.613067	0.673041	0.633058	0.70967	0.73096	0.617413	0.659993	0.6458	0.553543
tr|G3HNF0|G3HNF0_CRIGR	RNA-binding protein 25 OS=Cricetulus griseus OX=10029 GN=I79_012288 PE=4 SV=1	1	1.06	1.04	1.06	0.97	1.09	0.975893	1.04421	1.13204	1.00517	1.01493	1.00517	0.90685	0.870576	0.888713	0.879645	0.861508	0.879645	0.82963	0.871111	0.862815	0.821333	0.779852	0.796444	0.774765	0.790261	0.852242	0.728279	0.705036	0.743775	0.705565	0.64912	0.740843	0.59973	0.592675	0.642064	0.653718	0.706015	0.751775	0.686404	0.666792	0.666792
tr|G3IGN9|G3IGN9_CRIGR	Putative pre-mRNA-splicing factor ATP-dependent RNA helicase DHX32 OS=Cricetulus griseus OX=10029 GN=I79_022959 PE=4 SV=1	1	0.94	1.13	1.02	0.91	1.02	0.923135	0.969292	0.88621	1.00622	0.830821	0.830821	0.888401	0.977241	0.790677	0.888401	0.852865	0.879517	1.18617	1.115	1.30479	1.16245	1.18617	1.15059	1.33981	1.42019	1.3934	1.3666	1.52738	1.33981	1.21083	1.25927	1.29559	1.42879	1.51354	1.42879	1.20438	1.24051	1.34891	1.30073	1.373	1.38504
tr|G3HPR6|G3HPR6_CRIGR	Tubulin-folding cofactor B OS=Cricetulus griseus OX=10029 GN=I79_012784 PE=4 SV=1	1	0.93	0.97	0.91	0.96	0.93	1.03341	1.08508	1.06441	1.01274	1.0024	1.02307	0.936516	0.880325	1.00207	0.899056	0.908421	0.861595	0.936134	0.90805	0.964218	0.814437	0.823798	0.889328	0.880683	0.898296	0.951137	0.871876	0.801421	0.819035	0.779009	0.84133	0.981552	0.880281	0.763429	0.919231	0.605075	0.653481	0.617177	0.629278	0.677684	0.617177
tr|G3I0H2|G3I0H2_CRIGR	40S ribosomal protein S4 OS=Cricetulus griseus OX=10029 GN=I79_016857 PE=3 SV=1	1	0.99	0.96	1.03	1.06	0.97	0.943545	0.93411	0.849191	0.93411	0.924674	0.93411	0.888121	0.87924	0.80819	0.87924	0.852597	0.843715	0.82526	0.750986	0.750986	0.800502	0.833512	0.775744	0.767697	0.752343	0.76002	0.744666	0.721635	0.721635	0.747821	0.702951	0.747821	0.747821	0.695473	0.71043	0.662821	0.656193	0.669449	0.676078	0.709219	0.676078
tr|G3HW54|G3HW54_CRIGR	Protein OS-9 OS=Cricetulus griseus OX=10029 GN=H671_1g1553 PE=4 SV=1	1	1.11	1.18	1.14	1.09	1.15	1.02087	0.990246	1.10254	1.01066	1.06171	1.01066	0.903772	0.967036	0.939923	0.903772	1.11164	0.885696	0.991216	0.991216	0.991216	1.01104	0.991216	1.04078	1.03067	0.989443	1.04098	1.0719	1.05128	1.02036	1.09322	1.12602	1.10415	1.21347	1.18068	1.11508	1.33267	1.346	1.25271	1.26604	1.22606	1.25271
tr|G3GYM0|G3GYM0_CRIGR	Nuclear pore complex protein Nup160 OS=Cricetulus griseus OX=10029 GN=I79_002900 PE=4 SV=1	1	0.98	0.98	1	1.02	0.97	0.969131	0.930366	0.930366	0.940057	0.891601	0.930366	0.946719	0.927784	0.899383	0.889915	0.889915	0.899383	0.880994	0.907424	0.872184	0.880994	0.863374	0.854564	0.883222	0.87439	0.812564	0.803732	0.839061	0.830229	0.827795	0.811239	0.736737	0.778127	0.753293	0.778127	0.793856	0.809733	0.817671	0.777979	0.730347	0.777979
tr|G3HGP6|G3HGP6_CRIGR	CCT-alpha OS=Cricetulus griseus OX=10029 GN=I79_009786 PE=3 SV=1	1	0.94	0.95	0.95	1.02	0.92	0.935733	0.898303	0.851517	0.935733	0.907661	0.907661	0.869608	0.878304	0.852216	0.878304	0.869608	0.878304	0.804009	0.787929	0.779889	0.787929	0.779889	0.779889	0.755374	0.740267	0.740267	0.747821	0.725159	0.740267	0.730476	0.723171	0.701257	0.701257	0.693952	0.693952	0.656077	0.629834	0.629834	0.642956	0.623273	0.656077
tr|G3IBK0|G3IBK0_CRIGR	Pre-mRNA-processing factor 39 OS=Cricetulus griseus OX=10029 GN=I79_021024 PE=4 SV=1	1	0.79	0.97	0.83	1.28	0.99	0.759007	0.311193	0.645156	0.622386	0.485765	0.493355	0.799018	0.942841	1.21451	1.08666	0.822988	1.01475	#N/A	#N/A	#N/A	#N/A	#N/A	#N/A	#N/A	#N/A	#N/A	#N/A	#N/A	#N/A	#N/A	#N/A	#N/A	#N/A	#N/A	#N/A	0.538512	1.84171	0.9047	1.92787	1.63169	1.62631
tr|G3H7R3|G3H7R3_CRIGR	Protein FAM45 (Fragment) OS=Cricetulus griseus OX=10029 GN=I79_006401 PE=3 SV=1	1	1.03	1.09	1	0.97	1.07	1.03715	1.06827	1.03715	0.995667	1.03715	1.06827	1.09751	1.04263	1.04263	1.06458	1.07556	1.02068	1.06446	1.10704	1.0751	1.13897	1.14962	1.21348	1.07019	1.09159	1.07019	1.113	1.16651	1.05949	0.917016	0.861995	0.880335	0.834484	0.898675	0.880335	0.844993	0.844993	0.861893	0.811193	0.853443	0.861893
tr|G3H775|G3H775_CRIGR	STING ER exit protein OS=Cricetulus griseus OX=10029 GN=I79_006202 PE=3 SV=1	1	1.04	1.1	1.05	0.97	1.14	0.883663	0.848317	0.874827	0.830644	0.830644	0.830644	0.816908	0.653527	0.767894	0.686203	0.735218	0.669865	#N/A	#N/A	#N/A	#N/A	#N/A	#N/A	0.671033	0.778398	0.798529	0.61735	0.785108	0.718005	0.572764	0.544126	0.561309	0.532671	0.395207	0.395207	#N/A	#N/A	#N/A	#N/A	#N/A	#N/A
tr|G3HAU3|G3HAU3_CRIGR	ER membrane protein complex subunit 2 OS=Cricetulus griseus OX=10029 GN=I79_007552 PE=3 SV=1	1	0.94	0.99	1.05	0.91	1.02	0.939523	0.948918	0.958314	1.00529	0.911337	0.967709	0.956351	1.06155	1.00417	1.01373	0.985042	1.04242	0.982735	0.904117	0.894289	0.933599	0.894289	0.953253	1.03233	1.0633	1.03233	1.07362	1.02201	0.949744	1.11482	1.11482	1.01449	1.05908	0.936452	0.903008	1.48211	1.57104	1.48211	1.30426	1.17087	1.25979
tr|G3I0G1|G3I0G1_CRIGR	Transcription factor BTF3 OS=Cricetulus griseus OX=10029 GN=I79_016847 PE=3 SV=1	1	1.14	1.16	1	1.04	1.06	0.917976	0.862897	0.899616	0.908796	0.881257	0.881257	0.813513	0.813513	0.805378	0.740297	0.740297	0.789108	0.740786	0.718562	0.666707	0.688931	0.637076	0.629668	0.69876	0.75466	0.782611	0.642859	0.614908	0.635871	0.609312	0.68243	0.658057	0.548381	0.578847	0.597126	0.616443	0.59795	0.616443	0.554799	0.548634	0.536306
tr|G3I5L0|G3I5L0_CRIGR	Liver carboxylesterase 4 OS=Cricetulus griseus OX=10029 GN=I79_018763 PE=4 SV=1	1	0.84	0.73	1	0.76	0.85	1.02805	0.801883	0.863566	1.03834	0.791602	1.01777	1.47823	1.1678	1.24171	1.40431	1.0791	1.44866	4.4395	4.08434	3.90676	3.77357	2.88567	3.5072	6.69365	5.75654	5.48879	6.09122	4.01619	4.88637	7.98098	6.86365	7.42231	6.70403	5.34726	6.38479	8.93388	7.95115	8.93388	7.1471	5.62834	6.52173
tr|G3I883|G3I883_CRIGR	Phosphoinositide phospholipase C (Fragment) OS=Cricetulus griseus OX=10029 GN=I79_019745 PE=4 SV=1	1	1.03	1.01	1.01	0.95	1	1.18665	1.19852	1.24598	1.19852	1.21038	1.21038	1.37204	1.35832	1.44064	1.3446	1.46808	1.45436	1.3394	1.39298	1.43316	1.3394	1.43316	1.41976	1.26088	1.23566	1.24827	1.27349	1.24827	1.33653	1.07384	1.00941	0.998667	0.987929	0.998667	0.955714	0.89563	0.868761	0.82398	0.832936	0.779198	0.788155
tr|G3I8T3|G3I8T3_CRIGR	Wiskott-Aldrich syndrome protein family member OS=Cricetulus griseus OX=10029 GN=I79_019962 PE=3 SV=1	1	0.92	0.95	0.91	0.85	0.95	0.992069	0.932545	0.982149	0.922624	0.843259	0.932545	1.05846	1.04787	1.11138	1.05846	1.07963	1.06904	0.961342	1.03825	1.0767	0.942116	0.922889	1.01902	0.936036	0.861153	0.917316	0.823712	0.692667	0.804991	0.788331	0.804097	0.922347	0.796214	0.796214	0.804097	0.683742	0.676904	0.717929	0.697417	0.738441	0.711091
tr|G3GTE8|G3GTE8_CRIGR	28S ribosomal protein S7 mitochondrial OS=Cricetulus griseus OX=10029 GN=I79_000928 PE=3 SV=1	1	0.98	0.96	0.95	0.91	0.97	1.02566	1.05643	1.06669	1.0872	1.0154	1.04617	0.999198	0.869303	1.09912	1.01918	0.949239	0.889287	0.871367	0.975931	1.04564	0.967217	0.984645	1.03693	#N/A	#N/A	#N/A	#N/A	#N/A	#N/A	#N/A	#N/A	#N/A	#N/A	#N/A	#N/A	0.390679	0.335984	0.410213	0.410213	0.53523	0.429747
tr|G3H3X5|G3H3X5_CRIGR	U3 small nucleolar RNA-associated protein 14-like A OS=Cricetulus griseus OX=10029 GN=I79_004966 PE=3 SV=1	1	1.03	1.05	0.99	1.01	1.06	0.898753	0.880778	0.952678	0.853815	0.871791	0.853815	0.826459	0.801665	0.801665	0.7934	0.710754	0.719019	0.704261	0.697219	0.704261	0.626793	0.612707	0.612707	0.714802	0.729098	0.743394	0.629025	0.607581	0.614729	0.69583	0.688872	0.702789	0.563623	0.549706	0.598414	0.652357	0.652357	0.645833	0.574074	0.541456	0.561027
tr|G3HEJ8|G3HEJ8_CRIGR	ADP/ATP translocase OS=Cricetulus griseus OX=10029 GN=I79_008982 PE=3 SV=1	1	0.99	1.08	0.94	0.97	0.96	0.943143	0.952575	0.886555	0.943143	0.943143	0.895986	0.89205	0.874209	0.820686	0.856368	0.820686	0.820686	0.878603	0.808314	0.790742	0.834673	0.869817	0.878603	0.89736	0.89736	0.969148	0.978122	0.969148	0.996069	0.951243	1.00832	1.00832	0.989293	0.913193	0.941731	1.2573	1.2573	1.14415	1.119	0.942977	0.968123
tr|G3I4K5|G3I4K5_CRIGR	RNA-binding protein 14 OS=Cricetulus griseus OX=10029 GN=I79_018387 PE=4 SV=1	1	1.09	1.02	0.98	0.99	0.98	1.04787	1.06882	1.08978	1.04787	1.06882	1.10026	1.13884	1.16162	1.2755	1.11606	1.20717	1.1844	1.18662	1.09169	1.30528	1.17475	1.26968	1.31715	1.10996	1.05446	1.28755	1.05446	1.05446	1.17656	1.01207	1.04244	1.21449	0.95135	0.971592	1.1234	0.958797	0.939621	1.02591	0.891681	0.853329	0.872505
tr|G3IGB3|G3IGB3_CRIGR	Ribonuclease P OS=Cricetulus griseus OX=10029 GN=I79_022796 PE=3 SV=1	1	1.27	1.19	1.11	1.12	1.11	0.991774	1.03145	0.981857	0.962021	1.04136	0.962021	0.961941	0.846508	0.846508	0.836889	0.808031	0.827269	0.876711	0.859177	0.78904	0.710136	0.639999	0.508492	0.85453	0.897257	0.769077	1.06816	0.957074	0.845985	0.716355	0.859626	0.845299	0.780827	0.780827	0.809481	0.693325	0.85279	0.783457	0.644792	0.665592	0.686392
tr|G3IB71|G3IB71_CRIGR	Glutaminyl-tRNA synthetase OS=Cricetulus griseus OX=10029 GN=H671_4g13282 PE=3 SV=1	1	0.97	0.96	0.98	0.98	0.95	1.00345	0.993419	0.993419	0.983385	0.993419	1.02352	0.999271	0.9593	0.949308	0.969293	1.00926	0.969293	0.970994	0.990414	0.990414	0.961284	0.951575	0.990414	0.937303	0.918557	0.918557	0.899811	0.909184	0.918557	0.863016	0.871646	0.845756	0.811235	0.811235	0.828495	0.719816	0.691024	0.669429	0.655033	0.698222	0.669429
tr|G3HTX6|G3HTX6_CRIGR	Phosphoribosyl pyrophosphate synthetase-associated protein 1 OS=Cricetulus griseus OX=10029 GN=I79_014356 PE=3 SV=1	1	0.95	0.9	0.88	0.98	0.89	1.01707	1.05775	1.08826	1.08826	1.09844	1.11878	1.07891	1.06813	1.07891	1.06813	1.06813	1.06813	1.14729	1.23907	1.13581	1.1817	1.1817	1.20465	1.09011	1.09011	1.10101	1.11191	1.15552	1.14462	1.03521	1.04556	0.993803	1.10768	1.07662	1.03521	0.945754	0.945754	0.993042	0.907924	0.945754	0.993042
tr|G3I8B3|G3I8B3_CRIGR	TATA-binding protein-associated factor 2N OS=Cricetulus griseus OX=10029 GN=I79_019776 PE=3 SV=1	1	1.02	0.99	0.94	1.04	0.99	0.992933	0.933357	1.03265	0.933357	0.913498	0.923427	0.927109	0.927109	0.862211	0.917838	0.890024	0.871482	0.925078	0.786317	0.740063	0.897326	0.804818	0.767815	0.876674	0.850374	0.894208	0.902975	0.885441	0.911741	0.76607	0.781391	0.804373	0.781391	0.720106	0.796713	0.653294	0.633695	0.653294	0.699024	0.692491	0.679426
tr|G3H2J7|G3H2J7_CRIGR	Chromobox protein-like 3 OS=Cricetulus griseus OX=10029 GN=I79_004410 PE=4 SV=1	1	1	1.04	1.02	1.01	1.05	0.980132	0.989933	1.00954	1.01934	1.01934	0.97033	0.932692	1.10058	1.06327	1.08192	1.05394	1.11923	0.796262	0.923664	0.844038	0.836076	0.828113	0.907739	0.788007	0.874688	0.764367	0.732847	0.740727	0.811647	0.705521	0.620859	0.620859	0.564417	0.50092	0.571472	0.592465	0.616163	0.580615	0.58654	0.58654	0.639862
tr|G3ILF3|G3ILF3_CRIGR	Glutathione S-transferase OS=Cricetulus griseus OX=10029 GN=I79_024718 PE=3 SV=1	1	1.08	1.17	0.99	1.15	1.1	1.01594	1.10738	1.23945	1.06674	1.26993	1.20897	1.09532	1.1939	1.24867	1.29248	1.53345	1.45678	1.47639	1.52069	1.62403	1.6388	1.84549	1.6388	1.81178	2.02919	1.86613	2.11978	2.1379	2.1379	2.10202	2.37529	2.56447	2.56447	2.79569	2.71161	1.97697	1.99674	2.23397	2.25374	2.66891	2.51075
tr|G3HC70|G3HC70_CRIGR	Pre-B-cell leukemia transcription factor-interacting protein 1 OS=Cricetulus griseus OX=10029 GN=I79_008020 PE=4 SV=1	1	1.02	1.01	1.02	0.94	1.02	1.05929	1.14403	1.16522	1.11226	1.17581	1.17581	1.25093	1.36351	1.42606	1.31347	1.37602	1.4886	1.43415	1.62059	1.73532	1.62059	1.67796	1.80703	1.68282	1.73331	1.78379	1.90159	2.00256	2.00256	2.03949	2.03949	2.12107	2.30463	2.26384	2.32502	2.56641	2.72039	2.74606	2.82305	2.87438	2.92571
tr|G3H213|G3H213_CRIGR	28S ribosomal protein S30 mitochondrial OS=Cricetulus griseus OX=10029 GN=I79_004213 PE=4 SV=1	1	0.95	1.02	0.97	0.93	1.05	0.995954	0.956116	1.02583	1.00591	0.916278	0.956116	0.913352	0.812883	0.931619	0.913352	0.840284	0.895085	0.828611	0.762322	0.919759	0.820325	0.85347	0.919759	0.673244	0.733836	0.787696	0.740569	0.747301	0.733836	#N/A	#N/A	#N/A	#N/A	#N/A	#N/A	0.417414	0.296364	0.46333	0.288016	0.384021	0.333931
tr|G3I5R3|G3I5R3_CRIGR	Complex I-B14.5a OS=Cricetulus griseus OX=10029 GN=CgPICR_001125 PE=3 SV=1	1	1.04	1.15	1.19	0.97	1.11	0.996746	1.03662	1.12632	1.01668	1.03662	1.12632	1.04843	1.09036	1.19521	1.10085	1.05891	1.12182	0.955676	0.898335	0.898335	0.946119	0.879222	1.00346	0.928694	0.984416	1.02156	0.975129	0.984416	1.10515	0.848859	0.933745	0.89979	0.916768	0.976188	1.02712	0.931389	0.828936	0.83825	0.810309	0.782367	0.856878
tr|G3HLX1|G3HLX1_CRIGR	V-type proton ATPase subunit a OS=Cricetulus griseus OX=10029 GN=I79_011715 PE=3 SV=1	#N/A	#N/A	#N/A	#N/A	#N/A	#N/A	0.954845	0.85936	0.916651	0.897554	0.964393	0.868909	0.998592	1.17834	1.01856	1.10844	1.1384	1.03854	1.21254	1.37017	1.34592	1.39442	1.41867	1.34592	1.39159	1.57249	1.26634	1.47508	1.47508	1.41942	1.67249	1.72267	1.60559	1.62232	1.50524	1.52197	2.23998	2.28478	2.03838	1.99358	1.97118	1.92638
tr|G3GVF8|G3GVF8_CRIGR	Mitotic spindle assembly checkpoint protein MAD1 OS=Cricetulus griseus OX=10029 GN=I79_001695 PE=3 SV=1	1	1.04	1.02	1.02	0.97	1.03	0.955871	0.936754	0.955871	0.946313	0.955871	0.96543	0.884257	0.848887	0.857729	0.857729	0.822359	0.848887	0.778851	0.794428	0.771062	0.747697	0.73212	0.771062	0.778925	0.849028	0.755557	0.7244	0.669875	0.708821	0.678499	0.658144	0.685284	0.610649	0.563154	0.658144	0.587705	0.628845	0.640599	0.593583	0.570074	0.617091
tr|G3HSM3|G3HSM3_CRIGR	Thimet oligopeptidase OS=Cricetulus griseus OX=10029 GN=I79_013857 PE=3 SV=1	1	1	0.94	0.94	0.97	0.91	1.05813	1.06871	1.10045	1.07929	1.03696	1.05813	1.15524	1.15524	1.09748	1.14369	1.12058	1.14369	1.30963	1.30963	1.23106	1.21796	1.17867	1.21796	1.33788	1.3914	1.31113	1.24423	1.17734	1.25761	1.29756	1.31054	1.29756	1.20673	1.14185	1.19376	1.153	1.16453	1.153	1.10688	1.09535	1.11841
tr|G3HC53|G3HC53_CRIGR	Dolichyl-diphosphooligosaccharide--protein glycosyltransferase subunit KCP2 OS=Cricetulus griseus OX=10029 GN=CgPICR_013545 PE=3 SV=1	#N/A	#N/A	#N/A	#N/A	#N/A	#N/A	#N/A	#N/A	#N/A	#N/A	#N/A	#N/A	1.04792	0.964085	0.985043	1.08984	1.13175	1.01648	1.40656	1.29403	1.32216	1.51908	1.54721	1.54721	1.67388	1.64041	1.60693	1.79105	1.75758	1.74084	2.15646	2.24272	2.02708	2.00551	2.02708	2.07021	3.09838	3.34625	2.69559	3.0674	2.91248	2.54067
tr|G3HHR3|G3HHR3_CRIGR	Vimentin OS=Cricetulus griseus OX=10029 GN=CgPICR_005384 PE=3 SV=1	1	1.04	0.93	1.21	0.95	1.05	1.10835	1.05293	1.03077	1.17485	0.997516	1.04185	1.15201	1.1981	1.05985	1.24418	1.07137	1.17506	1.17859	1.22574	1.06073	1.16681	1.0018	1.07252	1.20186	1.20186	1.04562	1.10571	1.05764	1.08167	1.14452	1.15597	1.00718	1.0873	0.995735	1.03007	0.970074	0.989476	0.989476	1.07678	1.00888	1.24169
tr|G3HZD7|G3HZD7_CRIGR	Helicase SKI2W OS=Cricetulus griseus OX=10029 GN=I79_016437 PE=4 SV=1	1	1.01	1	0.98	1.05	0.95	0.944687	0.954134	0.963581	0.973028	0.991922	0.93524	1.01973	1.02993	1.02993	0.989136	1.04012	1.04012	0.976953	1.03557	1.09419	1.00626	1.03557	1.00626	0.988088	0.997969	1.00785	0.968326	0.918922	0.948564	0.927583	0.918308	0.909032	0.834825	0.825549	0.844101	0.844695	0.853142	0.861589	0.844695	0.91227	0.853142
tr|G3I8V9|G3I8V9_CRIGR	DnaJ-like subfamily A member 1 OS=Cricetulus griseus OX=10029 GN=I79_019991 PE=4 SV=1	1	0.97	0.98	0.97	1.07	1	0.952702	0.905067	0.924121	0.971756	0.924121	0.924121	0.873793	0.821365	0.830103	0.847579	0.812627	0.873793	0.804684	0.716169	0.828825	0.933434	0.852965	0.909293	0.741114	0.696647	0.733703	0.792992	0.800403	0.822636	0.653453	0.63385	0.679591	0.646919	0.686126	0.699195	0.608807	0.541838	0.590543	0.596631	0.651423	0.681864
tr|G3GY75|G3GY75_CRIGR	RNA helicase OS=Cricetulus griseus OX=10029 GN=I79_002748 PE=3 SV=1	1	0.94	0.92	0.96	1.05	0.92	0.897512	0.852636	0.73596	0.879561	0.861611	0.816736	0.734953	0.698205	0.62471	0.683506	0.698205	0.676157	0.59129	0.543987	0.526248	0.5499	0.538074	0.538074	0.514449	0.50416	0.488727	0.463004	0.473293	0.463004	0.452623	0.44357	0.40736	0.398308	0.416413	0.402834	0.38627	0.390133	0.366957	0.370819	0.363094	0.359231
tr|G3I4E8|G3I4E8_CRIGR	Adipocyte-type fatty acid-binding protein OS=Cricetulus griseus OX=10029 GN=I79_018326 PE=3 SV=1	1	1.28	0.9	1.03	0.86	1.27	#N/A	#N/A	#N/A	#N/A	#N/A	#N/A	1.07928	1.31672	1.25196	1.31672	1.61892	1.70526	1.67241	1.82293	1.99017	2.04035	2.10724	2.30793	2.72031	2.82912	2.99234	3.42759	2.96514	3.42759	4.06383	3.86064	4.18575	4.63277	3.90128	4.59213	5.24156	5.08432	5.18915	4.82224	4.40291	5.13673
tr|G3H2H8|G3H2H8_CRIGR	Mitochondrial import inner membrane translocase subunit OS=Cricetulus griseus OX=10029 GN=CgPICR_006008 PE=3 SV=1	1	0.93	0.96	0.97	0.94	0.96	0.96158	0.894269	1.00966	0.923117	0.884654	0.884654	0.938609	0.957381	1.04186	0.966767	0.872906	0.976153	0.809823	0.874609	0.939395	0.874609	0.842216	0.769332	0.830071	0.805169	0.805169	0.70556	0.70556	0.664057	0.649735	0.604254	0.669227	0.578264	0.604254	0.656233	#N/A	#N/A	#N/A	#N/A	#N/A	#N/A
tr|G3GRI6|G3GRI6_CRIGR	Myosin-Va OS=Cricetulus griseus OX=10029 GN=I79_000133 PE=3 SV=1	1	1.07	1.02	1.04	0.98	1.09	1.10691	1.11798	1.14011	1.11798	1.17332	1.18439	1.27517	1.24967	1.27517	1.27517	1.28792	1.27517	1.27339	1.33705	1.45166	1.32432	1.37526	1.41346	1.32262	1.3623	1.3623	1.30939	1.29617	1.30939	1.10523	1.04997	1.07207	1.04997	1.03892	1.03892	0.941183	1.00707	1.00707	0.941183	1.04471	0.960007
tr|G3GVN0|G3GVN0_CRIGR	Phosphomannomutase OS=Cricetulus griseus OX=10029 GN=H671_7g18769 PE=3 SV=1	1	1	1.03	1.09	1.04	1.06	1.04469	0.940223	0.982011	0.898436	1.08648	0.929776	1.06267	1.11581	1.17957	1.15831	1.13706	1.16894	1.10884	1.27517	1.23081	1.13102	1.19755	1.18646	1.14287	1.21144	1.1543	1.16573	1.12001	1.22287	1.13071	1.07418	1.1194	1.07418	1.05156	1.1194	0.963415	0.90561	0.915244	0.895976	0.963415	0.963415
tr|G3H392|G3H392_CRIGR	Inverted formin-2 OS=Cricetulus griseus OX=10029 GN=I79_004707 PE=4 SV=1	#N/A	#N/A	#N/A	#N/A	#N/A	#N/A	1.08604	1.16206	1.12948	1.14034	1.07518	1.0426	1.14429	1.27016	1.07563	1.17862	1.09852	1.22439	1.12909	1.10651	1.02747	0.98231	0.801655	0.98231	#N/A	#N/A	#N/A	#N/A	#N/A	#N/A	0.867575	0.884926	0.789493	0.763466	0.711411	0.841547	#N/A	#N/A	#N/A	#N/A	#N/A	#N/A
tr|G3H193|G3H193_CRIGR	FAS-associated factor 2 OS=Cricetulus griseus OX=10029 GN=I79_003917 PE=4 SV=1	1	1.03	1.04	0.92	1.01	0.99	0.966627	0.937628	0.956961	0.956961	0.947294	0.966627	0.982231	1.0117	0.962586	0.923297	0.923297	0.942942	0.974673	0.98442	0.994167	0.945433	0.906446	0.964926	1.06194	1.0938	1.05132	1.0407	1.01946	1.0407	1.08667	1.05407	1.03234	1.09754	1.01061	1.02147	1.23092	1.30478	1.23092	1.28016	1.19399	1.24323
tr|G3HPE9|G3HPE9_CRIGR	Echinoderm microtubule-associated protein-like 2 OS=Cricetulus griseus OX=10029 GN=I79_012661 PE=4 SV=1	1	1.11	1	1.05	1.02	1.03	0.98872	0.998607	1.01838	0.909623	0.998607	1.00849	0.98375	0.90505	0.9444	0.934562	0.964075	0.846025	0.907269	1.00707	0.952633	0.880051	0.934488	0.961706	0.878688	0.861115	0.93141	0.878688	0.905049	0.869901	0.827427	0.819152	0.843975	0.802604	0.769507	0.802604	0.668881	0.688948	0.682259	0.702325	0.715703	0.695636
tr|G3HDG6|G3HDG6_CRIGR	Paraspeckle component 1 OS=Cricetulus griseus OX=10029 GN=I79_008512 PE=3 SV=1	1	0.99	0.96	0.96	0.93	1.02	1.06457	1.05393	1.02199	1.05393	1.03263	1.02199	1.13575	1.14711	1.2039	1.15847	1.13575	1.2039	1.11482	1.07023	1.17056	1.18171	1.19286	1.19286	1.05888	1.00593	1.0377	0.995344	0.995344	1.02711	1.0703	1.05959	1.10241	1.04889	0.963268	1.02749	1.08086	1.10248	1.09167	1.0052	0.972772	0.994389
tr|G3HWN7|G3HWN7_CRIGR	Phosphoinositide phospholipase C (Fragment) OS=Cricetulus griseus OX=10029 GN=I79_015398 PE=4 SV=1	1	0.97	0.99	1	0.93	1	1.02841	1.01812	1.04898	1.00784	1.00784	1.02841	1.00561	1.00561	1.04584	1.03578	1.00561	1.02573	0.83008	0.805178	0.846682	0.846682	0.838381	0.854983	0.741009	0.726189	0.726189	0.755829	0.741009	0.763239	0.611984	0.605864	0.654823	0.667063	0.660943	0.654823	0.475902	0.48542	0.48542	0.480661	0.561564	0.537769
tr|G3H387|G3H387_CRIGR	Apoptosis-stimulating of p53 protein 1 OS=Cricetulus griseus OX=10029 GN=I79_004702 PE=4 SV=1	1	1.04	0.98	0.92	0.88	0.99	0.999478	1.11941	1.22936	1.05945	1.05945	1.15939	1.08354	1.00769	1.19189	1.0402	0.975185	1.02936	1.06366	1.12748	1.15939	1.03175	0.989205	1.03175	0.949536	0.92105	1.00651	0.864078	0.807105	0.835592	0.775885	0.698297	0.977615	0.721573	0.651744	0.60519	0.605355	0.508498	0.708266	0.46007	0.399535	0.56298
tr|G3IAI6|G3IAI6_CRIGR	Heme oxygenase OS=Cricetulus griseus OX=10029 GN=I79_020609 PE=3 SV=1	1	1.28	1.36	1.06	1.39	1.26	0.934689	1.24314	1.39269	0.81318	1.0562	0.906649	1.03035	1.08187	1.49401	0.628516	0.752159	0.690337	0.735217	0.735217	0.896965	0.558765	0.617582	0.573469	0.578358	0.589925	0.665112	0.422202	0.46847	0.474254	0.629639	0.68001	0.912977	0.465933	0.547786	0.623343	0.513045	0.590002	0.697741	0.389914	0.477132	0.430958
tr|G3H2J8|G3H2J8_CRIGR	Heterogeneous nuclear ribonucleoproteins A2/B1 OS=Cricetulus griseus OX=10029 GN=I79_004411 PE=4 SV=1	1	0.96	0.96	0.95	1.03	1	0.970874	0.970874	1.01942	1.00971	0.980583	1.04854	0.893483	0.866678	0.947092	0.875613	0.857744	0.884548	0.672713	0.672713	0.706348	0.605441	0.58526	0.63235	0.554945	0.566044	0.627088	0.516099	0.516099	0.549396	0.504054	0.549419	0.594784	0.46877	0.46373	0.504054	0.469988	0.484087	0.512286	0.479387	0.469988	0.507587
tr|G3H9H3|G3H9H3_CRIGR	U6 snRNA-associated Sm-like protein LSm6 OS=Cricetulus griseus OX=10029 GN=I79_007045 PE=3 SV=1	1	0.92	1.05	0.88	0.97	0.98	0.962334	0.894971	0.894971	0.991204	0.894971	0.943088	0.912021	1.01234	0.939381	0.930261	0.87554	0.9029	0.892484	0.812161	0.758612	0.749687	0.722912	0.794311	0.845891	0.702089	0.845891	0.719007	0.727466	0.735925	0.783774	0.909178	0.924854	0.79945	0.893503	0.822963	0.704618	0.739848	0.768033	0.725756	0.697571	0.690525
tr|G3GRD4|G3GRD4_CRIGR	MOSC domain-containing protein 2 mitochondrial OS=Cricetulus griseus OX=10029 GN=I79_000077 PE=4 SV=1	1	0.92	0.88	0.98	0.97	0.85	1.06143	1.0402	1.0402	0.987129	1.06143	1.02959	1.14052	1.0949	1.19755	1.14052	1.12912	1.11771	1.26304	1.30093	1.31356	1.2883	1.31356	1.35145	1.27525	1.24974	1.33901	1.24974	1.26249	1.32626	1.16692	1.12025	1.19026	1.26028	1.19026	1.27195	1.10194	1.135	1.14602	1.20112	1.2452	1.25622
tr|G3GXB0|G3GXB0_CRIGR	ARHGDIA OS=Cricetulus griseus OX=10029 GN=CgPICR_011939 PE=3 SV=1	1	0.98	1.04	1.02	0.99	0.96	0.985604	0.965891	0.956035	0.985604	0.965891	0.975748	0.990844	1.05029	1.03048	1.07011	1.05029	1.09984	1.01228	0.900931	0.951545	0.971791	0.951545	0.971791	0.979036	0.949665	0.969245	0.979036	0.939874	0.910503	0.931215	0.921903	0.9964	0.931215	0.940527	0.968464	0.823403	0.831637	0.897509	0.831637	0.905743	0.889275
tr|G3HHD8|G3HHD8_CRIGR	Serine/threonine-protein kinase VRK1 OS=Cricetulus griseus OX=10029 GN=I79_010038 PE=3 SV=1	1	1.03	1.05	1.05	1.03	1.04	1.02215	1.00171	0.981263	1.02215	1.00171	0.991485	0.901158	0.847088	0.8561	0.8561	0.793019	0.793019	0.647107	0.66652	0.60828	0.550041	0.575925	0.582396	0.552275	0.56332	0.519138	0.474956	0.452865	0.474956	0.459528	0.450337	0.441147	0.367622	0.358432	0.381408	#N/A	#N/A	#N/A	#N/A	#N/A	#N/A
tr|G3IFB0|G3IFB0_CRIGR	Serine/arginine repetitive matrix protein 2 OS=Cricetulus griseus OX=10029 GN=I79_022432 PE=4 SV=1	1	1.07	1.08	1	0.98	1.09	0.98921	0.979318	0.98921	0.949642	0.93975	0.959534	0.838376	0.788073	0.871911	0.796457	0.771306	0.804841	0.717396	0.674352	0.738918	0.681526	0.674352	0.710222	0.646873	0.601592	0.65981	0.614529	0.614529	0.614529	0.56087	0.572088	0.616957	0.527218	0.516001	0.549653	0.533573	0.528238	0.549581	0.485552	0.458873	0.469545
tr|G3HQ69|G3HQ69_CRIGR	Src substrate cortactin OS=Cricetulus griseus OX=10029 GN=I79_012963 PE=4 SV=1	1	1.05	1.02	1.07	1	1.02	1.13419	1.17955	1.19089	1.16821	1.13419	1.19089	1.19325	1.15745	1.20518	1.22905	1.21711	1.20518	1.10295	1.05883	1.0478	1.05883	1.01471	1.0478	0.941192	0.88472	0.941192	0.875308	0.828249	0.88472	0.852906	0.887022	0.921138	0.818789	0.827318	0.878493	0.675893	0.635339	0.689411	0.642098	0.69617	0.69617
tr|G3IG23|G3IG23_CRIGR	Alanine--tRNA ligase OS=Cricetulus griseus OX=10029 GN=AARS PE=3 SV=1	1	0.99	1.12	1.01	1.06	1.05	1.05994	1.12353	1.20833	1.04934	1.13413	1.09173	1.28496	1.42631	1.33636	1.20786	1.20786	1.16931	1.59608	1.59608	1.51628	1.59608	1.5482	1.48436	1.61435	1.63049	1.53363	1.51749	1.50134	1.43677	1.67326	1.5896	1.50593	1.50593	1.42227	1.40554	1.68085	1.68085	1.64724	1.58	1.54639	1.58
tr|G3HBB6|G3HBB6_CRIGR	1-acyl-sn-glycerol-3-phosphate acyltransferase epsilon OS=Cricetulus griseus OX=10029 GN=I79_007741 PE=3 SV=1	1	1.04	1.32	1.16	1.05	1.23	0.760888	0.745671	0.654364	0.89024	0.951111	0.981546	0.839393	0.89815	0.881362	0.881362	0.864574	1.03245	1.04049	1.03009	0.978062	1.07171	1.03009	0.884418	#N/A	#N/A	#N/A	#N/A	#N/A	#N/A	1.46981	1.48451	1.5874	1.45511	1.48451	1.36692	1.70481	1.92644	1.8071	1.51728	1.63662	1.63662
tr|G3HDE3|G3HDE3_CRIGR	Proteasome activator complex subunit 2 OS=Cricetulus griseus OX=10029 GN=I79_008547 PE=3 SV=1	1	1	1	1	0.94	1	0.95447	0.916291	0.897201	1.00219	0.95447	0.983104	0.975833	1.0539	1.03438	1.08318	1.02463	1.15148	1.12995	1.07345	1.09605	1.18645	1.18645	1.18645	1.13153	1.19942	1.15416	1.21074	1.18811	1.28995	1.15077	1.0357	1.10474	1.12776	1.15077	1.15077	1.05352	1.06406	1.19048	1.16941	1.25369	1.2853
tr|G3I086|G3I086_CRIGR	Junction-mediating and-regulatory protein OS=Cricetulus griseus OX=10029 GN=I79_016763 PE=4 SV=1	1	1.03	1.01	0.92	0.97	0.98	1.002	1.02204	1.0521	0.96192	1.03206	0.96192	0.99836	0.978393	1.03829	0.978393	0.948442	0.938458	1.04134	1.10383	0.978864	1.16631	1.12465	1.07259	1.1271	1.17218	1.09329	1.16091	1.0482	1.25108	1.02858	1.03887	0.987436	0.987436	0.987436	1.00801	0.937225	0.937225	0.899736	0.862247	0.880991	0.852875
tr|G3HCQ2|G3HCQ2_CRIGR	NAA11 OS=Cricetulus griseus OX=10029 GN=CgPICR_014721 PE=4 SV=1	1	1.05	0.92	0.95	0.88	0.98	0.963808	0.963808	0.95417	0.983085	0.963808	0.983085	0.935578	0.944933	0.963645	1.02914	1.00107	0.991712	0.826705	0.793637	0.834972	1.05818	0.86804	0.801904	0.818425	0.736582	0.752951	0.859346	0.842977	0.818425	0.7007	0.588588	0.63063	0.567567	0.623623	0.679679	0.592249	0.538946	0.633706	0.621861	0.758078	0.669241
tr|G3I7P9|G3I7P9_CRIGR	Conserved oligomeric Golgi complex subunit 6 OS=Cricetulus griseus OX=10029 GN=CgPICR_016672 PE=3 SV=1	1	1.04	1	1	0.97	1.04	1.0712	1.12476	1.17832	1.0712	1.11405	1.14619	1.02783	1.00727	1.05866	1.03811	1.03811	1.05866	1.0902	0.948477	1.11201	1.0902	1.14471	1.17742	1.15233	1.22147	1.22147	1.27909	1.23299	1.24452	1.10189	1.01374	1.05782	1.12393	1.03578	1.07985	1.0704	1.05969	1.0811	1.10251	1.11321	1.09181
tr|G3GVZ7|G3GVZ7_CRIGR	Origin recognition complex subunit 1 OS=Cricetulus griseus OX=10029 GN=I79_001903 PE=3 SV=1	1	0.93	1.09	1.02	0.97	1.09	0.87525	0.822735	0.919012	0.73521	0.87525	0.84024	0.829953	0.871451	0.755257	0.829953	0.863151	0.829953	0.527591	0.670041	0.643661	0.58035	0.612006	0.617282	0.430795	0.426487	0.473874	0.413563	0.409255	0.370484	0.3873	0.54222	0.402792	0.418284	0.406665	0.336951	#N/A	#N/A	#N/A	#N/A	#N/A	#N/A
tr|G3HZI9|G3HZI9_CRIGR	Protein-serine/threonine phosphatase OS=Cricetulus griseus OX=10029 GN=I79_016494 PE=4 SV=1	1	1.08	1.1	0.96	0.97	1.05	0.999949	0.999949	1.06995	0.98995	0.959951	1.02995	1.02647	1.02647	1.00594	1.03674	1.03674	1.07779	1.01352	1.01352	1.0946	0.983116	0.983116	1.03379	1.04704	1.03657	1.06798	1.06798	1.00516	1.06798	0.907489	0.898414	0.952863	0.862114	0.889339	0.925639	0.816396	0.791904	0.791904	0.702101	0.74292	0.767412
tr|G3IC08|G3IC08_CRIGR	Vacuolar protein sorting-associated protein 37B OS=Cricetulus griseus OX=10029 GN=I79_021196 PE=3 SV=1	1	0.97	0.85	0.94	0.99	0.77	1.0383	1.00715	1.09022	0.92409	1.02792	1.09022	1.13242	0.973883	1.0305	1.23434	1.05315	1.23434	1.02362	0.982671	0.972435	0.859837	0.890546	0.829129	0.956318	0.803307	0.812871	0.898939	0.87025	0.698112	1.05444	0.948994	0.980627	0.822462	0.84355	0.917361	0.966581	0.840926	0.927918	0.734602	0.83126	0.821594
tr|G3H283|G3H283_CRIGR	TPR_REGION domain-containing protein OS=Cricetulus griseus OX=10029 GN=I79_004254 PE=3 SV=1	1	1.02	0.95	1.03	0.91	0.95	0.90894	0.881672	0.854403	0.863493	0.836225	0.854403	0.864831	0.968611	0.882128	0.890776	0.856183	0.916721	0.814071	0.862915	0.814071	0.781508	0.740804	0.757086	0.814678	0.855412	0.847265	0.798385	0.757651	0.773944	0.696657	0.703624	0.703624	0.654858	0.620025	0.668791	0.593634	0.647061	0.676743	0.569889	0.605507	0.641125
tr|G3HL10|G3HL10_CRIGR	Methionine--tRNA ligase OS=Cricetulus griseus OX=10029 GN=H671_2g6477 PE=3 SV=1	1	1.07	1.1	1.04	1.08	1.19	0.857493	0.960392	0.891793	1.00327	0.840343	0.866068	0.90485	0.796268	0.805316	0.787219	0.84151	0.796268	#N/A	#N/A	#N/A	#N/A	#N/A	#N/A	#N/A	#N/A	#N/A	#N/A	#N/A	#N/A	0.740466	0.436875	0.547945	0.76268	0.836726	0.584968	#N/A	#N/A	#N/A	#N/A	#N/A	#N/A
tr|G3I4X9|G3I4X9_CRIGR	Cyclin-dependent kinase 2-associated protein 1 OS=Cricetulus griseus OX=10029 GN=H671_4g11597 PE=3 SV=1	1	0.83	0.9	1	1.01	1.03	0.896484	0.645468	0.806836	0.824765	0.905449	0.860625	#N/A	#N/A	#N/A	#N/A	#N/A	#N/A	#N/A	#N/A	#N/A	#N/A	#N/A	#N/A	#N/A	#N/A	#N/A	#N/A	#N/A	#N/A	#N/A	#N/A	#N/A	#N/A	#N/A	#N/A	#N/A	#N/A	#N/A	#N/A	#N/A	#N/A
tr|G3IDR5|G3IDR5_CRIGR	Telomere-associated protein RIF1 OS=Cricetulus griseus OX=10029 GN=I79_021848 PE=4 SV=1	1	0.97	1	0.97	0.94	1.03	0.94778	0.928824	0.938302	0.909869	0.890913	0.928824	0.806029	0.781848	0.83827	0.757668	0.733487	0.765728	0.545524	0.485517	0.507338	0.441875	0.430964	0.452785	0.462801	0.398009	0.453545	0.439661	0.509081	0.448917	0.390714	0.425879	0.359457	0.316479	0.3282	0.363364	0.364395	0.659555	0.495577	0.670486	0.71057	0.681418
tr|G3GVM7|G3GVM7_CRIGR	Ubiquitinyl hydrolase 1 OS=Cricetulus griseus OX=10029 GN=I79_001771 PE=4 SV=1	1	1.07	1.15	1.03	1.01	1.03	1.0019	1.12213	1.052	0.991886	1.03196	0.971848	0.907548	0.916624	0.880322	0.998303	0.898473	0.898473	0.859154	0.919295	0.867746	0.919295	0.876337	0.841971	0.84491	0.920952	0.853359	0.870257	0.760419	0.828011	0.762594	0.785472	0.716839	0.678709	0.655831	0.655831	0.605586	0.62981	0.532916	0.587419	0.605586	0.569251
tr|G3I016|G3I016_CRIGR	RNA-binding protein NOB1 OS=Cricetulus griseus OX=10029 GN=I79_016688 PE=3 SV=1	1	1.07	1.02	1	0.94	0.99	0.820648	0.812442	0.820648	0.72217	0.771409	0.812442	0.746385	0.738921	0.753849	0.701602	0.67921	0.641891	0.644643	0.644643	0.593072	0.554393	0.5415	0.567286	0.593203	0.599135	0.551679	0.533883	0.527951	0.527951	0.531082	0.594812	0.552325	0.493906	0.488596	0.477974	0.455964	0.455964	0.533478	0.38301	0.369331	0.446845
tr|G3HUP4|G3HUP4_CRIGR	Uncharacterized protein C7orf50-like OS=Cricetulus griseus OX=10029 GN=I79_014657 PE=4 SV=1	1	0.84	0.85	0.95	1.01	0.85	1.02538	1.00487	0.963855	1.04588	0.963855	0.902332	0.968908	0.949529	0.852639	0.920462	0.949529	0.794504	0.861867	0.77568	0.784299	0.818773	0.810155	0.715349	0.754072	0.73145	0.761613	0.746532	0.62588	0.686206	0.656057	0.708542	0.734784	0.616694	0.57077	0.544528	0.51621	0.531697	0.480076	0.51621	0.4904	0.459427
tr|G3GVT1|G3GVT1_CRIGR	DnaJ-like subfamily B member 4 OS=Cricetulus griseus OX=10029 GN=I79_001830 PE=4 SV=1	1	0.94	1.01	0.94	0.91	0.91	1.18743	1.23493	1.3893	1.11619	1.23493	1.2943	1.23833	1.31263	1.54792	1.43647	1.54792	1.52315	1.30536	1.34452	1.462	1.22703	1.35757	1.50116	1.38745	1.37358	1.38745	1.40133	1.22096	1.24871	1.3061	1.29304	1.41059	1.39753	1.33222	1.31916	1.12938	1.14067	1.14067	1.23103	1.26491	1.19714
tr|G3HW09|G3HW09_CRIGR	60S ribosomal protein L23 OS=Cricetulus griseus OX=10029 GN=I79_015156 PE=3 SV=1	#N/A	#N/A	#N/A	#N/A	#N/A	#N/A	1.02774	1.1408	1.39773	0.986635	1.16135	1.18191	0.926614	1.08414	1.0934	0.852485	0.889549	1.06561	0.970731	1.27166	1.38815	1.23283	1.15517	1.36873	1.16908	1.21584	1.44966	1.07555	1.16908	1.16908	#N/A	#N/A	#N/A	#N/A	#N/A	#N/A	0.872954	1.04755	1.27451	0.794388	0.96025	0.95152
tr|G3HAR7|G3HAR7_CRIGR	RNA-binding protein 39 OS=Cricetulus griseus OX=10029 GN=I79_007525 PE=4 SV=1	1	1.02	0.97	1.01	1.05	1.01	0.902643	0.884591	0.902643	0.920696	0.91167	0.893617	0.802593	0.786542	0.802593	0.762464	0.754438	0.77049	0.629591	0.648479	0.654775	0.610703	0.610703	0.610703	0.553082	0.519897	0.54202	0.497773	0.481181	0.503304	0.499358	0.464403	0.464403	0.449422	0.434442	0.419461	0.457901	0.480796	0.503691	0.435006	0.435006	0.439585
tr|G3HQ97|G3HQ97_CRIGR	Golgi integral membrane protein 4 OS=Cricetulus griseus OX=10029 GN=I79_012993 PE=4 SV=1	1	0.99	0.99	1.01	0.93	0.99	1.01707	0.996732	1.04759	1.01707	1.03742	1.01707	1.18041	1.18041	1.12139	1.15681	1.08598	1.10959	1.48313	1.66111	1.54246	1.57212	1.57212	1.55729	1.63587	1.66859	1.63587	1.61952	1.53772	1.52136	1.8557	1.94848	1.70724	1.87426	1.74436	1.67013	2.38955	2.46124	2.27007	2.34176	2.10281	2.1267
tr|G3HX54|G3HX54_CRIGR	ESF1-like OS=Cricetulus griseus OX=10029 GN=I79_015571 PE=4 SV=1	1	1.02	0.99	0.97	0.96	0.97	0.992398	1.13133	1.19088	1.05194	0.982474	1.05194	0.859634	0.96279	0.911212	0.825249	0.859634	0.902616	0.960076	0.864068	0.806464	0.854468	0.768061	0.710456	#N/A	#N/A	#N/A	#N/A	#N/A	#N/A	#N/A	#N/A	#N/A	#N/A	#N/A	#N/A	0.786253	0.74694	0.935641	0.68404	0.919915	0.880603
tr|G3HS72|G3HS72_CRIGR	Mitochondrial import inner membrane translocase subunit Tim16 OS=Cricetulus griseus OX=10029 GN=I79_013698 PE=3 SV=1	1	0.98	0.91	1.01	0.97	0.91	1.05855	1.01621	1.04797	0.984455	0.889185	0.910356	1.11601	0.993253	1.10485	1.09369	0.982093	0.959773	1.09055	1.13418	1.12327	0.948781	1.02512	1.05784	1.19348	1.098	1.27702	1.03833	0.978653	1.08607	1.24127	1.15438	1.21644	1.06749	1.04267	1.04267	1.49798	1.4081	1.34818	1.12348	1.0336	1.00364
tr|G3H4Y9|G3H4Y9_CRIGR	Nesprin-2 OS=Cricetulus griseus OX=10029 GN=I79_005353 PE=4 SV=1	1	0.92	0.85	0.98	0.87	0.98	0.915325	0.832946	0.842099	0.860406	0.906172	0.951938	#N/A	#N/A	#N/A	#N/A	#N/A	#N/A	0.947372	0.937899	0.89053	1.03264	0.985267	0.909477	0.887647	0.985288	0.843264	0.932029	0.976412	0.949782	0.837471	0.762099	0.829096	0.862595	0.787223	0.812347	0.675685	0.641901	0.702712	0.702712	0.655414	0.689199
tr|G3I9Z3|G3I9Z3_CRIGR	Ribose-phosphate diphosphokinase OS=Cricetulus griseus OX=10029 GN=I79_020407 PE=3 SV=1	1	1.02	0.93	1.07	0.99	0.99	1.06194	1.07256	0.976983	1.07256	1.00884	1.0407	1.00905	0.928324	0.928324	0.948505	0.958595	0.928324	0.907432	0.94373	0.898358	0.94373	0.934655	0.934655	0.830269	0.77215	0.747242	0.780453	0.763847	0.77215	0.741513	0.734098	0.674777	0.704437	0.652531	0.741513	0.629331	0.597864	0.641918	0.597864	0.641918	0.610451
tr|G3HHE9|G3HHE9_CRIGR	UPF0600 protein C5orf51-like OS=Cricetulus griseus OX=10029 GN=I79_010050 PE=4 SV=1	1	0.96	1.07	1.07	1	1.1	0.959839	1.01743	1.10382	0.959839	0.988634	0.998233	0.97721	1.06516	1.17265	1.10425	1.15311	1.28015	0.879942	1.01193	0.923939	0.932738	0.862343	0.994334	0.986531	1.04572	0.986531	0.897743	0.937204	1.00626	0.949311	0.844887	0.626545	0.787928	0.8259	0.8259	0.855888	0.855888	0.778858	0.967154	1.0613	1.02707
tr|G3GXA5|G3GXA5_CRIGR	JAGN1 OS=Cricetulus griseus OX=10029 GN=CgPICR_011321 PE=3 SV=1	1	1.1	1.11	1.05	0.98	1.1	0.969682	0.989075	1.01817	0.989075	0.989075	1.02786	0.981278	0.981278	1.02053	0.95184	0.971466	0.991091	1.1758	1.12877	1.06998	1.08174	1.04646	1.16404	1.36603	1.54361	1.28406	1.31139	1.22942	1.36603	1.55743	1.54185	1.47956	1.47956	1.38611	1.40168	2.18926	2.29872	2.01412	1.90466	1.75141	1.72952
tr|G3IEK4|G3IEK4_CRIGR	Angio-associated migratory cell protein OS=Cricetulus griseus OX=10029 GN=I79_022151 PE=4 SV=1	1	1.02	0.87	0.89	0.96	0.81	0.905322	0.860056	0.914375	0.878162	0.841949	0.914375	0.840751	0.714639	0.773491	0.739861	0.681009	0.706231	0.733119	0.777106	0.799099	0.828424	0.6818	0.608489	0.585661	0.532951	0.585661	0.60323	0.538808	0.556378	0.584711	0.613947	0.473616	0.765972	0.573017	0.409298	#N/A	#N/A	#N/A	#N/A	#N/A	#N/A
tr|G3H8A5|G3H8A5_CRIGR	Helicase ARIP4 OS=Cricetulus griseus OX=10029 GN=I79_006605 PE=3 SV=1	1	1.1	1.02	1.03	0.97	1.05	0.913764	0.8498	0.922901	0.831525	0.868075	0.913764	0.934473	0.859715	1.03727	0.906439	0.88775	0.925129	0.918055	1.11085	1.00068	0.945597	0.82625	0.872152	#N/A	#N/A	#N/A	#N/A	#N/A	#N/A	#N/A	#N/A	#N/A	#N/A	#N/A	#N/A	#N/A	#N/A	#N/A	#N/A	#N/A	#N/A
tr|G3I886|G3I886_CRIGR	Multifunctional methyltransferase subunit TRM112-like protein OS=Cricetulus griseus OX=10029 GN=I79_019749 PE=3 SV=1	1	1.08	1.04	1.04	1.02	1.1	0.942179	0.979866	0.961022	0.961022	0.942179	0.989287	0.870789	0.705339	0.853373	0.766294	0.757586	0.809834	0.715449	0.686831	0.679676	0.658213	0.636749	0.686831	0.609154	0.596971	0.621338	0.59088	0.566514	0.596971	0.527395	0.564313	0.564313	0.474656	0.506299	0.569587	0.408793	0.372001	0.400617	0.359737	0.339298	0.376089
tr|G3HRP2|G3HRP2_CRIGR	CNPY2 OS=Cricetulus griseus OX=10029 GN=CgPICR_002481 PE=3 SV=1	1	1.18	1.33	1.24	1.13	1.35	0.984011	0.944651	1.19065	1.04305	1.10209	1.05289	0.974509	1.1889	1.15967	1.09145	1.15967	1.1889	1.21064	1.15011	1.24696	1.12589	1.08957	1.12589	1.34219	1.42273	1.31535	1.38246	1.34219	1.39588	1.2891	1.32777	1.34066	1.31488	1.26331	1.31488	1.20043	1.18843	1.21243	1.33248	1.24845	1.44052
tr|G3HJS0|G3HJS0_CRIGR	Spectrin beta chain brain 1 OS=Cricetulus griseus OX=10029 GN=I79_010919 PE=4 SV=1	1	1.03	1.08	1	1	1.1	1.07088	1.04947	1.08159	1.06017	1.08159	1.0923	1.0047	1.01474	1.02479	1.10517	1.07502	1.12526	0.846615	0.931277	0.905878	0.922811	0.905878	0.931277	0.802481	0.826555	0.786431	0.842605	0.794456	0.85063	0.711286	0.739737	0.704173	0.782414	0.768189	0.79664	0.559971	0.559971	0.531972	0.610368	0.627168	0.621568
tr|G3H5C2|G3H5C2_CRIGR	Polycomb complex protein BMI-1 OS=Cricetulus griseus OX=10029 GN=I79_005503 PE=4 SV=1	1	1.41	1.46	1.12	0.97	1.23	0.907272	1.07965	0.943563	0.825618	0.734891	0.916345	0.776074	0.690706	0.814877	0.776074	0.768313	0.799356	0.665648	0.745525	0.92525	0.592426	0.678961	0.825403	#N/A	#N/A	#N/A	#N/A	#N/A	#N/A	#N/A	#N/A	#N/A	#N/A	#N/A	#N/A	#N/A	#N/A	#N/A	#N/A	#N/A	#N/A
tr|G3HGE8|G3HGE8_CRIGR	WD repeat-containing protein 68 OS=Cricetulus griseus OX=10029 GN=I79_009673 PE=4 SV=1	1	1.07	1.23	1.07	1.03	1.16	0.9331	0.998416	1.04507	0.923769	0.970423	0.951761	0.896777	0.905744	0.896777	0.92368	0.878841	0.950583	#N/A	#N/A	#N/A	#N/A	#N/A	#N/A	0.891473	0.989535	0.864728	0.953876	0.864728	0.989535	0.676952	0.683722	0.636335	0.724339	0.616027	0.656644	#N/A	#N/A	#N/A	#N/A	#N/A	#N/A
tr|G3I7H8|G3I7H8_CRIGR	Methylcrotonoyl-CoA carboxylase subunit alpha mitochondrial OS=Cricetulus griseus OX=10029 GN=I79_019467 PE=4 SV=1	1	1.15	1.13	1.08	1.04	1.11	0.987452	1.02695	1.01708	1.01708	1.06645	1.01708	1.0742	1.08494	1.11717	1.13865	1.16014	1.09568	1.19844	1.17447	1.29432	1.3063	1.41416	1.40218	1.22347	1.1623	1.22347	1.32135	1.38252	1.41923	1.12966	1.08447	1.16355	1.333	1.34429	1.37818	1.08462	1.0087	1.06293	1.12801	1.20393	1.21478
tr|G3HT46|G3HT46_CRIGR	Protein TRS85-like (Fragment) OS=Cricetulus griseus OX=10029 GN=I79_014064 PE=4 SV=1	1	1.03	1.11	1.24	1.02	1.12	0.93789	0.890996	1.07857	0.93789	1.03168	1.12547	0.922724	1.18109	1.43945	1.07036	1.16263	1.27336	#N/A	#N/A	#N/A	#N/A	#N/A	#N/A	1.21351	1.17711	1.15284	0.99508	1.00721	1.20138	1.03203	0.784339	1.08363	0.743058	0.660496	0.887542	#N/A	#N/A	#N/A	#N/A	#N/A	#N/A
tr|G3HVX5|G3HVX5_CRIGR	Insulin-like growth factor 2 mRNA-binding protein 3 OS=Cricetulus griseus OX=10029 GN=I79_015119 PE=3 SV=1	1	1.01	1.03	0.99	0.94	1.01	0.940954	0.959773	0.978593	0.969183	0.959773	0.969183	0.947115	0.985	0.937644	0.985	0.966057	1.01341	0.932837	0.951494	0.932837	0.91418	0.932837	1.00746	0.976487	1.05461	1.02531	1.07414	1.05461	1.00578	0.869737	0.852343	0.904527	0.808856	0.852343	0.878435	0.763738	0.809563	0.855387	0.8172	0.863024	0.885937
tr|G3HLM3|G3HLM3_CRIGR	Glycylpeptide N-tetradecanoyltransferase OS=Cricetulus griseus OX=10029 GN=I79_011613 PE=3 SV=1	1	0.96	1.07	1.09	1.05	1.02	0.970458	0.960754	0.873412	0.970458	0.980163	0.989867	0.912906	0.949422	0.903777	0.995067	1.02245	0.940293	0.788855	0.757301	0.820409	0.836186	0.851963	0.859852	0.816381	0.775562	0.726579	0.800054	0.832709	0.800054	0.778441	0.692813	0.646106	0.72395	0.669459	0.622753	0.692458	0.692458	0.643986	0.75478	0.727081	0.740931
tr|G3I2D8|G3I2D8_CRIGR	Band 4.1-like protein 2 OS=Cricetulus griseus OX=10029 GN=H671_2g6045 PE=4 SV=1	1	1.01	1.02	1	0.92	1.06	0.968132	0.968132	1.00686	0.968132	0.929407	0.968132	0.989083	1.00886	0.979192	0.979192	0.939629	0.949519	0.878198	0.904544	0.904544	0.834288	0.84307	0.869416	0.825672	0.817415	0.792645	0.767875	0.751361	0.767875	0.709368	0.716462	0.73065	0.688087	0.659713	0.695181	0.570596	0.576302	0.587714	0.582008	0.604832	0.62195
tr|G3I5H4|G3I5H4_CRIGR	Nicotinate phosphoribosyltransferase OS=Cricetulus griseus OX=10029 GN=I79_018722 PE=3 SV=1	1	1.12	0.99	1.05	1.08	1.01	1.22784	1.12961	1.15417	1.20328	1.17873	1.10506	1.50768	1.52275	1.35691	1.38706	1.44737	1.41722	1.34846	1.18665	1.29452	1.29452	1.28104	1.29452	1.43313	1.73408	1.4188	1.50478	1.51911	1.47612	1.20139	0.997155	1.02118	1.12931	0.9491	1.18938	1.12766	1.11638	0.935959	1.09383	1.22915	1.29681
tr|G3GRR9|G3GRR9_CRIGR	Paraplegin OS=Cricetulus griseus OX=10029 GN=I79_000214 PE=3 SV=1	1	1.08	1.05	0.91	1.05	0.96	0.973944	1.00316	1.03238	0.973944	0.983684	0.983684	1.07753	0.905126	0.991329	0.8728	0.905126	0.937452	0.978836	1.14524	1.22355	1.12566	1.16482	1.27249	0.996107	1.15548	1.23517	1.20529	1.34474	1.34474	0.94113	0.875251	0.931719	1.00701	1.04465	1.01642	0.958249	1.05407	1.05407	1.05407	1.11157	1.12115
tr|G3I4Z7|G3I4Z7_CRIGR	Galectin OS=Cricetulus griseus OX=10029 GN=I79_018538 PE=4 SV=1	1	0.98	0.8	1.04	0.9	0.9	1.21086	1.28351	1.34405	1.25929	1.18664	1.30772	1.33577	1.37584	1.53613	1.41592	1.46935	1.41592	1.37961	1.50378	1.53137	1.39341	1.51758	1.54517	1.30292	1.23777	1.42018	1.31595	1.35503	1.45927	1.18754	1.23504	1.38942	1.28254	1.46067	1.46067	0.990767	0.941229	1.0304	1.07003	1.20874	1.18892
tr|G3HCX7|G3HCX7_CRIGR	Phenylalanine--tRNA ligase OS=Cricetulus griseus OX=10029 GN=H671_3g9526 PE=3 SV=1	1	1.08	1.02	0.97	1	0.92	0.980812	1.00043	1.01024	0.912155	0.971003	0.980812	1.00556	1.00556	1.05584	0.955283	0.945228	0.975394	1.04885	1.02787	1.06982	0.975427	0.985915	0.95445	1.03675	1.02638	1.04711	0.94344	0.974543	0.953808	1.00351	1.03362	1.00351	0.973408	0.913197	0.943302	0.890879	0.873061	0.899788	0.890879	0.873061	0.819609
tr|G3H3L4|G3H3L4_CRIGR	NADH-cytochrome b5 reductase OS=Cricetulus griseus OX=10029 GN=I79_004802 PE=3 SV=1	1	1.05	1.11	0.98	1.06	1.01	1.0436	0.98098	0.918364	0.98098	0.970544	0.949672	1.21598	1.2403	1.16734	1.14302	1.14302	1.21598	1.53971	1.5551	1.50891	1.46272	1.35494	1.43193	1.84218	1.87902	1.60269	1.67638	1.58427	1.58427	2.04279	2.08365	1.98151	1.94065	1.79765	1.87937	2.38104	2.45247	2.30961	2.2858	2.00007	2.16675
tr|G3HDZ2|G3HDZ2_CRIGR	Interferon-related developmental regulator 1 OS=Cricetulus griseus OX=10029 GN=I79_008761 PE=3 SV=1	1	0.99	0.83	0.84	0.82	0.81	0.82938	0.821086	0.9372	0.804499	0.986962	0.953787	0.849536	1.16386	0.985462	0.93449	0.866527	0.773078	0.927785	0.964897	0.835007	0.742228	0.723673	0.668005	1.69844	1.91924	1.5286	1.12097	1.01907	1.01907	2.31569	2.45463	2.1999	1.45888	1.181	1.3431	3.03686	3.12797	3.00649	2.6117	2.36875	2.6117
tr|G3I3H9|G3I3H9_CRIGR	Chitinase domain-containing protein 1 OS=Cricetulus griseus OX=10029 GN=I79_017987 PE=4 SV=1	1	0.98	0.87	1	1	0.87	1.06346	1.0741	1.15917	1.04219	1.09537	1.1379	1.15626	0.971257	1.13313	1.16782	1.0522	0.98282	1.28201	1.24355	1.25637	1.34611	1.33329	1.28201	1.33846	1.25815	1.19123	1.41876	1.37861	1.2983	1.4524	1.36525	1.3943	1.62668	1.49597	1.46692	1.55896	1.59014	1.60573	1.74604	1.82399	1.60573
tr|G3HKD6|G3HKD6_CRIGR	Histone-binding protein RBBP7 OS=Cricetulus griseus OX=10029 GN=I79_011156 PE=4 SV=1	1	1.03	0.98	1.1	1.03	1.01	1.03343	0.99209	1.03343	1.06443	1.02309	1.03343	0.979095	0.959513	0.988886	0.969304	0.939931	0.969304	0.840292	0.840292	0.831889	0.840292	0.831889	0.840292	0.711138	0.696915	0.718249	0.682692	0.661358	0.682692	0.63233	0.676593	0.651299	0.626006	0.626006	0.61336	0.524121	0.524121	0.545086	0.503156	0.513638	0.508397
tr|G3IAE3|G3IAE3_CRIGR	RNA transcription translation and transport factor protein OS=Cricetulus griseus OX=10029 GN=I79_020563 PE=3 SV=1	1	1.04	1.05	1.03	0.94	1.09	0.992954	1.0426	1.10218	1.0426	1.06246	1.07239	0.940014	0.996415	0.902414	0.949414	0.940014	1.02462	0.938373	0.95714	0.938373	0.938373	0.863303	0.947757	0.954404	0.963948	0.925772	0.878052	0.830332	0.906684	0.928439	0.882017	0.882017	0.835595	0.807742	0.863449	0.913816	0.913816	0.849849	0.822435	0.804158	0.849849
tr|G3GZ25|G3GZ25_CRIGR	RPP40 OS=Cricetulus griseus OX=10029 GN=CgPICR_015485 PE=4 SV=1	1	0.95	0.95	0.92	0.94	0.9	0.867375	0.83268	0.815332	0.771963	0.780637	0.841353	#N/A	#N/A	#N/A	#N/A	#N/A	#N/A	0.707186	0.693042	0.68597	0.594036	0.594036	0.601108	0.680804	0.728461	0.639956	0.585492	0.544643	0.571876	0.607634	0.686626	0.607634	0.577252	0.595481	0.577252	0.534922	0.48143	0.518874	0.449335	0.438636	0.492128
tr|G3HZC7|G3HZC7_CRIGR	Lysosomal thioesterase PPT2 OS=Cricetulus griseus OX=10029 GN=I79_016426 PE=3 SV=1	#N/A	#N/A	#N/A	#N/A	#N/A	#N/A	#N/A	#N/A	#N/A	#N/A	#N/A	#N/A	#N/A	#N/A	#N/A	#N/A	#N/A	#N/A	1.18024	1.31006	1.21564	1.23925	1.21564	1.03861	#N/A	#N/A	#N/A	#N/A	#N/A	#N/A	1.0918	1.12456	1.06997	1.19006	1.20098	1.16823	1.03898	1.14288	1.25717	1.26756	1.26756	1.32989
tr|G3HIU9|G3HIU9_CRIGR	Ras-related protein Rab-12 OS=Cricetulus griseus OX=10029 GN=I79_010577 PE=4 SV=1	1	0.93	0.93	0.92	0.97	0.9	0.969712	0.872741	0.892135	0.863043	0.892135	0.882438	1.04927	1.19616	1.01779	1.33257	1.34306	1.52143	1.06195	1.07257	0.934519	1.12567	1.22125	1.06195	1.24051	1.47621	1.05443	1.07924	1.27773	1.16608	1.35897	1.20948	1.0464	1.15512	1.1823	1.05999	1.15602	1.09822	1.09822	1.05197	1.07509	1.06353
tr|G3IDF9|G3IDF9_CRIGR	Holocytochrome c-type synthase OS=Cricetulus griseus OX=10029 GN=CgPICR_018300 PE=3 SV=1	1	1.02	0.96	1.01	0.98	0.96	1.01467	0.994375	1.01467	1.01467	1.01467	0.953788	1.00559	0.965367	0.975423	0.935199	0.894975	0.874864	1.06872	1.15422	1.10078	1.0046	0.865663	0.972535	1.12648	1.21659	1.13774	0.991299	0.92371	0.912446	1.18947	1.1062	1.24894	0.975362	0.927784	0.963468	1.30715	1.26793	1.37251	0.980362	0.862718	0.901933
tr|G3I142|G3I142_CRIGR	Splicing factor 3 subunit 1 OS=Cricetulus griseus OX=10029 GN=H671_1g2882 PE=4 SV=1	1	1.03	1.03	1.04	0.95	1.05	0.968257	0.977939	0.987622	0.929527	0.939209	0.958574	0.869696	0.791423	0.88709	0.843605	0.808817	0.791423	0.774712	0.766964	0.782459	0.735976	0.712735	0.766964	0.723023	0.715793	0.744714	0.679642	0.672412	0.708563	0.633077	0.626746	0.639408	0.601423	0.5761	0.614085	0.557645	0.568798	0.568798	0.557645	0.557645	0.546493
tr|G3HFG4|G3HFG4_CRIGR	60S ribosomal protein L4 OS=Cricetulus griseus OX=10029 GN=CgPICR_006951 PE=3 SV=1	1	0.83	0.74	0.94	1.05	0.8	1.03003	0.978526	0.844623	1.01973	0.927025	0.916725	0.982118	0.775873	0.785694	0.883906	0.8348	0.726767	0.770639	0.724401	0.701282	0.816878	0.778346	0.755226	0.704338	0.626861	0.655035	0.704338	0.704338	0.633905	0.701687	0.645552	0.56135	0.67362	0.645552	0.582401	0.71303	0.684509	0.634597	0.720161	0.7059	0.655988
tr|G3IE04|G3IE04_CRIGR	Pre-mRNA-processing factor 19 OS=Cricetulus griseus OX=10029 GN=I79_021945 PE=3 SV=1	1	1.06	1.06	1.02	1.05	1.07	0.984579	0.955041	0.974733	0.925504	0.925504	0.945195	0.967141	0.947798	0.938127	0.947798	0.918784	0.938127	1.006	1.06636	1.03618	0.965756	0.965756	1.02612	0.966738	0.986073	1.00541	0.937736	0.908734	0.957071	0.853848	0.862386	0.913617	0.819694	0.768463	0.836771	0.68778	0.715291	0.735925	0.646513	0.653391	0.646513
tr|G3GX21|G3GX21_CRIGR	Nuclear pore complex protein Nup133 OS=Cricetulus griseus OX=10029 GN=I79_002308 PE=3 SV=1	1	1.05	1.13	1.02	0.98	1.15	0.984458	0.964769	0.994303	0.915546	0.935235	0.94508	0.915357	0.951971	0.942818	0.906203	0.933664	0.906203	0.891834	0.927508	0.891834	0.856161	0.802651	0.865079	0.902314	0.983522	0.94743	0.857198	0.821106	0.866221	0.796071	0.811992	0.804032	0.652778	0.6687	0.748307	0.703148	0.752368	0.717211	0.696117	0.703148	0.731274
tr|G3I021|G3I021_CRIGR	Putative THO complex subunit 6 like protein OS=Cricetulus griseus OX=10029 GN=CgPICR_010463 PE=3 SV=1	1	1.09	1.06	1.11	0.99	1.12	0.978334	0.978334	1.01747	0.929417	0.900067	0.958767	0.995994	1.05575	1.15535	1.10555	1.06571	1.13543	0.959091	1.02623	1.01664	0.978273	1.02623	1.06459	0.978705	1.03743	1.03743	0.968918	0.86126	1.00807	0.977967	1.02686	1.1051	0.997526	0.87039	1.03664	0.877085	0.903398	0.947252	0.850773	0.842002	0.877085
tr|G3IDM2|G3IDM2_CRIGR	Cofilin non-muscle isoform OS=Cricetulus griseus OX=10029 GN=I79_021805 PE=3 SV=1	1	1.04	1.01	1.06	1.05	1.07	1.05233	1.08389	1.07337	1.05233	1.07337	1.06285	1.13522	1.18063	1.16928	1.18063	1.19198	1.18063	1.20271	1.20271	1.17865	1.19068	1.20271	1.20271	1.18368	1.19552	1.17184	1.16001	1.16001	1.18368	1.19252	1.2283	1.21637	1.13289	1.18059	1.20445	1.03235	1.02203	1.02203	0.949763	1.02203	0.991057
tr|G3GTS6|G3GTS6_CRIGR	26S proteasome non-ATPase regulatory subunit 11 OS=Cricetulus griseus OX=10029 GN=I79_001065 PE=4 SV=1	1	1.01	1.07	1.04	1.02	1.07	1.02048	1.01028	1.03069	1.04089	1.04089	1.07151	0.986279	1.01587	1.02573	0.996141	1.006	1.04546	0.865898	0.857239	0.883216	0.831262	0.857239	0.865898	0.776149	0.768387	0.776149	0.721818	0.745103	0.752864	0.700272	0.700272	0.72128	0.693269	0.693269	0.700272	0.602127	0.596106	0.584063	0.559978	0.584063	0.584063
tr|G3HN48|G3HN48_CRIGR	PHD finger protein 3 OS=Cricetulus griseus OX=10029 GN=I79_012180 PE=4 SV=1	1	1.03	1.03	0.97	0.94	0.96	1.13027	1.02855	1.06246	1.13027	1.02855	1.03985	1.08037	1.09117	1.14519	0.972332	1.02635	1.03715	0.874435	0.80448	0.786991	0.717037	0.620849	0.708292	0.806781	0.766442	0.84712	0.685764	0.734171	0.84712	0.765232	0.834103	0.788189	0.711666	0.635143	0.795841	0.797841	0.670186	0.773906	0.638273	0.598381	0.741992
tr|G3HHM2|G3HHM2_CRIGR	Histone H3.1t OS=Cricetulus griseus OX=10029 GN=I79_010126 PE=3 SV=1	1	1.26	1.43	1.15	1.39	1.78	0.895938	0.886979	0.931776	0.851141	1.03929	0.922816	0.868003	0.954803	1.02424	0.980843	1.18048	1.14576	1.15321	1.07249	1.08402	1.14168	1.2916	1.33772	1.29698	1.29698	1.50449	1.82874	2.03626	2.03626	1.29535	1.34717	1.41194	1.76168	2.27982	2.12438	1.45346	1.45346	1.61334	1.81682	2.04938	2.03484
tr|G3I644|G3I644_CRIGR	Putative ATP-dependent RNA helicase DDX52 OS=Cricetulus griseus OX=10029 GN=I79_018956 PE=4 SV=1	1	1.06	1.08	1	1.1	0.95	1.06621	1.11952	1.10885	1.19415	1.14084	1.20481	0.911557	0.938904	0.993598	0.847748	0.911557	0.875095	0.885252	1.0446	0.973777	0.973777	0.832137	0.787874	0.950585	1.15971	1.03614	0.912562	1.00762	0.931574	0.874573	0.909555	1.04949	0.857081	0.883318	0.874573	0.809692	0.84208	0.86637	0.793498	0.777304	0.720626
tr|G3HTV2|G3HTV2_CRIGR	WW domain-binding protein 2 OS=Cricetulus griseus OX=10029 GN=I79_014332 PE=4 SV=1	1	0.92	1.08	0.89	0.92	1.01	1.04429	1.03384	1.0234	1.07562	1.0965	1.07562	1.01472	1.02487	1.08575	1.00457	1.04516	1.0756	0.896457	0.84267	0.860599	0.851634	0.905422	0.878528	#N/A	#N/A	#N/A	#N/A	#N/A	#N/A	0.734775	0.720079	0.74947	0.720079	0.786209	0.800904	0.580451	0.574646	0.522405	0.586255	0.545623	0.597864
tr|G3HCV4|G3HCV4_CRIGR	Alpha-mannosidase OS=Cricetulus griseus OX=10029 GN=H671_3g9977 PE=3 SV=1	1	0.94	1.06	0.94	0.95	0.96	1.02245	0.98155	1.03267	0.930428	1.002	0.950877	1.18071	1.1689	1.18071	1.10987	1.07445	1.06264	1.3136	1.40555	1.28733	1.35301	1.24792	1.20851	1.40006	1.49806	1.55406	1.48406	1.56806	1.52606	1.27488	1.31313	1.44061	1.40237	1.35137	1.33862	1.14219	1.29068	1.33637	1.3021	1.33637	1.33637
tr|G3ILC4|G3ILC4_CRIGR	Serologically defined colon cancer antigen 1-like OS=Cricetulus griseus OX=10029 GN=I79_024688 PE=4 SV=1	1	1.14	1.24	1.13	1.04	1.16	0.964673	0.94538	0.983967	0.91644	0.94538	0.964673	0.959336	0.949743	1.0169	0.930556	0.930556	0.91137	0.957473	1.01492	0.976623	0.919174	0.947899	0.995772	0.955554	0.993777	1.00333	0.907777	0.898221	0.993777	0.951716	0.989784	1.01834	0.866061	0.83751	0.894613	0.945469	0.936014	1.01165	0.841467	0.860377	0.879286
tr|G3IEU6|G3IEU6_CRIGR	Sorting nexin-7 OS=Cricetulus griseus OX=10029 GN=H671_1g2680 PE=3 SV=1	1	1.07	1.03	1.07	0.98	1.06	1.04765	0.963839	1.07908	0.984792	0.974315	1.07908	1.06067	1.08189	0.859144	0.922784	1.21977	1.07128	1.08824	1.14265	1.1753	1.12089	1.14265	1.19707	1.05674	1.07788	1.06731	0.972203	1.03561	0.982771	1.01954	1.05012	0.94817	0.94817	1.01954	0.927779	0.811815	0.860524	0.901115	0.868642	0.917351	0.836169
tr|G3H306|G3H306_CRIGR	Pogo transposable element with ZNF domain OS=Cricetulus griseus OX=10029 GN=H671_1g1425 PE=4 SV=1	1	0.95	0.91	0.95	0.91	0.91	0.925734	0.897962	0.925734	0.879447	0.888705	0.897962	0.941059	0.997522	0.95988	0.828132	0.894006	0.903416	0.933738	0.961751	0.915064	0.877714	0.943076	0.905726	0.925927	0.879631	0.851853	0.750001	0.796297	0.740742	0.75934	0.8049	0.751747	0.698593	0.698593	0.706186	0.707666	0.672283	0.764279	0.636899	0.721819	0.735973
tr|G3ILH4|G3ILH4_CRIGR	von Willebrand factor A domain-containing protein 5A OS=Cricetulus griseus OX=10029 GN=I79_024740 PE=4 SV=1	1	0.96	0.84	1.01	0.83	0.91	1.37026	1.69913	1.75394	2.05539	1.5484	2.0828	1.19406	1.27765	1.31347	1.40899	1.34929	1.61198	0.877356	0.921223	0.956318	0.701884	0.66679	0.780846	#N/A	#N/A	#N/A	#N/A	#N/A	#N/A	#N/A	#N/A	#N/A	#N/A	#N/A	#N/A	1.31435	1.53779	1.64294	1.27492	1.26178	1.40636
tr|G3GWR2|G3GWR2_CRIGR	Outer mitochondrial membrane protein porin 2 OS=Cricetulus griseus OX=10029 GN=I79_002192 PE=3 SV=1	1	0.95	0.92	1.02	0.97	0.96	1.00357	0.963423	0.883138	0.963423	0.953387	0.953387	0.966012	0.946692	0.859751	0.975672	0.975672	0.956352	1.02137	1.01115	0.960085	1.00094	1.02137	0.970298	1.12304	1.12304	1.10058	1.11181	1.07812	1.05566	1.27255	1.31073	1.25982	1.27255	1.1962	1.15802	1.73308	1.8024	1.55977	1.50778	1.31714	1.23049
tr|G3H7F9|G3H7F9_CRIGR	Sialic acid synthase OS=Cricetulus griseus OX=10029 GN=I79_006290 PE=4 SV=1	1	1.02	0.99	1.12	1.04	1.02	1.02901	1.04959	1.05988	1.01872	1.00843	1.01872	1.09582	1.06294	1.09582	1.11773	1.06294	1.04102	1.25724	1.32011	1.28239	1.30753	1.25724	1.34525	1.29221	1.24052	1.33098	1.3439	1.30513	1.29221	1.23308	1.33173	1.29474	1.30707	1.23308	1.19609	1.167	1.13199	1.167	1.14366	1.20201	1.20201
tr|G3GUQ7|G3GUQ7_CRIGR	EMG1 OS=Cricetulus griseus OX=10029 GN=CgPICR_018400 PE=3 SV=1	1	1.07	1	0.99	0.98	0.96	0.878824	0.887612	0.817306	0.773365	0.852459	0.861247	0.749744	0.742247	0.727252	0.64478	0.622288	0.719754	0.639506	0.722642	0.741827	0.684271	0.639506	0.665086	0.647465	0.666889	0.634516	0.589193	0.576244	0.582719	0.627818	0.640374	0.684322	0.571314	0.546202	0.602705	0.554432	0.56552	0.637597	0.504533	0.504533	0.559976
tr|G3GRU9|G3GRU9_CRIGR	Large neutral amino acids transporter small subunit 1 OS=Cricetulus griseus OX=10029 GN=I79_000243 PE=3 SV=1	1	1.11	1.19	1.02	1.15	1.02	1.08342	1.11592	1.05092	1.00758	1.07258	0.964242	1.26707	1.39378	1.2544	1.12769	1.14037	1.01366	1.1948	1.1948	1.07532	1.09921	1.12311	1.05142	1.05957	1.09136	0.964213	0.868851	0.900638	0.805277	0.94868	0.910733	0.929706	0.806378	0.796891	0.749457	0.921495	0.903065	0.87542	0.727981	0.700336	0.691121
tr|G3I500|G3I500_CRIGR	TRIO and F-actin-binding protein OS=Cricetulus griseus OX=10029 GN=I79_018541 PE=4 SV=1	1	0.97	0.93	0.87	0.8	0.96	1.2353	1.22294	1.40824	1.24765	1.26	1.13647	1.3352	1.24173	1.50877	1.40196	1.30849	1.3886	1.28499	1.37494	1.49059	1.20789	1.05369	1.41349	1.23619	1.14966	1.1373	1.02604	1.05076	1.17438	1.06965	1.08035	1.20871	1.12314	1.03757	1.15523	0.848513	0.763662	0.97579	0.61093	0.823058	0.755177
tr|G3I1Q3|G3I1Q3_CRIGR	Tetratricopeptide repeat protein 5 OS=Cricetulus griseus OX=10029 GN=I79_017317 PE=4 SV=1	1	1.03	1.08	1.14	1.06	1.12	1.00147	1.00147	1.03151	0.971422	0.941378	0.991451	0.974856	1.07234	1.11134	1.0236	0.945611	1.0431	0.769851	0.808344	0.77755	0.731359	0.746756	0.800645	0.757174	0.870751	0.77989	0.711744	0.82532	0.734459	0.629126	0.635417	0.69833	0.509592	0.622835	0.541048	#N/A	#N/A	#N/A	#N/A	#N/A	#N/A
tr|G3I3X3|G3I3X3_CRIGR	GTPase-activating RapGAP domain-like 1 OS=Cricetulus griseus OX=10029 GN=I79_018144 PE=4 SV=1	1	0.91	0.97	0.96	0.95	1	1.10523	1.03892	1.06102	1.03892	1.08313	1.00576	1.04419	1.24259	1.43055	1.14861	1.21126	1.27392	1.01883	0.98827	1.02902	0.815068	0.825256	0.886386	1.02164	0.960344	1.13402	1.19532	0.766232	1.07273	0.822278	0.781164	0.682491	0.707159	0.59204	0.674268	0.729025	0.765477	0.809218	0.663413	0.823799	0.86025
tr|G3HGU9|G3HGU9_CRIGR	Oncostatin-M specific receptor subunit beta OS=Cricetulus griseus OX=10029 GN=I79_009840 PE=3 SV=1	1	1.17	1.13	1.14	1.12	1.14	1.31633	1.39531	1.67173	1.07939	1.29	1.30316	1.41076	1.45309	1.52363	1.49541	1.4813	1.36844	1.39502	1.08811	1.10206	1.47872	1.19971	1.54847	1.57466	1.76362	1.4172	1.35421	1.43294	1.49593	1.32096	1.3738	1.20207	1.54552	1.38701	1.41343	1.0531	1.28478	1.13734	1.31637	0.968849	1.0531
tr|G3HXV2|G3HXV2_CRIGR	Hermansky-Pudlak syndrome 6 protein homolog OS=Cricetulus griseus OX=10029 GN=I79_015867 PE=4 SV=1	1	1.02	0.66	0.98	0.88	0.82	0.920458	0.846821	0.966481	0.837617	0.736367	0.911254	1.09996	1.39695	1.28695	1.11096	1.38595	0.82497	1.02493	1.57839	1.29141	1.22991	1.31191	1.56814	0.976145	1.46422	1.09328	1.10304	0.868769	1.24947	0.737106	0.55283	0.69288	0.722364	0.648654	0.773962	#N/A	#N/A	#N/A	#N/A	#N/A	#N/A
tr|G3HRJ2|G3HRJ2_CRIGR	182 kDa tankyrase-1-binding protein OS=Cricetulus griseus OX=10029 GN=I79_013464 PE=4 SV=1	1	0.97	0.97	1.05	0.92	1.02	0.965459	0.965459	0.994423	0.984768	0.926841	0.994423	0.949749	0.949749	0.968744	0.959247	0.921257	0.940252	0.890693	0.8996	0.917414	0.863972	0.863972	0.863972	0.811749	0.803632	0.844219	0.860454	0.795514	0.868572	0.768183	0.760501	0.814274	0.752819	0.737455	0.783546	0.636097	0.623375	0.636097	0.617014	0.642458	0.642458
tr|G3H8U6|G3H8U6_CRIGR	Nuclear receptor coactivator 5 OS=Cricetulus griseus OX=10029 GN=I79_006807 PE=4 SV=1	1	1.12	1.03	1.05	0.99	1.01	0.896082	0.878161	0.842317	0.860239	0.833356	0.905043	0.884735	0.875888	0.928972	0.884735	0.884735	0.875888	0.855405	0.898175	0.855405	0.846851	0.863959	0.889621	0.85587	0.838753	0.85587	0.778842	0.7874	0.838753	0.709941	0.709941	0.752537	0.646046	0.653146	0.681543	0.644061	0.63118	0.695586	0.573214	0.541011	0.547452
tr|G3GWW5|G3GWW5_CRIGR	Lysophospholipid acyltransferase 1 OS=Cricetulus griseus OX=10029 GN=I79_002250 PE=4 SV=1	#N/A	#N/A	#N/A	#N/A	#N/A	#N/A	#N/A	#N/A	#N/A	#N/A	#N/A	#N/A	#N/A	#N/A	#N/A	#N/A	#N/A	#N/A	#N/A	#N/A	#N/A	#N/A	#N/A	#N/A	1.50414	1.72976	1.4891	1.36876	1.51918	1.44397	1.5083	1.56864	1.47814	1.32731	1.35747	1.40272	1.96718	2.0262	1.80981	1.61309	1.55408	1.59342
tr|G3IDU4|G3IDU4_CRIGR	Protein-tyrosine sulfotransferase OS=Cricetulus griseus OX=10029 GN=I79_021881 PE=3 SV=1	1	0.89	0.67	0.96	1.05	0.94	#N/A	#N/A	#N/A	#N/A	#N/A	#N/A	1.89779	2.3153	2.10654	2.41019	2.23939	2.33428	2.16503	2.44648	1.97018	2.35988	2.18668	1.99183	2.19829	1.78062	1.71467	1.51682	2.08838	1.75863	2.14203	2.3134	2.07777	1.77789	2.05635	2.20629	2.2137	2.65644	2.54576	2.28011	1.99233	1.92592
tr|G3HFJ1|G3HFJ1_CRIGR	m7GpppX diphosphatase OS=Cricetulus griseus OX=10029 GN=I79_009349 PE=3 SV=1	1	1.02	1.04	1	0.98	1.01	1.03134	0.990085	1.14479	1.03134	1.02103	1.02103	1.01325	1.03351	1.03351	1.01325	1.01325	1.04365	0.950852	0.979378	0.969869	0.931835	0.941343	0.960361	0.940226	0.949629	0.940226	0.921422	0.893215	0.893215	0.913059	0.940451	0.903929	0.867406	0.867406	0.840014	0.816139	0.807977	0.799816	0.8243	0.816139	0.848784
tr|G3GYZ0|G3GYZ0_CRIGR	Dihydrolipoamide acetyltransferase component of pyruvate dehydrogenase complex OS=Cricetulus griseus OX=10029 GN=I79_003040 PE=3 SV=1	1	0.96	0.94	0.95	0.94	0.92	0.968519	0.987889	1.01694	0.920093	0.949149	0.958834	0.979196	1.03795	1.08691	0.959612	0.979196	1.05753	1.11449	1.17021	1.15907	1.1925	1.10334	1.13678	1.26133	1.3244	1.22349	1.24872	1.2361	1.24872	1.25806	1.24548	1.2958	1.24548	1.27064	1.25806	1.47342	1.51762	1.45868	1.42921	1.35554	1.39975
tr|G3GYB7|G3GYB7_CRIGR	Proteasome subunit beta type-6 OS=Cricetulus griseus OX=10029 GN=I79_002792 PE=4 SV=1	1	0.86	0.76	0.89	0.98	0.8	0.979487	0.920718	1.00887	1.09703	1.04805	0.979487	0.971227	1.11691	1.01979	0.980939	0.980939	0.990652	0.939184	1.02371	0.976751	0.967359	0.882833	0.901617	0.827566	0.81929	0.81929	0.81929	0.926874	0.893771	0.839446	1.00734	0.956968	0.898207	1.00734	0.856235	0.742024	0.764285	0.823646	0.883008	0.845907	0.912689
tr|G3HUX3|G3HUX3_CRIGR	Non-specific serine/threonine protein kinase OS=Cricetulus griseus OX=10029 GN=I79_014743 PE=3 SV=1	1	1.01	1.1	1.11	1.05	1.18	1.00247	1.00247	1.09269	1.03254	1.00247	1.05259	1.0282	1.12074	1.00763	1.0282	1.03848	1.15158	1.02807	1.10004	0.914984	0.884142	0.894423	1.01779	1.05362	1.16952	1.09577	1.05362	1.09577	1.20113	0.932902	0.820953	0.56907	0.802295	0.587728	0.643702	0.766392	0.636106	0.60545	0.659098	0.590122	0.574794
tr|G3IHZ2|G3IHZ2_CRIGR	COP9 signalosome complex subunit 8 OS=Cricetulus griseus OX=10029 GN=CgPICR_000585 PE=3 SV=1	1	0.99	0.98	0.76	0.99	0.88	0.979343	0.989136	0.969549	0.989136	1.0381	1.02831	1.01365	1.14543	1.13529	1.09474	1.13529	1.13529	0.929863	0.976356	0.929863	0.957758	0.892668	0.911265	0.976482	1.00578	0.986246	0.956952	0.956952	0.976482	0.914987	0.887537	0.896687	0.860087	0.896687	0.786888	1.0074	0.967108	0.926812	0.846219	0.826071	0.826071
tr|G3IFV4|G3IFV4_CRIGR	Ubiquitin carboxyl-terminal hydrolase 34 OS=Cricetulus griseus OX=10029 GN=I79_022628 PE=4 SV=1	1	1.06	1.06	0.96	0.98	0.86	1.12715	0.969346	1.21732	1.33003	1.2624	1.1835	0.989772	0.920488	1.05906	0.900692	1.05906	0.900692	0.662218	0.615863	0.721818	0.529774	0.609241	0.509908	0.486838	0.413813	0.335918	0.287235	0.384602	0.345655	0.484231	0.426123	0.56655	0.368016	0.329277	0.387385	#N/A	#N/A	#N/A	#N/A	#N/A	#N/A
tr|G3I3Z5|G3I3Z5_CRIGR	Coronin OS=Cricetulus griseus OX=10029 GN=I79_018166 PE=3 SV=1	1	0.94	1.02	0.99	0.98	1.01	1.12965	1.14095	1.17484	1.14095	1.11836	1.11836	1.17357	1.18531	1.17357	1.17357	1.18531	1.16184	1.14794	1.10202	1.12498	1.06758	1.10202	1.09054	1.0721	1.03994	1.09355	1.10427	1.11499	1.09355	1.04204	1.05246	1.08372	1.04204	1.0733	1.05246	0.892467	0.865693	0.892467	0.919241	0.95494	0.93709
tr|G3HJW9|G3HJW9_CRIGR	5'-nucleotidase domain-containing protein 1 OS=Cricetulus griseus OX=10029 GN=I79_010972 PE=3 SV=1	1	1.09	1.03	1.08	1.08	1.04	1.00412	1.04429	1.04429	1.00412	1.01416	1.08445	1.08142	1.10305	1.03816	1.11386	1.12468	1.12468	1.17594	1.16418	1.15243	1.12891	1.14067	1.22298	1.23726	1.3115	1.29912	1.21251	1.1754	1.22489	1.19366	1.14591	1.07429	1.08623	1.02654	1.00267	1.08244	1.08244	1.07161	1.04996	1.07161	1.08244
tr|G3H0F0|G3H0F0_CRIGR	Paired amphipathic helix protein Sin3a OS=Cricetulus griseus OX=10029 GN=I79_003605 PE=4 SV=1	1	1	0.96	0.98	0.96	0.95	0.995037	0.955235	0.995037	0.955235	0.945285	0.965186	1.00788	0.967565	1.03812	0.977644	0.957486	0.997802	0.821809	0.838246	0.788937	0.764283	0.73141	0.747847	0.74508	0.730178	0.700375	0.65567	0.685473	0.670572	0.656568	0.715659	0.68283	0.630305	0.630305	0.643436	0.590586	0.61421	0.602398	0.549245	0.543339	0.555151
tr|G3IAZ4|G3IAZ4_CRIGR	Cysteine-rich protein 1 OS=Cricetulus griseus OX=10029 GN=I79_020780 PE=4 SV=1	1	1.12	0.64	1.3	0.68	0.67	1.64372	1.93959	2.33408	1.77521	1.92315	1.92315	1.97733	1.85869	2.41234	2.13551	1.97733	2.03665	2.77918	3.22385	3.66852	2.47347	2.89035	3.3906	2.86065	2.46016	3.37556	2.46016	2.03106	2.80343	2.91374	2.73892	4.48716	3.52563	2.76806	3.75873	2.11284	2.21848	2.53541	2.19736	2.49315	2.17623
tr|G3H1B3|G3H1B3_CRIGR	Lamin-L(I) OS=Cricetulus griseus OX=10029 GN=I79_003938 PE=3 SV=1	1	0.99	0.91	1.07	0.96	1	1.00595	0.985831	1.01601	1.02607	0.955652	0.975771	0.914579	0.93287	0.859704	0.996891	0.905433	0.914579	0.873395	0.917064	0.838459	0.864661	0.812257	0.803523	0.848075	0.873517	0.780229	0.780229	0.729344	0.754787	0.810307	0.794101	0.729277	0.704967	0.63204	0.648246	0.700107	0.693106	0.6511	0.6511	0.595091	0.623096
tr|G3I591|G3I591_CRIGR	Protein Red OS=Cricetulus griseus OX=10029 GN=I79_018635 PE=3 SV=1	1	1.03	1.04	0.92	0.99	0.98	0.91197	0.875492	0.839013	0.893731	0.884611	0.839013	0.787157	0.771414	0.795029	0.763543	0.739928	0.739928	0.713919	0.742476	0.763894	0.763894	0.728198	0.778172	0.66493	0.638333	0.711475	0.644982	0.66493	0.631684	0.534478	0.545167	0.571891	0.513098	0.550512	0.561201	0.54626	0.54626	0.589961	0.540798	0.529872	0.540798
tr|G3H370|G3H370_CRIGR	Non-specific serine/threonine protein kinase OS=Cricetulus griseus OX=10029 GN=I79_004682 PE=3 SV=1	1	1.09	1.12	1.04	1.04	1.1	0.967714	0.919329	0.861266	0.841911	0.909651	0.909651	0.975724	0.95621	0.985482	0.995239	0.95621	1.005	0.958061	0.948481	0.996384	0.948481	1.00596	0.881416	0.95212	0.942599	0.95212	0.847387	0.942599	0.847387	0.807742	0.759278	0.864284	0.807742	0.743123	0.702736	0.699061	0.706051	0.789939	0.775957	0.775957	0.768967
tr|G3HWQ5|G3HWQ5_CRIGR	Zinc finger protein 219 OS=Cricetulus griseus OX=10029 GN=I79_015433 PE=4 SV=1	1	1.06	1.18	0.98	1.08	1.26	1.06627	1.32217	1.26886	1.05561	1.06627	1.06627	1.00059	0.860508	0.930549	1.07063	1.0206	1.05062	#N/A	#N/A	#N/A	#N/A	#N/A	#N/A	0.909689	1.1644	1.24627	1.07343	0.93698	1.08253	0.843689	0.599019	1.03774	0.615893	0.75932	0.818378	#N/A	#N/A	#N/A	#N/A	#N/A	#N/A
tr|G3H4D2|G3H4D2_CRIGR	Glycosyltransferase 25 family member 1 OS=Cricetulus griseus OX=10029 GN=I79_005133 PE=3 SV=1	1	1.1	1.14	1.06	0.98	1.06	0.970938	0.970938	1.00978	0.961229	1.02919	1.02919	1.092	1.16844	1.17936	1.1466	1.13568	1.19028	1.33962	1.42	1.33962	1.43339	1.4066	1.39321	1.49264	1.52249	1.49264	1.70161	1.76132	1.65683	1.42895	1.47181	1.37179	1.64329	1.64329	1.61471	1.43894	1.42455	1.41016	1.68356	1.68356	1.64039
tr|G3I7L2|G3I7L2_CRIGR	Protein RIC1 homolog OS=Cricetulus griseus OX=10029 GN=I79_019504 PE=4 SV=1	1	1.01	0.96	1.12	0.86	0.95	1.48442	1.4102	1.57349	1.52895	1.46958	1.63286	1.30085	1.14475	1.09272	1.13174	1.07971	1.14475	1.33281	1.45277	1.30616	1.41278	1.34614	1.33281	1.35439	1.73362	1.13769	1.73362	1.3273	1.53046	1.51073	1.46541	1.64669	1.82798	1.57116	1.57116	#N/A	#N/A	#N/A	#N/A	#N/A	#N/A
tr|G3HUW2|G3HUW2_CRIGR	Striatin OS=Cricetulus griseus OX=10029 GN=I79_014730 PE=3 SV=1	1	1.03	1.05	0.98	1	1.04	1.03107	1.03107	1.08262	1.04138	1.00013	1.03107	1.10484	1.21532	1.21532	1.11589	1.14903	1.22637	1.20653	1.31512	1.29099	1.20653	1.20653	1.24273	1.27665	1.31495	1.34049	1.32772	1.31495	1.37879	1.20884	1.34181	1.36599	1.18467	1.20884	1.29346	1.13794	1.19484	1.22898	1.12656	1.20622	1.22898
tr|G3H9V0|G3H9V0_CRIGR	Proteasome subunit beta OS=Cricetulus griseus OX=10029 GN=I79_007181 PE=3 SV=1	1	0.84	0.71	0.9	1.02	0.68	1.02378	0.972589	0.880449	1.07497	1.04425	1.02378	1.07359	1.05212	0.987705	1.00918	0.976969	0.987705	1.01484	0.974246	0.984395	1.05543	0.95395	0.943801	0.963421	0.905616	0.944152	1.00196	1.03086	1.02123	0.948449	0.957934	0.986387	1.04329	1.06226	0.948449	0.874189	0.865447	0.856705	0.952866	0.935382	0.961608
tr|G3HA80|G3HA80_CRIGR	Protein sel-1-like 1 OS=Cricetulus griseus OX=10029 GN=I79_007325 PE=4 SV=1	1	0.93	0.88	0.93	1.02	0.88	0.994965	0.975066	0.975066	0.965116	0.975066	0.925318	1.03622	1.22274	1.13984	1.16057	1.17093	1.22274	1.24856	1.23608	1.23608	1.32348	1.31099	1.31099	1.43055	1.41625	1.45916	1.47347	1.47347	1.43055	1.69779	1.76571	1.73175	1.86757	1.83362	1.73175	2.18739	2.16551	1.99052	2.14364	2.03427	1.94677
tr|G3H5I9|G3H5I9_CRIGR	Pleiotropic regulator 1 OS=Cricetulus griseus OX=10029 GN=I79_005571 PE=4 SV=1	1	1.11	1.12	1.01	1.02	1	1.17717	1.15362	1.14185	1.18894	1.10654	1.09477	0.915597	0.897285	0.933909	0.84235	0.778258	0.79657	0.671336	0.644483	0.590776	0.577349	0.530355	0.550496	0.533638	0.448256	0.480275	0.469602	0.378883	0.400229	0.489369	0.518732	0.562775	0.455114	0.381708	0.479582	0.549836	0.544338	0.549836	0.417875	0.417875	0.406879
tr|G3HBY8|G3HBY8_CRIGR	Double-stranded RNA-specific adenosine deaminase OS=Cricetulus griseus OX=10029 GN=I79_008024 PE=4 SV=1	1	1	1.09	0.98	0.98	0.96	1.06387	0.957486	1.09579	0.893653	0.936208	1.00004	1.07364	0.944804	1.19174	1.20248	1.0629	0.901858	0.929147	1.02206	0.817649	1.02206	0.854815	0.984896	#N/A	#N/A	#N/A	#N/A	#N/A	#N/A	0.81185	0.738783	0.722546	0.787494	0.828087	0.746902	#N/A	#N/A	#N/A	#N/A	#N/A	#N/A
tr|G3HFY3|G3HFY3_CRIGR	Mitogen-activated protein kinase 1 OS=Cricetulus griseus OX=10029 GN=I79_009500 PE=4 SV=1	1	0.82	0.88	0.77	1.07	0.79	1.07623	1.06547	1.14081	1.01166	1.10852	1.06547	1.01461	0.791399	0.791399	0.903006	0.974029	0.801545	1.05177	1.03074	1.05177	0.925561	0.97815	1.10436	#N/A	#N/A	#N/A	#N/A	#N/A	#N/A	0.913828	0.868137	0.831584	0.84986	0.868137	0.749339	0.703834	0.76014	0.654565	0.63345	0.753102	0.739025
tr|G3GZ21|G3GZ21_CRIGR	Peroxisomal 3 2-trans-enoyl-CoA isomerase OS=Cricetulus griseus OX=10029 GN=I79_003072 PE=4 SV=1	1	1.14	1.19	1.05	1.04	1.12	1.03483	1.05552	1.11761	1.09692	1.10726	1.08657	1.09249	1.12527	1.22359	1.13619	1.24544	1.20174	1.28973	1.32842	1.4187	1.44449	1.53477	1.50898	1.38096	1.42239	1.45001	1.5743	1.61573	1.64334	1.35867	1.4266	1.49454	1.58964	1.69834	1.61682	1.46497	1.50892	1.59682	1.69937	1.74331	1.77261
tr|G3ICD3|G3ICD3_CRIGR	Lactadherin OS=Cricetulus griseus OX=10029 GN=I79_021326 PE=4 SV=1	1	1.06	1.1	1.03	0.98	1.15	1.00087	1.03089	1.11096	1.03089	1.14099	1.10096	1.05528	0.960303	1.15025	1.09749	1.18191	1.21357	1.3097	1.37518	1.44067	1.41447	1.58473	1.33589	1.64258	1.64258	1.77398	1.83968	2.00394	1.7247	1.88023	1.88023	1.86143	2.04945	2.01185	1.91784	2.64019	2.69299	2.56098	2.34977	2.37617	2.11215
tr|G3I847|G3I847_CRIGR	Anaphase-promoting complex subunit 4 OS=Cricetulus griseus OX=10029 GN=I79_019705 PE=4 SV=1	1	1.03	1.07	1.15	0.97	1	0.785981	0.730963	0.730963	0.793841	0.762402	0.809561	0.789876	0.76618	0.76618	0.734585	0.789876	0.813572	0.83067	0.88051	0.838976	0.797443	0.88051	0.938657	0.785038	0.753636	0.753636	0.753636	0.722235	0.792888	0.657875	0.68419	0.486827	0.717083	0.63156	0.710505	0.531029	0.504478	0.392962	0.461996	0.403582	0.493857
tr|G3HIG8|G3HIG8_CRIGR	ER membrane protein complex subunit 4 OS=Cricetulus griseus OX=10029 GN=I79_010437 PE=3 SV=1	1	1.16	1.25	1.13	1.04	1.17	1.0279	0.9765	1.01762	1.09985	0.925106	0.914827	1.01316	1.05369	1.02329	1.04356	1.03343	1.01316	1.16178	1.28957	1.23148	1.15016	1.1734	1.18501	1.26624	1.31689	1.15228	1.29157	1.21559	1.22826	1.33666	1.28319	1.12279	1.17626	1.08269	1.05596	1.77861	1.70746	1.6541	1.54739	1.35174	1.49403
tr|G3H018|G3H018_CRIGR	40S ribosomal protein S18 OS=Cricetulus griseus OX=10029 GN=I79_003466 PE=3 SV=1	1	0.97	0.95	0.94	1.08	0.93	0.971023	0.971023	0.883631	1.00015	1.00015	1.01957	0.924458	0.905968	0.822767	0.887479	0.915213	0.896724	0.843643	0.776152	0.767715	0.801461	0.776152	0.776152	0.772746	0.757291	0.757291	0.741836	0.734109	0.726382	0.73166	0.717026	0.760926	0.702393	0.70971	0.717026	0.682807	0.682807	0.723776	0.648667	0.655495	0.696463
tr|G3H902|G3H902_CRIGR	Prostaglandin F2 receptor negative regulator OS=Cricetulus griseus OX=10029 GN=I79_006863 PE=4 SV=1	1	1.01	1.02	0.98	0.99	0.96	0.930426	0.939731	0.949035	0.921122	0.949035	0.949035	0.900466	0.909471	0.936484	0.918475	0.918475	0.918475	0.681283	0.701721	0.742598	0.728972	0.756224	0.72216	0.661339	0.707632	0.694406	0.654725	0.720859	0.674565	0.616793	0.672305	0.647633	0.635297	0.678473	0.635297	0.551147	0.556659	0.567681	0.540124	0.584216	0.490521
tr|G3GXY3|G3GXY3_CRIGR	Uncharacterized protein KIAA0406-like OS=Cricetulus griseus OX=10029 GN=I79_002628 PE=4 SV=1	1	0.94	0.99	0.89	0.9	0.95	1.00637	1.19759	1.12714	1.1372	1.1372	1.05669	1.00707	0.986926	0.946644	0.916432	0.916432	0.996997	0.822991	1.09458	0.8806	0.92175	1.03697	0.790071	0.77561	0.860927	0.698049	0.674781	0.59722	0.643756	0.647849	0.939381	0.919945	1.13374	1.16613	0.796854	#N/A	#N/A	#N/A	#N/A	#N/A	#N/A
tr|G3I017|G3I017_CRIGR	E3 ubiquitin-protein ligase OS=Cricetulus griseus OX=10029 GN=H671_3g9707 PE=4 SV=1	1	0.98	1.15	0.96	1.09	1.06	1.07267	1.04049	0.815231	1.09413	1.0834	1.0834	1.07742	1.01278	1.01278	1.01278	0.991228	1.002	0.891682	0.793597	0.971933	0.624177	0.606343	0.838181	#N/A	#N/A	#N/A	#N/A	#N/A	#N/A	#N/A	#N/A	#N/A	#N/A	#N/A	#N/A	0.770022	0.823923	0.885525	0.554416	0.616017	0.592917
tr|G3HC18|G3HC18_CRIGR	Interleukin enhancer-binding factor 2 OS=Cricetulus griseus OX=10029 GN=I79_008061 PE=4 SV=1	1	1.02	1.1	0.99	1.02	1.03	0.961838	0.971456	0.846417	0.942601	0.923364	0.904128	0.931021	0.921711	0.819299	0.89378	0.87516	0.903091	0.842887	0.842887	0.792314	0.826029	0.809171	0.792314	0.844113	0.860995	0.835672	0.860995	0.860995	0.852554	0.756069	0.740948	0.756069	0.710705	0.703145	0.733387	0.744769	0.714978	0.759664	0.70753	0.714978	0.722426
tr|G3IB92|G3IB92_CRIGR	Histone H2B OS=Cricetulus griseus OX=10029 GN=CgPICR_009887 PE=3 SV=1	1	1	0.86	0.93	1.03	0.83	0.978916	1.00828	0.832078	1.03765	1.02786	0.969127	0.856273	0.84771	0.770646	0.881961	0.881961	0.839148	0.623312	0.504883	0.486184	0.554748	0.554748	0.504883	0.512843	0.502586	0.471816	0.492329	0.487201	0.45643	0.547035	0.601738	0.492331	0.47592	0.547035	0.47592	0.525987	0.568066	0.547026	0.510207	0.457609	0.473388
tr|G3I230|G3I230_CRIGR	Oligoribonuclease mitochondrial OS=Cricetulus griseus OX=10029 GN=I79_017454 PE=3 SV=1	1	0.99	1.02	0.97	1.09	0.98	1.05788	1.08962	1.08962	1.0473	1.06846	1.06846	1.05823	0.994732	1.02648	0.952403	0.941821	0.931239	0.78201	0.74291	0.813291	0.76637	0.805471	0.75073	0.667588	0.647561	0.667588	0.647561	0.660913	0.640885	0.620706	0.57105	0.608292	0.614499	0.583464	0.583464	0.598297	0.586331	0.574365	0.622229	0.622229	0.598297
tr|G3GTC7|G3GTC7_CRIGR	NADP-dependent malic enzyme (Fragment) OS=Cricetulus griseus OX=10029 GN=I79_000906 PE=4 SV=1	1	0.85	0.88	0.94	0.97	0.88	0.987925	0.978045	1.01756	0.987925	1.02744	0.978045	1.01846	0.998088	0.977719	0.926796	0.998088	0.947165	0.971794	0.952358	0.952358	0.942641	0.99123	0.971794	0.983588	1.03277	1.14096	1.14096	1.19014	1.19998	1.04013	0.998529	1.07134	1.15455	1.22736	1.24816	1.21472	1.29975	1.39693	1.48196	1.7492	1.70061
tr|G3IKL3|G3IKL3_CRIGR	Ribosomal protein S6 kinase alpha-4 OS=Cricetulus griseus OX=10029 GN=I79_024416 PE=4 SV=1	1	0.91	0.83	0.94	0.93	0.93	1.06547	1.07612	1.10809	0.948266	1.06547	1.01219	0.924037	0.905557	1.09036	1.01644	0.99796	1.08112	0.766911	0.51383	0.874278	0.805256	0.713227	0.659543	#N/A	#N/A	#N/A	#N/A	#N/A	#N/A	#N/A	#N/A	#N/A	#N/A	#N/A	#N/A	#N/A	#N/A	#N/A	#N/A	#N/A	#N/A
tr|G3HS22|G3HS22_CRIGR	RNA 3'-terminal phosphate cyclase-like protein OS=Cricetulus griseus OX=10029 GN=I79_013647 PE=3 SV=1	1	0.93	0.84	0.94	0.93	0.85	0.960622	0.970228	0.902985	1.01826	0.941409	0.912591	0.907619	0.889467	0.7624	0.844086	0.844086	0.807781	0.824489	0.783265	0.766775	0.75853	0.750285	0.733795	0.82576	0.842275	0.82576	0.726669	0.759699	0.61932	0.740155	0.777162	0.732753	0.703147	0.651336	0.747556	0.653424	0.699164	0.614219	0.607685	0.561945	0.588082
tr|G3HR78|G3HR78_CRIGR	Kinesin light chain OS=Cricetulus griseus OX=10029 GN=H671_1g1516 PE=3 SV=1	1	1.07	1.09	1	0.89	0.97	1.0224	0.9815	1.03262	0.961052	0.899708	0.93038	1.0868	1.10854	1.26069	1.23896	1.16288	1.10854	1.2133	1.23756	1.12837	1.1769	1.18903	1.23756	1.24776	1.38501	1.36006	1.16042	1.34758	1.34758	1.1292	1.16308	1.30988	1.19696	1.20825	1.276	1.04509	1.06599	1.26456	1.16005	1.24366	1.24366
tr|G3GU78|G3GU78_CRIGR	Paxillin OS=Cricetulus griseus OX=10029 GN=I79_001232 PE=3 SV=1	1	0.99	1.09	0.92	0.98	1.2	#N/A	#N/A	#N/A	#N/A	#N/A	#N/A	1.2207	1.97754	1.33057	1.41602	1.25733	1.58692	1.25379	1.60486	1.60486	1.30395	1.54217	1.52963	1.2876	1.3906	1.27472	1.05583	1.2876	1.22322	1.1359	1.20405	1.24949	0.897358	1.20405	1.11318	#N/A	#N/A	#N/A	#N/A	#N/A	#N/A
tr|G3HQV4|G3HQV4_CRIGR	3-ketoacyl-CoA thiolase B peroxisomal (Fragment) OS=Cricetulus griseus OX=10029 GN=I79_013210 PE=3 SV=1	1	1.02	1.02	1.02	0.99	1.03	1.08104	1.1459	1.07023	1.11347	1.08104	1.12428	1.23225	1.25689	1.26922	1.25689	1.19528	1.25689	1.43994	1.56953	1.42554	1.39674	1.39674	1.48314	1.62539	1.6904	1.70666	1.60913	1.60913	1.70666	1.48089	1.59936	1.54012	1.46608	1.46608	1.58455	1.4813	1.46649	1.49612	1.46649	1.57018	1.55537
tr|G3HTT0|G3HTT0_CRIGR	MRTO4 OS=Cricetulus griseus OX=10029 GN=CgPICR_015815 PE=4 SV=1	1	0.94	0.7	1.09	0.98	0.7	1.14977	1.17277	1.24176	1.13828	1.04629	1.04629	#N/A	#N/A	#N/A	#N/A	#N/A	#N/A	0.908838	0.899749	0.817954	0.763424	0.836131	0.799777	0.812544	1.03193	0.796293	0.617533	0.658161	0.585032	0.810337	0.656373	0.59965	0.575339	0.518616	0.534823	0.559366	0.576147	0.604115	0.587334	0.553772	0.531397
tr|G3H6U4|G3H6U4_CRIGR	Cell division cycle and apoptosis regulator protein 1 OS=Cricetulus griseus OX=10029 GN=I79_006063 PE=4 SV=1	1	1.04	1	1.02	1	1.02	0.994174	1.01406	1.04388	0.964349	0.934524	1.03394	0.933446	0.94278	0.952115	0.961449	0.896108	0.970784	0.842426	0.867699	0.892971	0.79188	0.842426	0.859274	0.778047	0.785828	0.770267	0.700243	0.746926	0.746926	0.712669	0.748303	0.798189	0.641402	0.620022	0.691289	0.665462	0.672117	0.725353	0.69208	0.645498	0.678771
tr|G3IFY1|G3IFY1_CRIGR	Thymidylate synthase OS=Cricetulus griseus OX=10029 GN=CgPICR_021064 PE=3 SV=1	1	1.01	1	1.07	0.98	1.06	1.0445	1.07584	1.08628	1.05495	1.05495	1.09673	0.911937	0.820743	0.939295	0.86634	0.875459	0.875459	0.552708	0.497438	0.580344	0.519546	0.541654	0.552708	0.41658	0.366591	0.41658	0.391585	0.408249	0.41658	0.304174	0.301132	0.3498	0.316341	0.298091	0.307216	#N/A	#N/A	#N/A	#N/A	#N/A	#N/A
tr|G3IMF7|G3IMF7_CRIGR	PDZ and LIM domain protein 5 OS=Cricetulus griseus OX=10029 GN=I79_025096 PE=4 SV=1	1	1.04	1.08	1.01	1.06	1.24	1.1571	1.26124	1.19182	1.12239	1.02982	1.12239	1.15347	1.01505	1.17654	1.10733	1.06119	1.06119	0.896744	0.950549	0.932614	0.744298	0.681526	0.816037	0.756914	0.70393	0.779622	0.62067	0.560117	0.613101	0.847576	0.77977	0.771294	0.686537	0.567876	0.644158	0.863272	0.863272	0.958232	0.690617	0.664719	0.751046
tr|G3HC77|G3HC77_CRIGR	Cell division cycle 5-related protein OS=Cricetulus griseus OX=10029 GN=I79_008082 PE=3 SV=1	1	0.99	0.96	0.97	1.01	0.97	0.974874	0.955376	0.945628	0.984623	0.945628	0.965125	0.91195	0.838994	0.939309	0.857233	0.802516	0.802516	0.777856	0.777856	0.770077	0.692292	0.653399	0.70007	0.731524	0.724209	0.702263	0.651056	0.665687	0.658372	0.683088	0.683088	0.69675	0.594287	0.601118	0.62161	0.637734	0.663243	0.644111	0.554828	0.561205	0.548451
tr|G3I994|G3I994_CRIGR	Complex III subunit VII (Fragment) OS=Cricetulus griseus OX=10029 GN=I79_020129 PE=3 SV=1	1	0.91	0.77	0.97	0.92	0.84	1.04708	1.03661	1.02614	1.04708	0.931904	1.0052	1.10538	1.06116	1.22697	1.14959	1.01695	1.03905	1.16219	1.06922	0.976242	1.10408	1.01111	1.06922	1.16278	1.1279	1.1279	1.31394	1.06976	1.15115	1.33055	1.47691	1.25072	1.33055	1.35716	1.31725	1.87361	1.92982	1.72372	1.57384	1.38647	1.349
tr|G3HZ09|G3HZ09_CRIGR	Multiple PDZ domain protein OS=Cricetulus griseus OX=10029 GN=I79_016304 PE=4 SV=1	1	1.05	1.02	1.09	0.92	1.09	1.00474	1.10521	1.01479	0.974598	1.04493	0.984646	1.12363	1.24723	1.21352	1.30342	1.17982	1.34836	1.10616	1.16147	1.21677	1.1504	1.13934	1.1504	#N/A	#N/A	#N/A	#N/A	#N/A	#N/A	0.901285	1.03648	0.937336	0.811156	0.919311	0.946349	0.704918	0.768361	0.697869	0.683771	0.683771	0.704918
tr|G3HZM5|G3HZM5_CRIGR	Protein FAM65A OS=Cricetulus griseus OX=10029 GN=I79_016532 PE=3 SV=1	1	1.03	1.17	1.03	0.93	1.07	0.916653	0.861654	0.852488	0.907487	0.879987	0.92582	0.906798	0.752642	0.652894	0.788914	0.788914	0.689166	0.642644	0.494836	0.456278	0.591233	0.539821	0.66835	0.527449	0.490528	0.385038	0.495802	0.501077	0.443057	0.384786	0.369395	0.346308	0.311677	0.392482	0.346308	#N/A	#N/A	#N/A	#N/A	#N/A	#N/A
tr|G3HHA5|G3HHA5_CRIGR	Zinc finger MIZ domain-containing protein 1 (Fragment) OS=Cricetulus griseus OX=10029 GN=I79_010003 PE=4 SV=1	1	1.03	0.96	1.07	0.97	1	1.0133	1.0437	1.05383	0.993031	0.982898	0.993031	0.868614	0.938103	0.929417	1.0684	1.03365	0.885987	#N/A	#N/A	#N/A	#N/A	#N/A	#N/A	0.767552	0.913387	0.813605	0.905712	0.698473	0.775228	#N/A	#N/A	#N/A	#N/A	#N/A	#N/A	#N/A	#N/A	#N/A	#N/A	#N/A	#N/A
tr|G3GWV9|G3GWV9_CRIGR	Nucleoprotein TPR OS=Cricetulus griseus OX=10029 GN=I79_002244 PE=3 SV=1	1	1.03	1.06	1	0.99	1.05	0.936027	0.945387	0.973468	0.917306	0.917306	0.926666	0.827795	0.819517	0.852628	0.811239	0.794683	0.802961	0.728668	0.728668	0.706808	0.692234	0.663088	0.684948	0.705709	0.712766	0.705709	0.635138	0.628081	0.642195	0.666151	0.666151	0.65949	0.606198	0.579552	0.592875	0.635773	0.661204	0.654846	0.623058	0.610342	0.6167
tr|G3H134|G3H134_CRIGR	MKI67 FHA domain-interacting nucleolar phosphoprotein OS=Cricetulus griseus OX=10029 GN=CgPICR_001046 PE=4 SV=1	1	1.06	1.05	1	1.02	1	0.897331	0.906304	0.879384	0.861438	0.879384	0.888358	0.776278	0.714176	0.737464	0.659836	0.636548	0.61326	0.573235	0.550305	0.53884	0.533108	0.487249	0.498714	0.521098	0.515887	0.526309	0.468989	0.427301	0.448145	0.452238	0.49294	0.465806	0.366313	0.384403	0.366313	0.44288	0.469453	0.487168	0.416307	0.363162	0.420736
tr|G3IN17|G3IN17_CRIGR	COMM domain-containing protein 5 OS=Cricetulus griseus OX=10029 GN=CgPICR_014959 PE=4 SV=1	1	0.8	1.39	0.85	0.91	1.32	0.981425	1.52121	1.10901	1.32492	1.28567	1.78619	#N/A	#N/A	#N/A	#N/A	#N/A	#N/A	1.08107	1.12432	1.14594	1.05945	1.01621	1.15675	1.10895	1.15331	1.1644	1.09786	1.0535	1.17549	1.06616	1.05549	1.17277	0.970202	1.02351	1.08748	1.11581	1.16044	1.18276	1.01539	1.0377	1.00423
tr|G3HIY5|G3HIY5_CRIGR	GTP--RNA guanylyltransferase OS=Cricetulus griseus OX=10029 GN=I79_010617 PE=4 SV=1	1	1.14	1.22	1.34	1.15	1.18	#N/A	#N/A	#N/A	#N/A	#N/A	#N/A	#N/A	#N/A	#N/A	#N/A	#N/A	#N/A	#N/A	#N/A	#N/A	#N/A	#N/A	#N/A	#N/A	#N/A	#N/A	#N/A	#N/A	#N/A	0.999595	0.639741	0.969607	0.83966	0.679725	0.729704	#N/A	#N/A	#N/A	#N/A	#N/A	#N/A
tr|G3HPG7|G3HPG7_CRIGR	DENN domain-containing protein 5B OS=Cricetulus griseus OX=10029 GN=I79_012679 PE=3 SV=1	1	0.9	1.1	0.83	0.99	0.95	1.03623	0.984419	1.06732	0.932608	0.984419	1.01551	1.04599	0.993695	1.12967	1.04599	1.02507	1.16105	#N/A	#N/A	#N/A	#N/A	#N/A	#N/A	0.756983	0.772123	0.703995	0.734274	0.756983	0.802403	0.62422	0.867665	0.636704	0.724095	0.82397	0.761548	#N/A	#N/A	#N/A	#N/A	#N/A	#N/A
tr|G3IJF5|G3IJF5_CRIGR	Pinin OS=Cricetulus griseus OX=10029 GN=I79_023988 PE=3 SV=1	1	1.03	0.96	1.03	0.97	1.01	0.906374	0.933566	0.960757	0.897311	0.906374	0.915438	0.786792	0.747453	0.802528	0.747453	0.708113	0.747453	0.59725	0.609195	0.603223	0.567388	0.567388	0.567388	0.563022	0.540501	0.568652	0.52361	0.501089	0.534871	0.501064	0.491043	0.486032	0.425905	0.46599	0.46599	0.451866	0.451866	0.46994	0.415716	0.451866	0.424754
tr|G3HU16|G3HU16_CRIGR	Protoporphyrinogen oxidase OS=Cricetulus griseus OX=10029 GN=CgPICR_010241 PE=3 SV=1	1	0.95	1.04	1.02	0.91	0.97	1.02549	1.05626	1.07677	1.02549	1.00498	1.046	1.08624	1.06451	1.0971	1.06451	1.04279	1.08624	1.08361	1.04027	1.18114	1.01859	1.0511	1.09445	1.11252	1.13477	1.10139	0.956767	1.00127	1.03464	1.04133	1.32249	1.26001	0.916368	1.37455	1.26001	1.17196	1.23056	1.20712	1.14852	1.17196	1.12508
tr|G3H5E5|G3H5E5_CRIGR	Small monomeric GTPase OS=Cricetulus griseus OX=10029 GN=I79_005532 PE=3 SV=1	1	1.01	1.14	1.02	0.99	1.15	1.10984	1.05435	1.09874	1.02105	0.965561	1.02105	1.18997	1.11857	1.21377	1.18997	1.16617	1.21377	1.39675	1.62023	1.52246	1.49452	1.49452	1.49452	1.47731	1.40344	1.35913	1.40344	1.32958	1.32958	1.53483	1.47344	1.68831	1.55018	1.3967	1.44274	1.49755	1.48258	1.54248	1.48258	1.45263	1.3478
tr|G3HKQ8|G3HKQ8_CRIGR	RNA helicase OS=Cricetulus griseus OX=10029 GN=I79_011287 PE=4 SV=1	1	0.94	0.96	0.95	0.94	0.94	0.955835	0.955835	0.965393	0.936718	0.917602	0.917602	0.916894	0.852711	0.889387	0.907725	0.944401	0.843542	0.815458	0.799149	0.807303	0.807303	0.790994	0.815458	0.770106	0.808611	0.785508	0.816312	0.808611	0.816312	0.666408	0.639752	0.646416	0.693064	0.673072	0.693064	0.637935	0.637935	0.669832	0.669832	0.68897	0.701729
tr|G3GWK1|G3GWK1_CRIGR	Cytosolic Fe-S cluster assembly factor NUBP1 OS=Cricetulus griseus OX=10029 GN=I79_002128 PE=3 SV=1	1	1.04	1.1	0.99	0.95	1.13	1.01657	1.16905	1.16905	1.08773	1.0369	1.12839	0.930283	0.902374	1.07913	0.995403	0.930283	0.939586	0.998213	1.06809	1.02816	0.978249	0.948303	0.898392	0.921301	0.930514	1.02264	0.958153	0.976579	0.958153	0.82369	0.856638	0.93077	0.848401	0.82369	0.947244	0.684695	0.643613	0.636766	0.616225	0.623072	0.609378
tr|G3HC67|G3HC67_CRIGR	Cyclin-dependent kinases regulatory subunit OS=Cricetulus griseus OX=10029 GN=I79_008017 PE=3 SV=1	1	1	1.15	0.9	0.95	1.13	0.918689	1.11161	1.02893	0.881941	1.03812	1.0473	0.892962	0.884032	1.01798	0.750088	0.821525	0.982258	0.629048	0.729696	0.824053	0.6605	0.729696	0.666791	#N/A	#N/A	#N/A	#N/A	#N/A	#N/A	0.419219	0.511447	0.435988	0.444372	0.503063	0.473718	#N/A	#N/A	#N/A	#N/A	#N/A	#N/A
tr|G3HU22|G3HU22_CRIGR	Ribosome assembly factor mrt4 (Fragment) OS=Cricetulus griseus OX=10029 GN=I79_014425 PE=3 SV=1	1	1.1	0.93	1.02	0.98	1	0.885088	0.831983	0.858535	0.787728	0.778877	0.876237	0.939069	0.882725	0.976632	0.901506	0.770037	0.939069	0.900256	0.792226	0.855244	0.783223	0.783223	0.77422	0.888483	0.986217	0.879599	0.781865	0.666363	0.728556	0.882018	0.732075	0.749716	0.758536	0.573312	0.705615	0.729161	0.911451	0.874993	0.648953	0.648953	0.685411
tr|G3IKA3|G3IKA3_CRIGR	Perilipin OS=Cricetulus griseus OX=10029 GN=I79_024302 PE=3 SV=1	1	1.07	1	0.99	1.01	0.98	0.907677	0.962138	1.02568	0.880447	0.889523	0.862293	0.814984	0.749786	0.929082	0.855734	0.782385	0.814984	0.927485	0.93676	0.89966	0.946034	0.834736	0.955309	1.20096	1.15292	1.17694	1.09288	1.04484	1.15292	1.96604	2.16264	2.1823	1.7891	1.57283	1.73012	4.85387	5.04803	5.33926	4.41702	3.54333	3.8831
tr|G3H2G8|G3H2G8_CRIGR	Mannosyltransferase OS=Cricetulus griseus OX=10029 GN=I79_004381 PE=3 SV=1	1	1.14	0.93	0.99	0.88	0.99	0.940984	0.988033	1.08213	0.931574	0.978623	0.940984	0.90957	0.900475	0.873187	0.809518	0.8459	0.809518	0.926446	1.10247	1.00983	0.93571	0.907917	0.889388	1.07435	0.999141	0.956167	1.00988	0.999141	0.93468	1.0344	1.11716	1.06544	0.982684	0.930964	0.961996	1.26386	1.25123	1.09956	1.09956	0.897343	0.985814
tr|G3H1Q7|G3H1Q7_CRIGR	Cytochrome c oxidase polypeptide Vb OS=Cricetulus griseus OX=10029 GN=CgPICR_004309 PE=3 SV=1	1	0.89	0.64	0.92	0.94	0.71	1.10562	1.11668	1.18302	1.10562	1.08351	1.09457	1.02691	1.04745	1.0988	1.08853	1.04745	1.11933	1.11875	1.1635	1.08519	1.1635	1.074	1.12994	1.09536	1.04059	1.04059	1.11727	1.11727	1.11727	1.12676	1.19436	1.08169	1.16056	1.13802	1.14929	1.38594	1.31665	1.16419	1.12261	1.09489	1.06718
tr|G3HNG5|G3HNG5_CRIGR	Acyl-coenzyme A thioesterase 1 OS=Cricetulus griseus OX=10029 GN=I79_012303 PE=3 SV=1	1	1.04	1.03	1.18	1.11	1.06	1.00405	0.96389	1.27515	0.783161	0.994012	1.00405	0.996775	0.837291	0.877162	0.907065	0.976839	0.757549	1.01316	1.51975	1.73251	1.15501	1.24619	1.90475	#N/A	#N/A	#N/A	#N/A	#N/A	#N/A	1.23428	1.03679	1.38239	1.23428	0.802279	1.07382	1.03377	1.12681	0.899381	1.10614	1.08546	0.85803
tr|G3IND2|G3IND2_CRIGR	26S proteasome non-ATPase regulatory subunit 13 OS=Cricetulus griseus OX=10029 GN=I79_025448 PE=4 SV=1	1	1.03	0.98	1.05	0.98	0.98	1.03824	1.04862	1.01748	1.04862	1.05901	1.05901	1.03186	1.08346	0.949313	1.04218	1.04218	1.09377	0.997005	0.967095	1.02692	0.967095	0.967095	1.01695	0.93811	0.966254	0.928729	0.919348	0.900586	0.919348	0.903673	0.840416	0.867526	0.903673	0.813306	0.8856	0.819478	0.819478	0.770309	0.73753	0.729335	0.729335
tr|G3GXG9|G3GXG9_CRIGR	Peroxin-1 OS=Cricetulus griseus OX=10029 GN=I79_002460 PE=3 SV=1	#N/A	#N/A	#N/A	#N/A	#N/A	#N/A	#N/A	#N/A	#N/A	#N/A	#N/A	#N/A	1.06577	1.06577	1.3855	1.06577	1.01248	0.96985	1.01885	1.2328	1.10035	0.886395	0.978091	1.0596	1.07552	1.2476	1.29062	1.31213	1.12929	1.06476	1.09366	1.04992	1.24678	1.1046	0.984297	0.918677	0.81196	1.30726	1.31538	1.5346	1.1205	1.38033
tr|G3GRX4|G3GRX4_CRIGR	Coactosin-like protein OS=Cricetulus griseus OX=10029 GN=I79_000269 PE=4 SV=1	1	0.98	0.93	0.87	0.8	0.86	1.16815	1.20319	1.21488	1.15647	1.24992	1.21488	1.49431	1.3897	1.43453	1.52419	1.58396	1.59891	2.07846	2.03689	1.95375	1.82904	2.03689	2.03689	2.32942	2.21295	2.37601	2.14307	2.14307	2.30613	2.35549	2.23771	2.21416	2.09638	2.09638	2.23771	1.93016	1.85295	1.93016	1.87225	1.89155	1.89155
tr|G3GXF4|G3GXF4_CRIGR	Forkhead box protein K2 OS=Cricetulus griseus OX=10029 GN=I79_002444 PE=4 SV=1	1	1.03	1.11	0.92	0.91	1.08	1.06677	1.09877	1.22678	1.07743	1.04543	1.13077	0.973449	1.10973	1.00265	0.934511	0.95398	0.963714	1.00393	0.993887	0.903533	0.81318	0.853337	0.983847	#N/A	#N/A	#N/A	#N/A	#N/A	#N/A	#N/A	#N/A	#N/A	#N/A	#N/A	#N/A	#N/A	#N/A	#N/A	#N/A	#N/A	#N/A
tr|G3I7H3|G3I7H3_CRIGR	GDH/6PGL endoplasmic bifunctional protein OS=Cricetulus griseus OX=10029 GN=I79_019462 PE=4 SV=1	#N/A	#N/A	#N/A	#N/A	#N/A	#N/A	0.9898	1.11847	1.04919	1.02939	1.07888	1.09868	1.09571	1.16146	1.08476	1.19433	1.08476	1.13954	1.37765	1.33632	1.3501	1.4052	1.37765	1.37765	1.56544	1.62806	1.47151	1.73764	1.59675	1.62806	1.64581	1.64581	1.56352	1.82685	1.77748	1.77748	1.92259	1.94182	1.84569	2.01872	1.92259	2.03795
tr|G3I841|G3I841_CRIGR	O-phosphoseryl-tRNA(Sec) selenium transferase OS=Cricetulus griseus OX=10029 GN=I79_019698 PE=3 SV=1	1	1.01	1.03	1.05	0.91	1.01	0.970922	1.11656	1.06801	1.00005	1.07772	1.01947	1.03856	1.01779	1.16319	1.06972	1.0801	1.11126	1.09408	1.23631	1.15973	1.15973	1.18161	1.15973	1.16699	1.202	1.19033	1.19033	1.19033	1.13198	1.18	1.0974	1.1682	1.1092	1.0502	1.121	1.12216	1.1446	1.20071	1.13338	1.12216	1.13338
tr|G3GTT2|G3GTT2_CRIGR	C-C motif chemokine OS=Cricetulus griseus OX=10029 GN=CgPICR_003438 PE=3 SV=1	#N/A	#N/A	#N/A	#N/A	#N/A	#N/A	0.998532	0.958591	0.808811	1.05844	0.748899	0.848752	1.41176	1.03058	1.27058	1.24235	1.27058	1.34117	2.53835	2.69065	2.89372	2.69065	2.63988	3.0714	3.29264	3.02923	3.29264	4.70847	4.34628	5.367	4.1934	4.69661	5.11595	5.45142	5.40949	6.37397	5.88748	6.18186	5.59311	5.41648	5.65198	5.53423
tr|G3GYD5|G3GYD5_CRIGR	Complement component 1 Q subcomponent-binding protein mitochondrial OS=Cricetulus griseus OX=10029 GN=I79_002810 PE=3 SV=1	1	1.15	1.17	1.03	1.04	1.09	0.926604	1.10266	1.14899	1.07486	1.02853	1.14899	0.868186	1.06787	0.937641	0.790049	0.859504	1.0505	#N/A	#N/A	#N/A	#N/A	#N/A	#N/A	#N/A	#N/A	#N/A	#N/A	#N/A	#N/A	#N/A	#N/A	#N/A	#N/A	#N/A	#N/A	1.06007	1.07068	1.03887	0.932865	0.890462	0.943466
tr|G3I9F1|G3I9F1_CRIGR	Ras GTPase-activating protein-binding protein 2 OS=Cricetulus griseus OX=10029 GN=I79_020192 PE=4 SV=1	1	1	1.03	0.91	1.05	1	0.959284	0.930505	1.00725	0.949691	0.959284	0.949691	0.884811	0.875963	0.911356	0.805178	0.778634	0.79633	0.701595	0.680547	0.673531	0.631435	0.575308	0.617403	0.593063	0.533757	0.581202	0.551549	0.539688	0.533757	0.585087	0.614341	0.60849	0.503175	0.503175	0.497324	0.559725	0.582114	0.593309	0.520545	0.503753	0.537336
tr|G3HTK4|G3HTK4_CRIGR	Neuron navigator 3 OS=Cricetulus griseus OX=10029 GN=I79_014232 PE=3 SV=1	1	1.01	1.08	0.99	1.04	1.09	0.955495	0.917275	0.993715	0.898166	0.955495	1.03193	0.856459	0.984927	1.13053	0.942104	0.899282	0.967798	0.697962	0.830575	0.970167	0.593268	0.74682	0.795677	#N/A	#N/A	#N/A	#N/A	#N/A	#N/A	#N/A	#N/A	#N/A	#N/A	#N/A	#N/A	#N/A	#N/A	#N/A	#N/A	#N/A	#N/A
tr|G3HS15|G3HS15_CRIGR	Heat shock protein HSP 90-alpha OS=Cricetulus griseus OX=10029 GN=I79_013640 PE=3 SV=1	1	0.99	1.08	1.12	1.08	1.15	1.02247	0.889547	1.02247	0.950895	0.981569	0.920221	0.887711	0.905465	0.772309	0.869957	0.834448	0.816694	0.788808	0.915017	0.8598	0.828248	0.915017	0.851912	0.703105	0.66795	0.625764	0.66795	0.653888	0.632795	0.734446	0.749135	0.712413	0.749135	0.719757	0.697724	0.599943	0.575945	0.539948	0.563946	0.611941	0.551947
tr|G3HXK4|G3HXK4_CRIGR	Protein FAM136A OS=Cricetulus griseus OX=10029 GN=I79_015728 PE=3 SV=1	1	0.94	1.02	0.88	0.88	1.08	1.05703	1.01475	1.13102	0.856195	0.972469	1.07817	0.915545	0.952167	1.15359	0.90639	0.833146	0.997945	0.907472	0.7895	0.816725	0.771351	0.798575	0.735052	0.856769	0.81393	0.831066	0.753956	0.70255	0.753956	#N/A	#N/A	#N/A	#N/A	#N/A	#N/A	0.696121	0.612586	0.640431	0.675237	0.626509	0.522091
tr|G3GXL8|G3GXL8_CRIGR	NEDD9-interacting protein with calponin-likey and LIM domains OS=Cricetulus griseus OX=10029 GN=I79_002510 PE=4 SV=1	1	1.06	1.11	1.04	0.96	1	1.11522	1.20444	1.30481	1.21559	1.14868	1.15983	1.21083	1.22294	1.22294	1.25927	1.29559	1.29559	1.38126	1.60226	1.60226	1.49176	1.56082	1.58844	1.46917	1.5867	1.55732	1.55732	1.57201	1.70423	1.37172	1.30313	1.45402	1.44031	1.34428	1.41287	1.14971	1.09223	1.1957	1.2072	1.2072	1.23019
tr|G3IBL4|G3IBL4_CRIGR	Glucose-6-phosphate 1-dehydrogenase OS=Cricetulus griseus OX=10029 GN=I79_021040 PE=3 SV=1	1	0.95	1.01	0.94	1.05	0.97	1.00397	1.03408	1.05416	0.983886	1.05416	1.05416	1.10921	1.16467	1.22014	1.04266	1.14249	1.09812	1.2621	1.28734	1.43879	1.18637	1.27472	1.21162	1.27664	1.34047	1.45537	1.23834	1.34047	1.26387	1.23203	1.28131	1.37987	1.19507	1.34291	1.26899	1.08697	1.06523	1.15218	1.02175	1.14131	1.09784
tr|G3I1D5|G3I1D5_CRIGR	Complex I-SGDH OS=Cricetulus griseus OX=10029 GN=H671_1g2912 PE=3 SV=1	1	1.04	1.02	0.96	1.01	0.99	1.14577	1.24889	1.29472	1.05411	1.12286	1.14577	1.0499	1.0289	1.09189	0.955408	0.955408	1.0499	0.996913	1.17636	1.15642	0.947067	0.976975	1.13648	0.980131	1.01934	1.01934	0.950727	0.911522	1.03894	0.977558	1.01666	1.05576	0.958006	0.899353	0.997109	1.02487	1.12735	0.942878	0.922381	0.871137	0.819894
tr|G3GZ05|G3GZ05_CRIGR	TNF receptor-associated factor OS=Cricetulus griseus OX=10029 GN=I79_003056 PE=3 SV=1	1	1.1	1.06	0.91	1.07	1.05	1.05481	1.06536	1.01262	1.18139	1.22358	1.1181	#N/A	#N/A	#N/A	#N/A	#N/A	#N/A	#N/A	#N/A	#N/A	#N/A	#N/A	#N/A	0.694006	0.666246	0.700946	0.617666	0.596845	0.666246	0.561901	0.62371	0.595615	0.606853	0.561901	0.629329	0.550312	0.522797	0.473269	0.489778	0.583331	0.533803
tr|G3H8I5|G3H8I5_CRIGR	Exportin-4 OS=Cricetulus griseus OX=10029 GN=I79_006687 PE=3 SV=1	1	1.03	0.92	0.99	0.97	0.91	0.90812	0.90812	0.917201	0.917201	0.899039	0.899039	0.777065	0.722671	0.738212	0.730441	0.730441	0.738212	0.689268	0.744409	0.675482	0.682375	0.613448	0.675482	0.665912	0.68589	0.679231	0.632617	0.665912	0.625958	0.565378	0.582339	0.621916	0.582339	0.565378	0.55407	0.536161	0.56833	0.595138	0.525438	0.56833	0.557607
tr|G3I254|G3I254_CRIGR	General transcription factor IIH subunit 1 OS=Cricetulus griseus OX=10029 GN=I79_017479 PE=3 SV=1	#N/A	#N/A	#N/A	#N/A	#N/A	#N/A	0.869269	0.877961	0.999659	0.912732	0.895347	0.834498	0.919149	0.818042	0.836425	0.891574	0.873191	0.643404	0.82765	0.935245	0.910416	0.960075	1.05939	0.777991	0.804522	0.812567	0.796477	0.820612	0.772341	0.893019	0.818171	1.14544	0.989988	0.932716	1.01453	1.04726	0.834301	0.94276	0.959446	0.884359	1.00116	0.934417
tr|G3I2W3|G3I2W3_CRIGR	Lipase maturation factor OS=Cricetulus griseus OX=10029 GN=I79_017758 PE=3 SV=1	1	0.95	1.13	0.98	0.97	1.1	0.981398	0.942142	0.942142	0.893072	0.853816	1.09917	0.873533	0.78618	0.917209	0.733768	0.611473	0.716297	0.449635	0.296759	0.440643	0.134891	0.247299	0.251796	0.406693	0.471764	0.471764	0.431095	0.427028	0.41076	0.561982	0.679998	0.494544	0.460825	0.432726	0.505784	1.65664	1.60694	1.40814	1.30874	1.35844	1.44127
tr|G3HFV7|G3HFV7_CRIGR	Protein FAM114A2 OS=Cricetulus griseus OX=10029 GN=I79_009474 PE=3 SV=1	1	1.11	1.13	1.14	1.09	1.17	0.983308	1.14064	1.1308	1.14064	1.02264	1.05214	1.18802	1.28306	1.40186	1.35434	1.33058	1.29494	1.39301	1.42087	1.42087	1.39301	1.35122	1.4348	1.67999	1.73039	1.74719	1.66319	1.67999	1.62959	1.6193	1.60311	1.66788	1.50595	1.45737	1.60311	1.75694	1.68666	1.77451	1.68666	1.58125	1.73937
tr|G3HZK4|G3HZK4_CRIGR	Tumor necrosis factor receptor type 1-associated DEATH domain protein OS=Cricetulus griseus OX=10029 GN=H671_3g11288 PE=4 SV=1	1	1.01	1.04	1.05	1.04	1.06	0.999502	1.11944	1.05947	1.06947	1.05947	1.10945	0.916317	0.980459	0.980459	0.952969	1.01711	1.02627	0.88509	1.03556	1.00015	0.920494	1.0267	1.00015	0.822885	0.855801	0.855801	0.831114	0.847572	0.781741	0.67888	0.651725	0.502371	0.658514	0.604204	0.651725	0.661494	0.668109	0.56227	0.721028	0.747488	0.681339
tr|G3H940|G3H940_CRIGR	BSD domain-containing protein 1 OS=Cricetulus griseus OX=10029 GN=I79_006902 PE=4 SV=1	1	0.77	0.98	0.89	0.82	1.05	0.968899	0.997966	1.1433	0.86232	0.842942	0.891387	0.967038	1.12176	1.26682	0.967038	0.889675	1.27649	1.05389	1.21197	1.18035	1.20143	1.06443	1.10658	1.26709	1.33044	1.25442	1.27976	1.24175	1.27976	1.37673	1.33543	1.37673	1.4318	1.34919	1.30789	1.58949	1.57359	1.65307	1.74844	1.71665	1.78023
tr|G3HBP7|G3HBP7_CRIGR	Complex I-PDSW OS=Cricetulus griseus OX=10029 GN=CgPICR_010524 PE=3 SV=1	1	1.02	0.98	1.02	0.93	0.99	1.0729	0.987064	1.04071	1.04071	0.976335	1.08362	1.05278	0.968555	1.0633	0.979083	0.98961	1.01067	0.960139	0.96974	0.912132	0.931335	0.883328	0.979342	0.957865	1.09197	0.938708	1.00576	1.00576	0.99618	0.925073	0.943575	0.915823	0.943575	0.87882	0.906572	1.03225	1.18709	1.00129	0.898061	0.81548	0.805158
tr|G3IFL3|G3IFL3_CRIGR	Signal recognition particle subunit SRP72 OS=Cricetulus griseus OX=10029 GN=I79_022536 PE=3 SV=1	1	1.02	0.99	0.99	0.96	1.02	0.979564	0.989359	0.999155	0.950177	0.959972	0.999155	0.96632	0.985646	1.01464	0.946993	0.946993	0.96632	0.939022	0.948412	0.976583	0.910852	0.882681	0.910852	0.956696	0.97583	1.0141	0.937562	0.908861	0.956696	0.940653	0.92184	0.959467	0.865401	0.874808	0.884214	0.86634	0.86634	0.918321	0.86634	0.900994	0.892331
tr|G3HWV8|G3HWV8_CRIGR	Rho guanine nucleotide exchange factor 18 OS=Cricetulus griseus OX=10029 GN=I79_015471 PE=4 SV=1	1	1.24	1.36	1.11	1.11	1.35	0.950639	0.941132	1.0457	0.912613	0.903107	0.988664	0.972539	0.982265	1.03089	1.00172	0.923912	0.99199	1.0698	1.0698	1.12329	1.0591	1.00561	1.0698	0.979299	1.07723	1.20454	1.18495	1.08702	1.18495	0.784079	0.846805	0.917372	0.784079	0.784079	0.854646	0.724107	0.999267	0.629973	0.535839	0.876169	0.651696
tr|G3IDA1|G3IDA1_CRIGR	Charged multivesicular body protein 2b (Fragment) OS=Cricetulus griseus OX=10029 GN=I79_021677 PE=3 SV=1	1	1.01	1.18	0.97	1.05	1.18	1.06928	1.09066	1.09066	1.0372	1.05858	1.07997	1.11291	0.99049	1.10178	1.03501	1.12404	1.04614	1.05549	1.06605	1.06605	1.02383	1.00272	1.00272	0.954812	0.792494	1.02165	0.926168	0.983457	0.887975	1.00969	1.08037	1.11066	1.02988	1.14095	1.20153	1.16773	1.21444	1.31954	1.12102	1.19109	1.17941
tr|G3I4X8|G3I4X8_CRIGR	Protein strawberry notch-like 1 OS=Cricetulus griseus OX=10029 GN=I79_018519 PE=3 SV=1	1	0.99	1.04	0.99	1	1.05	0.880583	0.84536	0.854166	0.818943	0.84536	0.862972	0.824867	0.841364	0.857862	0.833116	0.80837	0.833116	0.71344	0.706305	0.756246	0.684902	0.706305	0.71344	0.663955	0.610839	0.637397	0.617479	0.511246	0.577641	0.586186	0.609633	0.685837	0.732732	0.551015	0.539291	#N/A	#N/A	#N/A	#N/A	#N/A	#N/A
tr|G3HTU0|G3HTU0_CRIGR	Condensin-2 complex subunit G2 OS=Cricetulus griseus OX=10029 GN=I79_014320 PE=4 SV=1	1	0.91	0.91	0.87	1.03	0.95	0.930769	0.986615	0.791154	0.921461	0.902846	0.912154	0.721742	0.743394	0.664002	0.664002	0.67122	0.700089	0.561841	0.606788	0.500038	0.500038	0.477565	0.528131	0.498162	0.632666	0.458309	0.363658	0.36864	0.458309	#N/A	#N/A	#N/A	#N/A	#N/A	#N/A	#N/A	#N/A	#N/A	#N/A	#N/A	#N/A
tr|G3IM06|G3IM06_CRIGR	Dynactin subunit 5 OS=Cricetulus griseus OX=10029 GN=I79_024932 PE=4 SV=1	1	1.01	0.98	1	0.87	1.14	1.04645	1.08831	1.06738	0.952267	0.879016	1.05691	0.941068	0.715211	0.912836	0.894014	0.846961	0.83755	0.971169	0.932322	0.961457	0.942033	0.912898	0.942033	1.04929	1.10175	1.07027	0.965343	0.818443	0.996821	1.03113	0.928014	0.938325	1.03113	0.866146	0.948637	0.75362	0.663186	0.715939	0.65565	0.663186	0.648113
tr|G3HGQ1|G3HGQ1_CRIGR	Cation-independent mannose-6-phosphate receptor OS=Cricetulus griseus OX=10029 GN=I79_009791 PE=4 SV=1	1	1	1.01	1.04	0.95	1.02	1.01762	1.0278	1.0278	1.01762	1.01762	1.0278	1.09121	1.11303	1.10212	1.09121	1.04756	1.09121	1.30028	1.24827	1.23526	1.30028	1.19625	1.24827	1.43345	1.46212	1.44778	1.44778	1.36178	1.37611	1.45465	1.49829	1.46919	1.46919	1.36737	1.33828	1.55161	1.67574	1.58265	1.25681	1.19474	1.14819
tr|G3IJ36|G3IJ36_CRIGR	Nucleolar complex protein 2 homolog OS=Cricetulus griseus OX=10029 GN=H671_2g6098 PE=3 SV=1	1	1.02	1	1	0.99	0.98	0.887267	0.834031	0.727559	0.736432	0.692069	0.692069	0.78426	0.760732	0.729362	0.721519	0.690149	0.697991	0.658655	0.625722	0.605963	0.612549	0.586203	0.566443	0.610925	0.604815	0.592597	0.507067	0.507067	0.494849	0.548982	0.543492	0.521532	0.450165	0.422716	0.455655	0.493061	0.537437	0.527576	0.473339	0.433894	0.414172
tr|G3HL60|G3HL60_CRIGR	Rho guanine nucleotide exchange factor 5 OS=Cricetulus griseus OX=10029 GN=I79_011445 PE=4 SV=1	1	1.06	0.94	0.95	1.02	0.96	1.0009	1.111	1.21109	1.07096	1.01091	1.14103	1.05527	1.25577	1.37185	1.15024	1.23466	1.41406	0.925619	0.981157	1.12	0.944132	1.2681	1.16628	0.93024	0.920938	0.883728	0.893031	0.986055	1.1721	0.813037	0.747994	0.845558	0.707342	0.764255	0.88621	#N/A	#N/A	#N/A	#N/A	#N/A	#N/A
tr|G3HGS0|G3HGS0_CRIGR	Citrate lyase subunit beta-like protein mitochondrial OS=Cricetulus griseus OX=10029 GN=I79_009810 PE=4 SV=1	1	1.1	1.05	1.06	1.11	1.03	1.00199	1.03205	1.02203	1.06211	1.12223	1.12223	1.14991	1.17291	1.12691	1.17291	1.17291	1.17291	1.33436	1.42776	1.3477	1.41442	1.42776	1.49448	1.35257	1.33904	1.28494	1.37962	1.43372	1.40667	1.19758	1.11375	1.0898	1.26944	1.16166	1.18561	1.24094	1.26576	1.15408	1.19131	1.1789	1.26576
tr|G3I6Z3|G3I6Z3_CRIGR	Alpha-MPP OS=Cricetulus griseus OX=10029 GN=I79_019273 PE=4 SV=1	1	0.98	1.01	0.9	0.94	0.93	0.95982	0.883034	0.892632	0.921427	0.883034	0.902231	0.855168	0.820961	0.872272	0.86372	0.829513	0.897927	0.734372	0.741716	0.704997	0.763747	0.800466	0.771091	0.644174	0.624849	0.618407	0.760125	0.734359	0.760125	0.59986	0.551872	0.575866	0.611858	0.629853	0.605859	0.579694	0.539116	0.55071	0.556506	0.5681	0.562303
tr|G3I067|G3I067_CRIGR	Echinoderm microtubule-associated protein-like 3 OS=Cricetulus griseus OX=10029 GN=I79_016744 PE=4 SV=1	1	1.07	1.08	1.02	1.02	1.05	0.988976	1.00876	0.959307	0.988976	0.988976	0.998866	0.976463	0.986228	0.995993	0.966699	1.01552	1.04482	0.93305	0.979702	0.961041	0.94238	0.961041	0.961041	0.940942	1.01622	1.00681	0.931532	0.96917	1.01622	0.829027	0.829027	0.870479	0.787576	0.829027	0.820737	0.723187	0.679795	0.752114	0.708723	0.788273	0.77381
tr|G3I6H3|G3I6H3_CRIGR	Splicing factor 1 OS=Cricetulus griseus OX=10029 GN=I79_019082 PE=3 SV=1	1	1	0.93	0.91	0.99	0.91	0.903961	0.885881	0.849723	0.903961	0.894921	0.858763	0.8306	0.855518	0.888742	0.78907	0.8306	0.78907	0.668253	0.735079	0.688301	0.641523	0.668253	0.608111	0.607635	0.619787	0.595482	0.540795	0.583329	0.577253	0.529489	0.561258	0.524194	0.471245	0.503014	0.524194	0.440498	0.427283	0.462522	0.414068	0.427283	0.436093
tr|G3HLY6|G3HLY6_CRIGR	ESCRT-II complex subunit VPS25 OS=Cricetulus griseus OX=10029 GN=I79_011730 PE=3 SV=1	1	1.03	1.06	1.05	1.03	0.98	0.979282	1.01845	1.087	0.959696	0.998867	0.998867	0.977718	1.03638	1.07549	1.05594	1.01683	1.01683	0.904835	0.959125	0.950077	0.93198	0.814351	0.868642	0.88332	0.88332	0.909819	0.839154	0.847987	0.892153	#N/A	#N/A	#N/A	#N/A	#N/A	#N/A	0.835535	0.785403	0.810469	0.726915	0.743626	0.777047
tr|G3HRD0|G3HRD0_CRIGR	Matrix metalloproteinase-14 OS=Cricetulus griseus OX=10029 GN=I79_013395 PE=3 SV=1	1	0.89	0.91	0.91	0.9	0.86	1.08244	1.06079	0.98502	1.12574	0.995844	1.04997	1.10011	1.19912	1.16611	1.21012	1.19912	1.19912	#N/A	#N/A	#N/A	#N/A	#N/A	#N/A	0.919261	1.02957	1.31454	1.3697	1.30535	1.23181	0.752657	0.775236	0.842975	0.940821	0.933294	0.925768	0.786805	0.72386	0.857617	0.794673	0.826145	0.778937
tr|G3ILC2|G3ILC2_CRIGR	Carnosine N-methyltransferase OS=Cricetulus griseus OX=10029 GN=I79_024686 PE=3 SV=1	1	1.04	1.08	1.04	0.98	1.08	0.972703	0.894887	0.924068	1.01161	0.943522	0.943522	1.00956	0.959083	1.02975	0.938892	0.948988	0.938892	1.07509	1.15035	1.2256	1.07509	1.07509	1.2256	1.10439	1.13753	1.13753	1.15961	1.13753	1.13753	1.0714	1.19997	1.26425	1.12497	1.13568	1.19997	1.06521	1.05455	1.17173	1.06521	1.13977	1.09716
tr|G3IC14|G3IC14_CRIGR	Exocyst complex component 5 OS=Cricetulus griseus OX=10029 GN=I79_021201 PE=3 SV=1	1	0.96	0.85	1.04	1.01	0.87	1.01736	1.00718	0.956315	0.976662	0.966489	1.04788	1.0404	1.00919	1.09242	1.0508	1.01959	1.07161	0.988875	1.01854	0.959208	1.08776	0.978986	1.19654	1.0145	1.06522	1.0145	0.963774	1.06522	0.984064	0.900314	0.972339	0.945329	0.837292	0.855298	0.909317	0.840569	0.840569	0.806946	0.79854	0.790135	0.85738
tr|G3HQ51|G3HQ51_CRIGR	Protein-serine/threonine kinase OS=Cricetulus griseus OX=10029 GN=I79_012945 PE=3 SV=1	1	1.03	1.05	0.96	0.97	1.01	1.09818	1.09818	1.0872	1.0872	1.02131	1.05425	1.16843	1.16843	1.14506	1.15674	1.20348	1.22685	1.17006	1.04135	1.06475	1.12325	1.11155	1.11155	1.17887	1.22602	1.23781	1.16708	1.21423	1.30854	0.997089	0.877438	1.04694	1.12671	1.00706	1.04694	0.903961	0.876842	0.93108	1.01244	1.05763	1.02148
tr|G3HCX5|G3HCX5_CRIGR	Glutaryl-CoA dehydrogenase OS=Cricetulus griseus OX=10029 GN=H671_3g9528 PE=3 SV=1	1	1.2	1.27	1.02	1.02	1.24	0.991638	0.93214	0.872642	0.912307	0.892475	0.892475	1.02371	1.04418	1.06466	1.04418	1.00323	1.10561	1.08941	1.00226	1.07852	1.1221	1.1221	1.03494	1.17521	1.18696	1.21046	1.21046	1.21046	1.21046	1.00058	0.940547	0.940547	1.02059	1.00058	0.960559	1.07794	1.03483	1.13184	1.08872	1.03483	1.06717
tr|G3IL63|G3IL63_CRIGR	Caspase-7 OS=Cricetulus griseus OX=10029 GN=I79_024625 PE=1 SV=1	1	0.93	0.92	0.92	0.95	0.87	1.02149	0.939768	0.939768	0.990842	1.07256	0.990842	0.974703	1.03319	1.08192	1.06243	1.03319	1.06243	0.83231	0.740756	0.815664	0.857279	0.848956	0.774048	0.783279	0.775446	0.791112	0.783279	0.798945	0.830276	0.69096	0.711689	0.739327	0.746237	0.822242	0.746237	0.604723	0.659148	0.665195	0.641006	0.695431	0.71962
tr|G3GWC4|G3GWC4_CRIGR	GrpE protein homolog OS=Cricetulus griseus OX=10029 GN=I79_002045 PE=3 SV=1	1	1.02	1.06	1.01	0.99	1.01	0.957944	0.996261	1.04416	0.967523	0.996261	0.986682	1.00787	1.07842	1.09858	1.00787	0.997794	1.01795	1.18426	1.19611	1.17242	1.23164	1.19611	1.17242	1.33925	1.39282	1.29907	1.39282	1.35264	1.40621	1.44559	1.41668	1.38777	1.54679	1.47451	1.48896	1.76848	1.66237	1.57394	1.80385	1.627	1.73311
tr|G3H1M7|G3H1M7_CRIGR	MAGUK p55 subfamily member 5 OS=Cricetulus griseus OX=10029 GN=I79_004076 PE=3 SV=1	1	0.96	0.96	0.95	0.92	0.93	0.988004	1.235	1.15596	1.15596	0.908964	1.16584	1.11751	1.48629	1.11751	1.00576	1.38572	1.03929	0.95541	0.640125	0.859869	0.802544	0.726111	0.764328	0.915829	0.851721	1.22721	0.604447	0.979937	0.778454	0.87379	0.987383	0.699032	0.821363	0.795149	0.812625	0.752376	0.722281	0.631996	0.677139	0.7599	0.744853
tr|G3HQQ3|G3HQQ3_CRIGR	Putative pre-mRNA-splicing factor ATP-dependent RNA helicase DHX16 OS=Cricetulus griseus OX=10029 GN=I79_013158 PE=4 SV=1	1	0.95	0.98	0.95	0.98	0.92	0.962629	0.847113	0.770103	0.875992	0.895245	0.808608	1.01381	1.12533	0.993537	1.15575	3.05158	0.97326	0.901769	0.919805	0.766504	0.856681	1.03703	0.82061	0.918583	0.909397	0.633822	0.61545	0.643008	0.587893	0.72441	0.88378	0.804095	0.695433	0.804095	0.76063	0.613577	0.47859	0.515405	0.607442	0.650392	0.558355
tr|G3IFK9|G3IFK9_CRIGR	Structural maintenance of chromosomes protein 5 OS=Cricetulus griseus OX=10029 GN=I79_022532 PE=3 SV=1	1	1.02	1.04	0.99	0.93	1.02	0.924126	0.730059	0.859437	0.757783	0.794748	0.739301	0.731107	0.774973	1.08935	0.804217	1.0601	0.731107	0.747737	0.792602	0.747737	0.919717	0.792602	0.620622	#N/A	#N/A	#N/A	#N/A	#N/A	#N/A	0.531843	0.558435	0.585028	0.425475	0.393564	0.468022	0.430179	0.33554	0.348445	0.344143	0.33554	0.387161
tr|G3GZ81|G3GZ81_CRIGR	ADP-ribosylation factor 5 OS=Cricetulus griseus OX=10029 GN=I79_003112 PE=3 SV=1	1	0.95	0.98	0.98	0.96	0.99	1.14811	1.13663	1.13663	1.10218	1.21699	1.14811	1.29674	1.41344	1.29674	1.37454	1.46531	1.43938	1.40225	1.48638	1.52845	1.48638	1.55649	1.55649	1.43607	1.63712	1.47915	1.56531	1.65148	1.59404	1.42267	1.36576	1.36576	1.46535	1.53648	1.47957	1.22353	1.21129	1.13788	1.2847	1.41929	1.32141
tr|G3GZQ7|G3GZQ7_CRIGR	R3H domain-containing protein 1 OS=Cricetulus griseus OX=10029 GN=I79_003350 PE=4 SV=1	1	1.04	1.12	1.15	0.95	1.08	1.08772	1.29439	1.30527	1.02246	1.15298	1.17474	1.00797	1.07853	1.03821	1.03821	0.97773	0.98781	0.783884	1.01121	0.972016	0.893628	0.917144	0.752529	0.742974	1.15161	0.846991	1.42651	1.08474	1.00302	0.669634	0.622759	0.622759	0.649545	0.569189	0.515618	0.65056	0.696099	0.572493	0.585504	0.637549	0.585504
tr|G3GR95|G3GR95_CRIGR	La-related protein 4B OS=Cricetulus griseus OX=10029 GN=I79_000038 PE=4 SV=1	1	1.01	1.03	0.94	0.9	1.01	0.959831	0.921438	0.950233	0.85425	0.892643	0.902241	0.914425	0.877848	1.01501	0.886993	0.832127	0.896137	0.936981	0.862023	0.852653	0.740215	0.721476	0.787064	0.89521	1.02054	0.993683	0.76988	0.716168	0.76988	0.737404	0.840641	0.789022	0.69316	0.73003	0.737404	0.609537	0.633919	0.664396	0.572965	0.542488	0.591251
tr|G3HW12|G3HW12_CRIGR	Tyrosine-protein kinase OS=Cricetulus griseus OX=10029 GN=I79_015160 PE=3 SV=1	1	1.03	0.88	1.01	0.84	0.88	#N/A	#N/A	#N/A	#N/A	#N/A	#N/A	1.03727	1.17212	0.819446	0.923174	0.819446	0.788328	1.23304	1.17139	0.961772	0.974103	0.752155	1.01109	0.979243	0.940073	0.959658	0.979243	0.881319	0.959658	0.824448	0.502913	0.849182	0.618336	0.651314	0.651314	0.711084	0.732416	0.93152	0.824857	1.12351	1.01685
tr|G3GS40|G3GS40_CRIGR	Succinyl-CoA ligase [GDP-forming] subunit beta mitochondrial OS=Cricetulus griseus OX=10029 GN=I79_000350 PE=4 SV=1	1	1.01	1.06	0.98	1	1.04	1.03899	1.0286	1.08055	1.00782	1.07016	1.04938	1.05061	1.06112	1.08213	1.07163	1.12416	1.08213	1.15322	1.14169	1.15322	1.23395	1.17629	1.18782	1.13871	1.03623	1.12733	1.21842	1.20704	1.20704	1.03598	0.963466	1.0567	1.18102	1.23282	1.19138	1.02595	1.01569	1.02595	1.1901	1.21062	1.22088
tr|G3GZ41|G3GZ41_CRIGR	Protein SCO1-like mitochondrial OS=Cricetulus griseus OX=10029 GN=I79_003092 PE=3 SV=1	1	0.92	1.07	0.87	0.97	0.92	1.01294	1.02307	1.02307	0.942032	1.00281	0.992679	1.10681	1.33924	1.2839	1.18429	1.08468	1.20642	1.20569	1.20569	1.19363	1.19363	1.16951	1.19363	1.20952	1.27	1.2579	1.2579	1.23371	1.19742	1.21073	1.29548	1.19862	1.13808	1.3318	1.29548	1.19316	1.25282	1.28861	1.26475	1.22896	1.32441
tr|G3HHU4|G3HHU4_CRIGR	Signal recognition particle 14 kDa protein OS=Cricetulus griseus OX=10029 GN=I79_010204 PE=3 SV=1	1	1	1.01	1	0.99	0.99	1.02659	0.985525	0.954727	1.03685	1.00606	0.995791	0.987551	0.928298	0.997427	0.987551	0.948049	0.938174	0.977426	0.957878	1.00675	0.948103	0.967652	0.967652	0.904646	0.86846	0.86846	0.841321	0.823228	0.823228	0.86153	0.870145	0.878761	0.818454	0.844299	0.827069	0.753102	0.760633	0.790757	0.790757	0.798288	0.798288
tr|G3H7U7|G3H7U7_CRIGR	Electron transfer flavoprotein-ubiquinone oxidoreductase OS=Cricetulus griseus OX=10029 GN=I79_006440 PE=4 SV=1	1	0.98	0.89	0.89	0.95	0.9	1.00219	1.09239	1.06232	0.972123	1.03225	1.01221	1.14818	1.25151	1.27448	1.263	1.32041	1.33189	1.37191	1.42679	1.46795	1.44051	1.53654	1.60514	1.52891	1.62064	1.65122	1.80411	1.83469	1.88056	1.6446	1.67749	1.69394	2.02286	2.02286	2.07219	2.05813	2.14046	2.11988	2.26395	2.18162	2.24337
tr|G3GU60|G3GU60_CRIGR	Phosphatidylethanolamine-binding protein 1 OS=Cricetulus griseus OX=10029 GN=I79_001211 PE=3 SV=1	1	0.94	0.87	1.05	1	0.94	1.03928	1.06007	1.20557	1.02889	1.03928	1.06007	1.07214	1.00781	1.19008	1.14719	1.16863	1.06142	1.25252	1.35273	1.30262	1.22747	1.36525	1.27757	1.33322	1.29322	1.37321	1.31988	1.34655	1.26656	1.35078	1.39131	1.44534	1.51288	1.48586	1.43183	1.23563	1.23563	1.35919	1.38391	1.53218	1.33448
tr|G3GV17|G3GV17_CRIGR	Mimitin mitochondrial OS=Cricetulus griseus OX=10029 GN=I79_001543 PE=3 SV=1	1	1.04	0.96	0.95	0.99	1.1	0.970323	0.892697	0.912103	0.912103	0.970323	0.970323	0.928822	0.873093	0.891669	0.73377	0.770922	0.752346	1.11933	1.15291	1.11933	0.962622	0.962622	1.0074	1.20427	1.30061	1.22835	1.10792	0.975455	1.11997	1.24938	1.17442	1.13694	0.987012	0.937036	0.962024	1.35377	1.48914	1.48914	1.12363	1.05594	1.1507
tr|G3HET6|G3HET6_CRIGR	RING-type E3 ubiquitin transferase OS=Cricetulus griseus OX=10029 GN=I79_009083 PE=4 SV=1	1	1.01	1.02	0.97	0.93	0.98	0.915901	0.842629	0.980014	0.631972	1.03497	0.659449	0.937355	0.965475	0.918608	1.06858	0.956102	0.843619	0.901034	0.874003	1.0452	0.901034	0.982127	0.937076	0.880935	0.924981	0.845697	0.960219	0.784032	0.995456	0.805358	0.595965	0.644286	0.700662	0.491268	0.628179	#N/A	#N/A	#N/A	#N/A	#N/A	#N/A
tr|G3GWT7|G3GWT7_CRIGR	Guanine nucleotide-binding protein G(S) subunit alpha isoforms XLas OS=Cricetulus griseus OX=10029 GN=I79_002218 PE=3 SV=1	1	0.95	0.99	0.95	1.03	0.9	1.01062	1.05104	1.06115	1.01062	1.07125	1.04094	1.00867	0.978408	0.978408	1.0591	1.12971	1.03893	0.869955	0.861256	0.913453	1.00915	1.04395	0.991749	0.74264	0.668376	0.727787	0.764919	0.839183	0.794625	0.615148	0.547481	0.590542	0.633602	0.682814	0.658208	0.493033	0.497963	0.478242	0.517684	0.576848	0.547266
tr|G3I432|G3I432_CRIGR	ATPase family AAA domain-containing protein 3 OS=Cricetulus griseus OX=10029 GN=H671_2g6122 PE=4 SV=1	1	1.03	1.02	0.96	1.01	1	0.912334	0.90321	0.95795	0.894087	0.866717	0.884964	0.770093	0.754692	0.754692	0.708486	0.693084	0.677682	0.67869	0.712624	0.671903	0.631181	0.637968	0.644755	0.65284	0.659368	0.665896	0.626726	0.600612	0.620198	0.606126	0.630371	0.600065	0.569759	0.581881	0.557636	0.637312	0.656432	0.669178	0.5927	0.573581	0.573581
tr|G3I2N4|G3I2N4_CRIGR	Lamina-associated polypeptide 2 isoforms alpha/zeta OS=Cricetulus griseus OX=10029 GN=I79_017678 PE=4 SV=1	1	1.02	1	0.94	0.98	1	0.951577	0.980125	0.980125	0.932546	0.942061	0.942061	0.777202	0.746114	0.777202	0.73057	0.715026	0.699482	0.490054	0.470452	0.485153	0.421446	0.431247	0.416546	0.385494	0.366219	0.393204	0.323815	0.316105	0.323815	0.353042	0.395407	0.363633	0.296555	0.285964	0.307147	0.34856	0.359017	0.359017	0.306733	0.299762	0.310218
tr|G3HH02|G3HH02_CRIGR	Uncharacterized protein C20orf135-like OS=Cricetulus griseus OX=10029 GN=I79_009897 PE=3 SV=1	1	0.96	0.97	0.92	0.93	0.93	0.999832	0.999832	1.00983	0.989834	0.979836	0.969837	0.977702	0.938593	0.958147	0.938593	0.919039	0.94837	0.987498	0.987498	0.967749	0.977624	0.918374	0.967749	0.981	0.97119	1.02024	0.94176	0.87309	0.96138	0.959693	0.988483	0.988483	0.902111	0.902111	0.921305	0.995647	1.0056	1.03547	0.955821	0.935908	1.0056
tr|G3H1H6|G3H1H6_CRIGR	Protein farnesyltransferase/geranylgeranyltransferase type-1 subunit alpha OS=Cricetulus griseus OX=10029 GN=I79_004002 PE=3 SV=1	1	1.11	1.08	0.98	0.99	1.01	1.05826	1.07943	1.10059	1.07943	1.05826	1.11117	1.1301	1.1301	1.1866	1.1979	1.164	1.1979	1.11135	1.02244	1.08912	1.10024	1.1558	1.1558	1.0683	1.0683	1.11103	1.16445	1.1324	1.1324	1.03223	0.990943	1.03223	0.990943	0.990943	1.04255	0.923109	0.941571	0.93234	0.913878	0.941571	0.996958
tr|G3HEG2|G3HEG2_CRIGR	WD repeat-containing protein 92 OS=Cricetulus griseus OX=10029 GN=I79_008946 PE=4 SV=1	1	0.95	0.9	1.04	0.99	0.94	1.04997	1.02897	0.955472	1.00797	1.02897	0.944972	1.00947	0.948906	0.908527	0.888337	0.888337	0.928716	0.835985	0.802545	0.819265	0.785826	0.835985	0.727307	0.717003	0.853233	0.616622	0.709833	0.824553	0.781533	#N/A	#N/A	#N/A	#N/A	#N/A	#N/A	0.514364	0.591519	0.586375	0.452641	0.514364	0.519508
tr|G3H777|G3H777_CRIGR	ADP/ATP translocase OS=Cricetulus griseus OX=10029 GN=I79_006206 PE=3 SV=1	1	1.01	1.03	0.99	1.03	1.02	0.961801	0.952183	0.904093	0.981037	0.942565	0.990655	0.945491	0.926581	0.907672	0.964401	0.954946	1.00222	0.94178	0.894691	0.885273	0.94178	0.922944	0.94178	0.999881	0.939889	1.05987	1.04988	1.00988	1.02988	1.05677	1.05677	1.18358	1.05677	0.982793	1.05677	1.35892	1.31815	1.34533	1.19585	1.03278	1.08714
tr|G3HPH9|G3HPH9_CRIGR	CMP-N-acetylneuraminate-beta-galactosamide-alpha-2 3-sialyltransferase OS=Cricetulus griseus OX=10029 GN=I79_012691 PE=3 SV=1	#N/A	#N/A	#N/A	#N/A	#N/A	#N/A	#N/A	#N/A	#N/A	#N/A	#N/A	#N/A	#N/A	#N/A	#N/A	#N/A	#N/A	#N/A	#N/A	#N/A	#N/A	#N/A	#N/A	#N/A	#N/A	#N/A	#N/A	#N/A	#N/A	#N/A	#N/A	#N/A	#N/A	#N/A	#N/A	#N/A	#N/A	#N/A	#N/A	#N/A	#N/A	#N/A
tr|G3H7M2|G3H7M2_CRIGR	DNA ligase (ATP) OS=Cricetulus griseus OX=10029 GN=I79_006356 PE=3 SV=1	1	0.99	1.01	1	0.99	1.01	0.951296	0.93227	0.970322	0.941783	0.922757	0.960809	0.778385	0.716114	0.739466	0.74725	0.74725	0.723898	0.553505	0.542435	0.54797	0.453874	0.437269	0.464944	0.455362	0.487238	0.487238	0.346075	0.382504	0.41438	#N/A	#N/A	#N/A	#N/A	#N/A	#N/A	#N/A	#N/A	#N/A	#N/A	#N/A	#N/A
tr|G3GRV4|G3GRV4_CRIGR	Microtubule-associated proteins 1A/1B light chain 3B OS=Cricetulus griseus OX=10029 GN=I79_000248 PE=3 SV=1	1	0.99	1.03	0.98	1.02	1.04	1.14856	1.18302	1.13708	1.25193	1.1945	1.21748	1.22218	1.13663	1.03885	1.16107	1.17329	1.2344	1.29832	1.2334	1.3113	1.29832	1.29832	1.41517	1.2291	1.26597	1.21681	1.35201	1.37659	1.30284	1.09368	1.11555	1.06087	1.08274	1.11555	1.17024	0.86845	0.79029	0.798974	0.807659	0.825028	0.877135
tr|G3HPM4|G3HPM4_CRIGR	N-terminal kinase-like-binding protein 1 OS=Cricetulus griseus OX=10029 GN=I79_012739 PE=3 SV=1	1	1.02	1.18	1.25	1.05	1.07	1.18118	1.28749	1.42923	1.16937	1.21662	1.21662	1.31568	1.30252	1.36831	1.35515	1.38146	1.36831	1.36957	1.47914	1.53392	1.42436	1.38327	1.50653	1.44195	1.44195	1.35543	1.39869	1.24007	1.52846	1.43854	1.43854	1.36662	1.29469	1.32346	1.33784	1.27968	1.13892	1.27968	1.2285	1.27968	1.25409
tr|G3H229|G3H229_CRIGR	Glutamine amidotransferase OS=Cricetulus griseus OX=10029 GN=I79_004230 PE=4 SV=1	1	1	0.98	0.96	0.97	0.99	0.922056	0.912836	0.875953	0.894394	0.875953	0.894394	0.822646	0.781513	0.797966	0.765061	0.732155	0.748608	0.661912	0.635435	0.60234	0.615578	0.622197	0.60234	0.576629	0.582396	0.559331	0.553564	0.559331	0.530499	0.490627	0.505346	0.475909	0.471002	0.441565	0.441565	0.402133	0.410176	0.386048	0.369962	0.386048	0.369962
tr|G3HJA9|G3HJA9_CRIGR	Eukaryotic translation initiation factor 3 subunit K (Fragment) OS=Cricetulus griseus OX=10029 GN=I79_010751 PE=3 SV=1	1	1.02	1.04	1.07	0.91	1.03	1.02219	1.10396	1.12441	1.06307	1.05285	1.11418	0.997099	1.02701	1.00707	1.04695	1.0669	1.00707	1.00849	0.988316	1.07908	0.988316	0.998401	1.01857	0.975584	1.02436	0.975584	0.897537	0.887781	0.926805	0.9757	0.887887	0.936672	0.848859	0.848859	0.897644	0.905355	0.84198	0.832927	0.760498	0.778605	0.778605
tr|G3HSL3|G3HSL3_CRIGR	Death-associated protein kinase 3 OS=Cricetulus griseus OX=10029 GN=I79_013846 PE=4 SV=1	1	1.18	1.21	1.16	0.96	1.24	0.839706	0.906882	0.864897	0.982456	0.974059	1.02444	0.859134	0.816177	0.902091	0.841951	0.850543	0.893499	0.782199	0.735267	0.696157	0.766555	0.641403	0.672691	0.817923	1.07966	0.932432	0.866998	0.965149	0.695234	0.628864	0.735771	0.773503	0.69804	0.804947	0.817524	#N/A	#N/A	#N/A	#N/A	#N/A	#N/A
tr|G3HGB3|G3HGB3_CRIGR	Dolichyl-phosphate beta-glucosyltransferase OS=Cricetulus griseus OX=10029 GN=I79_009637 PE=3 SV=1	1	1.14	0.97	1.14	1.04	1.1	0.955852	0.974969	0.927176	0.965411	0.955852	0.946293	0.953126	0.953126	0.962657	0.895939	0.886407	0.962657	1.11991	1.10871	0.996719	1.09751	0.940724	1.06391	1.25167	1.22664	1.18909	1.22664	1.18909	1.18909	1.31591	1.42118	1.26327	1.27643	1.23695	1.30275	1.55676	1.55676	1.54119	1.52563	1.36995	1.41665
tr|G3HKW3|G3HKW3_CRIGR	RNA helicase OS=Cricetulus griseus OX=10029 GN=I79_011345 PE=4 SV=1	1	1.14	1.14	1.07	1.02	1.04	1.19592	1.14809	1.07633	1.11221	1.11221	1.11221	0.857585	1.02053	0.728947	0.780402	0.840433	0.754675	#N/A	#N/A	#N/A	#N/A	#N/A	#N/A	#N/A	#N/A	#N/A	#N/A	#N/A	#N/A	#N/A	#N/A	#N/A	#N/A	#N/A	#N/A	#N/A	#N/A	#N/A	#N/A	#N/A	#N/A
tr|G3I834|G3I834_CRIGR	Cytochrome c oxidase polypeptide Va OS=Cricetulus griseus OX=10029 GN=I79_019691 PE=3 SV=1	1	0.88	1	0.82	0.99	0.96	0.961838	0.961838	0.913746	1.00993	0.971457	1.01955	0.911887	0.857173	0.838936	0.866292	0.838936	0.875411	1.01866	0.957539	0.896419	1.04922	0.998285	0.957539	1.0105	0.990287	0.970078	1.14186	1.08123	1.09134	1.05066	1.25029	0.99813	1.07168	1.2608	1.1032	1.42466	1.42466	1.19671	1.21096	0.99726	1.11123
tr|G3I539|G3I539_CRIGR	Hsc70-interacting protein OS=Cricetulus griseus OX=10029 GN=I79_018582 PE=4 SV=1	1	0.98	1	0.98	0.97	1.07	0.997332	1.02725	1.07712	1.07712	1.06715	1.06715	0.985051	0.994902	1.02445	1.02445	0.985051	1.02445	0.91815	0.890606	0.91815	0.973239	0.908969	0.945695	0.872376	0.8811	0.811309	0.863652	0.811309	0.898547	0.798705	0.742796	0.734809	0.766757	0.75877	0.782731	0.634206	0.596154	0.58347	0.64689	0.621522	0.659574
tr|G3HXV1|G3HXV1_CRIGR	UPF0668 protein C10orf76 OS=Cricetulus griseus OX=10029 GN=I79_015866 PE=4 SV=1	1	1.13	1.38	1.1	1.16	1.25	0.937285	1.14349	1.11537	1.19972	1.19035	1.04976	0.992205	0.863218	0.843374	0.992205	0.853296	1.01205	0.996629	1.14612	1.21589	1.14612	1.14612	1.19595	1.07144	1.22144	1.36072	1.21072	1.14644	1.14644	1.04485	1.00305	1.0553	1.0344	0.982156	0.919466	0.951129	0.951129	0.913084	0.932107	0.970152	0.922595
tr|G3HIW3|G3HIW3_CRIGR	Protein-histidine N-methyltransferase OS=Cricetulus griseus OX=10029 GN=I79_010591 PE=3 SV=1	1	1.08	1.03	0.96	0.99	1.03	1.0869	1.14124	1.0869	1.0869	1.05429	1.0869	1.10791	1.08575	1.14114	1.10791	1.05251	1.17438	1.02877	1.02877	1.0082	0.95676	0.936184	0.997911	0.953144	0.92455	0.962675	0.895955	0.867361	0.895955	0.782489	0.743365	0.813789	0.766839	0.774664	0.813789	0.664058	0.637496	0.664058	0.624215	0.657418	0.67734
tr|G3HLR5|G3HLR5_CRIGR	Serine incorporator 3 OS=Cricetulus griseus OX=10029 GN=I79_011659 PE=3 SV=1	#N/A	#N/A	#N/A	#N/A	#N/A	#N/A	1.16154	1.19639	1.30093	1.06862	1.18477	1.26608	1.20899	1.40243	1.51124	1.63214	1.57169	1.52333	1.64942	1.46798	1.78137	1.74838	1.6989	1.94631	1.65361	1.47171	1.76936	1.83551	1.70322	1.7859	1.82114	1.52976	1.5844	1.69366	1.71188	1.85757	2.22473	2.18023	2.069	2.069	1.80203	1.84653
tr|G3GZH2|G3GZH2_CRIGR	Acyl-CoA dehydrogenase family member 11 OS=Cricetulus griseus OX=10029 GN=I79_003232 PE=3 SV=1	1	1.03	0.99	0.96	0.88	1.01	1.04153	1.11444	1.14569	1.11444	1.1561	1.21859	1.13948	1.11669	1.21924	1.19645	1.11669	1.17366	1.54607	1.66976	1.63884	1.6543	1.56153	1.6543	1.83401	1.76065	1.90737	1.90737	1.81567	1.88903	1.81536	1.88798	1.86982	1.92428	1.86982	1.90613	1.82566	1.89869	1.9352	1.98997	2.00823	2.04474
tr|G3H949|G3H949_CRIGR	Alpha-taxilin OS=Cricetulus griseus OX=10029 GN=I79_006911 PE=3 SV=1	1	1.05	1.09	1.04	1.03	1.1	0.997997	0.997997	1.01796	0.978037	0.968057	0.958077	0.921639	0.866341	0.940072	0.847908	0.829475	0.838692	0.763788	0.794339	0.801977	0.717961	0.695047	0.740874	0.672815	0.672815	0.699728	0.578621	0.578621	0.592077	0.565852	0.565852	0.582827	0.469657	0.480974	0.492291	0.43521	0.465675	0.470027	0.391689	0.426506	0.422154
tr|G3HLM9|G3HLM9_CRIGR	HEXIM2 OS=Cricetulus griseus OX=10029 GN=CgPICR_016916 PE=3 SV=1	#N/A	#N/A	#N/A	#N/A	#N/A	#N/A	1.30163	1.40577	1.30163	1.30163	1.14544	1.5099	1.5659	1.31535	1.75381	1.39365	1.34667	1.2997	1.47045	1.41163	1.27929	1.42634	1.39693	1.54397	#N/A	#N/A	#N/A	#N/A	#N/A	#N/A	1.07443	1.03145	1.09592	0.945497	1.06368	1.17113	#N/A	#N/A	#N/A	#N/A	#N/A	#N/A
tr|G3H1Y0|G3H1Y0_CRIGR	Band 4.1 OS=Cricetulus griseus OX=10029 GN=I79_004172 PE=4 SV=1	1	1.1	1.02	1.02	0.91	0.95	1.07544	1.11846	1.09695	1.06469	1.08619	1.06469	1.18302	1.18302	1.1357	1.18302	1.1357	1.20668	1.13996	1.15136	1.23116	1.12856	1.18556	1.12856	1.00759	0.987441	1.09828	1.00759	0.906833	1.03782	0.825027	0.783776	0.899279	0.841528	0.825027	0.866278	0.694145	0.72191	0.819091	0.72191	0.763559	0.791325
tr|G3IJ99|G3IJ99_CRIGR	ATP-binding cassette sub-family D member 3 (Fragment) OS=Cricetulus griseus OX=10029 GN=I79_023932 PE=4 SV=1	1	0.95	1.01	0.95	1.04	0.97	0.989868	0.97007	0.920577	0.989868	1.01956	0.960172	1.02548	1.02548	1.00497	1.0665	1.07676	1.05625	1.1545	1.09678	1.07369	1.16605	1.13141	1.09678	1.23735	1.28684	1.18785	1.2126	1.22497	1.2126	1.25727	1.26984	1.15669	1.21955	1.23212	1.19441	1.22095	1.20874	1.18432	1.23315	1.20874	1.22095
tr|G3HC31|G3HC31_CRIGR	Protein S100 OS=Cricetulus griseus OX=10029 GN=CgPICR_013596 PE=3 SV=1	1	0.88	1.13	0.95	1.05	1.3	1.12362	1.13486	1.12362	1.07867	1.14609	0.921368	1.23356	1.30758	1.38159	1.02386	1.13488	0.826489	0.935564	1.23494	1.30043	1.29108	1.17881	0.94492	0.880705	0.792634	0.915933	1.03042	0.898319	0.907126	1.26771	1.22968	0.887399	0.988816	0.824014	0.811337	1.24748	1.22253	0.960559	1.19758	0.810861	0.91066
tr|G3HUD4|G3HUD4_CRIGR	PSME1 OS=Cricetulus griseus OX=10029 GN=CgPICR_012534 PE=3 SV=1	1	0.96	1	1.01	0.93	1.1	1.00668	0.724812	1.06708	1.21809	0.996617	0.895949	1.01204	1.02216	1.03228	1.01204	1.11325	1.29541	1.12799	1.11671	0.970074	1.16183	1.18439	1.13927	1.21178	1.28448	1.07848	1.22389	1.32084	1.24813	1.17303	1.23169	1.1613	1.19649	1.57187	1.50148	1.04224	1.209	1.05266	1.37576	1.27153	1.35491
tr|G3HVL0|G3HVL0_CRIGR	Ankyrin-3 OS=Cricetulus griseus OX=10029 GN=I79_014999 PE=4 SV=1	1	1.03	0.96	0.89	0.92	0.92	1.08884	0.936403	1.09973	0.947292	1.00173	1.00173	1.10072	1.14475	1.17777	1.0787	1.08971	1.08971	1.06283	0.99906	1.00969	0.860892	0.924662	0.956547	1.08522	1.04181	1.05266	1.03096	1.09607	1.17204	0.964941	1.00354	0.993889	0.964941	0.935992	0.97459	0.860253	0.860253	0.78283	0.834446	0.834446	0.963484
tr|G3HDD7|G3HDD7_CRIGR	Transmembrane 9 superfamily member OS=Cricetulus griseus OX=10029 GN=I79_008541 PE=3 SV=1	1	1	1.09	1.08	0.98	1.28	1.03167	1.01104	1.02136	1.17611	1.17611	1.11421	1.11858	1.24162	1.18569	1.35348	1.30874	1.4206	1.34388	1.317	1.43795	1.47827	1.43795	1.43795	1.54264	1.74318	1.58892	1.61977	1.60435	1.66605	1.67016	1.43634	1.38623	1.58665	1.35283	1.56995	2.22892	2.38494	2.05061	2.38494	2.18434	2.22892
tr|G3H2Y2|G3H2Y2_CRIGR	Protein prune-like OS=Cricetulus griseus OX=10029 GN=H671_1g1443 PE=3 SV=1	1	1.06	1.07	1.06	0.94	1.08	1.04458	1.06547	1.12815	1.09681	1.10726	1.09681	1.06908	1.11184	1.09046	1.12253	1.09046	1.09046	1.04867	1.11159	1.11159	1.14305	1.12208	1.14305	1.0573	0.993863	1.07845	1.03616	1.0573	1.03616	0.922965	0.913736	0.978343	0.996803	0.922965	1.00603	0.861651	0.870268	0.9392	0.870268	0.965049	0.982282
tr|G3HAL4|G3HAL4_CRIGR	Ubiquitinyl hydrolase 1 OS=Cricetulus griseus OX=10029 GN=I79_007473 PE=3 SV=1	1	1.33	1.55	1.19	0.92	1.28	0.93974	0.873958	0.930343	0.920945	0.902151	0.920945	0.896128	0.940934	0.949896	0.851322	0.949896	1.04847	0.883446	1.09547	1.06013	0.918784	0.97179	1.09547	0.846425	0.719462	0.634819	0.837961	0.821033	0.846425	0.79289	0.65017	0.713601	0.769104	0.681886	0.626383	0.607716	0.704951	0.559099	0.540867	0.467941	0.559099
tr|G3GTR4|G3GTR4_CRIGR	U3 small nucleolar RNA-associated protein 6-like OS=Cricetulus griseus OX=10029 GN=I79_001052 PE=4 SV=1	1	1.09	1.05	1.05	1.01	1.02	1.06677	1.17345	1.12011	1.12011	1.19478	1.15211	0.916144	0.934467	0.833691	0.879499	0.833691	0.852014	0.922799	0.885887	0.802835	0.848975	0.812063	0.747467	#N/A	#N/A	#N/A	#N/A	#N/A	#N/A	0.843779	0.835341	0.742526	0.776277	0.683461	0.691899	0.795987	0.915385	1.0109	0.867626	0.875585	0.875585
tr|G3H6P7|G3H6P7_CRIGR	Transmembrane protein 192 OS=Cricetulus griseus OX=10029 GN=I79_006014 PE=3 SV=1	#N/A	#N/A	#N/A	#N/A	#N/A	#N/A	#N/A	#N/A	#N/A	#N/A	#N/A	#N/A	1.28969	1.251	1.16073	1.12203	1.19942	0.993065	1.65887	2.15653	1.74182	1.84135	1.69205	1.92429	2.02925	2.13071	2.02925	1.90749	1.78574	1.94808	2.00498	2.08518	2.10523	2.02503	1.88468	1.94483	2.54342	2.72146	2.59429	2.13647	2.18734	2.0093
tr|G3ID56|G3ID56_CRIGR	E3 ubiquitin-protein ligase subunit KPC2 OS=Cricetulus griseus OX=10029 GN=I79_021628 PE=4 SV=1	1	1.03	1.08	1.09	0.97	1.07	#N/A	#N/A	#N/A	#N/A	#N/A	#N/A	0.883	0.80353	0.98896	0.85651	0.83002	0.83885	#N/A	#N/A	#N/A	#N/A	#N/A	#N/A	#N/A	#N/A	#N/A	#N/A	#N/A	#N/A	0.872353	1.02938	1.00321	0.802565	0.854906	0.86363	#N/A	#N/A	#N/A	#N/A	#N/A	#N/A
tr|G3HDT6|G3HDT6_CRIGR	Histone H2A type 1 OS=Cricetulus griseus OX=10029 GN=I79_008702 PE=3 SV=1	1	1.02	1.09	0.87	1.07	1.09	0.995049	0.935346	1.0647	0.905495	1.0249	0.995049	0.95142	0.65648	0.704051	0.780165	0.780165	0.77065	0.801994	0.777935	0.826054	0.737835	0.769915	0.721795	#N/A	#N/A	#N/A	#N/A	#N/A	#N/A	#N/A	#N/A	#N/A	#N/A	#N/A	#N/A	0.733854	0.689823	0.777885	0.609099	0.777885	0.75587
tr|G3I7N3|G3I7N3_CRIGR	CRAL-TRIO domain-containing protein OS=Cricetulus griseus OX=10029 GN=I79_019527 PE=4 SV=1	1	1	0.95	0.98	1.01	0.91	1.1028	1.15794	1.0256	1.13588	1.01457	1.16897	1.08699	1.07612	1.06525	1.04351	0.989159	1.03264	1.1546	1.0276	1.01605	1.07378	1.03914	0.992959	1.20589	1.16971	1.21795	1.12148	1.01295	1.0853	0.960046	0.979247	1.01765	0.873642	0.825639	0.883242	0.806126	0.878677	0.862555	0.798065	0.83031	0.749697
tr|G3IFV2|G3IFV2_CRIGR	EXOC1 OS=Cricetulus griseus OX=10029 GN=CgPICR_008523 PE=3 SV=1	1	1.05	1.02	0.99	0.98	1.04	1.01433	0.943329	0.994045	0.973759	0.943329	1.00419	0.970587	0.970587	0.989998	0.970587	1.00941	1.05794	0.882156	0.864513	0.811584	0.855692	0.767476	0.84687	0.842702	0.867983	0.842702	0.758432	0.783713	0.783713	0.753314	0.775913	0.798513	0.723181	0.738248	0.760847	0.677978	0.62374	0.725437	0.64408	0.691538	0.738997
tr|G3GSZ0|G3GSZ0_CRIGR	Plastin-1 OS=Cricetulus griseus OX=10029 GN=I79_000762 PE=4 SV=1	1	0.93	0.83	1	0.96	0.96	1.13234	1.04175	1.31351	1.32484	1.18896	1.18896	1.28268	1.29551	1.46226	1.37247	1.32116	1.37247	1.33336	1.29336	1.38669	1.36003	1.38669	1.45336	1.32075	1.21509	1.26792	1.30754	1.32075	1.38679	1.22042	1.20821	1.23262	1.28144	1.24483	1.36687	1.0609	1.11395	1.12455	1.11395	1.27308	1.30491
tr|G3HMN3|G3HMN3_CRIGR	TBC1 domain family member 23 OS=Cricetulus griseus OX=10029 GN=I79_012002 PE=4 SV=1	#N/A	#N/A	#N/A	#N/A	#N/A	#N/A	#N/A	#N/A	#N/A	#N/A	#N/A	#N/A	1.16204	0.941254	1.11556	0.83667	0.732086	1.20852	1.16546	1.2587	1.28201	1.1538	1.09553	1.20042	1.37955	1.43473	1.71064	1.35196	1.50371	1.39334	1.35348	1.15046	1.38055	1.01511	1.23167	1.2452	1.41136	1.42548	1.46782	1.42548	1.3408	1.52427
tr|G3H9S1|G3H9S1_CRIGR	E3 ubiquitin-protein ligase RING2 OS=Cricetulus griseus OX=10029 GN=CgPICR_000859 PE=4 SV=1	1	0.96	0.99	0.95	0.96	1.07	0.909432	0.891244	0.818489	0.936715	0.94581	0.854866	0.753276	0.677948	0.65535	0.73821	0.693014	0.685481	0.625899	0.807409	0.776114	0.663453	0.513237	0.751078	0.545362	0.588991	0.583537	0.490825	0.501733	0.578083	0.512987	0.451428	0.420649	0.492467	0.482208	0.410389	0.419136	0.410754	0.406562	0.486198	0.360457	0.335309
tr|G3HFP1|G3HFP1_CRIGR	Radixin OS=Cricetulus griseus OX=10029 GN=I79_009404 PE=4 SV=1	1	1.01	1.03	1.14	0.99	1.14	1.05577	1.07689	1.098	1.06633	1.04521	1.08744	0.982121	1.02141	0.972299	1.03123	1.01158	1.05087	0.964918	1.05176	1.04211	1.00351	1.00351	1.05176	0.919109	0.9283	0.9283	0.9283	0.900727	0.965064	0.860707	0.843493	0.869314	0.843493	0.817672	0.860707	0.757654	0.76523	0.757654	0.76523	0.81069	0.81069
tr|G3IA32|G3IA32_CRIGR	COP9 signalosome complex subunit 4 OS=Cricetulus griseus OX=10029 GN=I79_020448 PE=3 SV=1	1	1.03	1.01	1.09	0.99	1.04	1.03602	1.07746	1.07746	1.0671	1.05674	1.07746	0.983399	1.02274	1.00307	1.00307	0.993233	1.02274	0.937164	0.955907	0.984022	0.937164	0.927792	0.97465	0.893502	0.884567	0.929242	0.839892	0.813087	0.866697	0.854063	0.879685	0.862604	0.828442	0.819901	0.828442	0.864662	0.856015	0.812782	0.778196	0.769549	0.778196
tr|G3GSB8|G3GSB8_CRIGR	Phosphoinositide phospholipase C OS=Cricetulus griseus OX=10029 GN=I79_000439 PE=4 SV=1	1	0.98	1.27	1.01	1.03	1.03	#N/A	#N/A	#N/A	#N/A	#N/A	#N/A	0.966519	0.937523	0.976184	1.04384	0.927858	1.00518	1.06835	1.13245	0.993569	1.11109	1.13245	1.0363	1.16254	1.13929	1.19741	1.25554	1.17416	1.31367	1.01288	0.972362	1.05339	1.1952	1.30661	1.17494	0.82686	0.909546	1.05838	1.01704	1.09972	1.1328
tr|G3HCK3|G3HCK3_CRIGR	ATP-dependent Clp protease proteolytic subunit OS=Cricetulus griseus OX=10029 GN=I79_008214 PE=3 SV=1	1	0.95	0.98	0.95	0.91	1	1.00108	0.941012	0.981055	1.00108	1.00108	1.01109	1.00872	1.00872	1.06925	1.01881	0.948199	0.897763	0.998932	0.998932	0.978953	0.948985	0.968964	0.938996	1.01459	1.06532	0.953719	0.994303	1.03489	1.00445	1.01765	1.02783	0.946417	1.04818	1.04818	1.00748	1.22752	1.10477	1.10477	1.2398	1.10477	1.11705
tr|G3HU51|G3HU51_CRIGR	Isocitrate dehydrogenase [NADP] OS=Cricetulus griseus OX=10029 GN=I79_014456 PE=3 SV=1	1	1.11	1.07	1.05	1.15	1.04	1.06988	1.11268	1.17687	1.03779	1.19827	1.10198	1.29167	1.38209	1.40792	1.42084	1.51126	1.53709	1.8223	1.8223	1.87697	2.11387	2.11387	2.18676	2.09371	2.00997	2.17746	2.49152	2.42871	2.49152	2.24747	2.24747	2.51717	2.60707	2.69697	2.78687	2.24744	2.15754	2.40476	2.51713	2.6295	2.78682
tr|G3I1J6|G3I1J6_CRIGR	[Protein ADP-ribosylarginine] hydrolase OS=Cricetulus griseus OX=10029 GN=I79_017258 PE=3 SV=1	1	1.07	1	1.02	0.96	1.02	0.982987	1.00265	1.02231	0.973157	0.973157	0.973157	1.00074	1.01075	1.00074	0.970719	0.960712	0.980727	0.968248	0.958566	0.948884	0.939201	0.900471	0.929519	0.912026	0.939387	0.930267	0.875545	0.829944	0.884665	0.83569	0.86076	0.852403	0.852403	0.810619	0.885831	0.806041	0.79798	0.838282	0.765739	0.773799	0.822161
tr|G3IB99|G3IB99_CRIGR	ATP-citrate synthase OS=Cricetulus griseus OX=10029 GN=I79_020918 PE=4 SV=1	1	0.86	0.99	0.8	0.93	0.85	0.899333	0.872353	0.86336	0.872353	0.89034	0.908327	0.825566	0.81731	0.825566	0.833821	0.800799	0.792543	0.725086	0.681581	0.732337	0.746839	0.790344	0.703334	0.718536	0.675424	0.783204	0.783204	0.826316	0.761648	0.656218	0.623407	0.669343	0.715278	0.787462	0.741527	0.615316	0.615316	0.683	0.713766	0.775298	0.732226
tr|G3HSA2|G3HSA2_CRIGR	Myb-binding protein 1A OS=Cricetulus griseus OX=10029 GN=I79_013731 PE=3 SV=1	1	1.06	1.03	1.03	1.02	1.03	0.929082	0.919792	0.938373	0.910501	0.882628	0.919792	0.801362	0.785335	0.777321	0.75328	0.737253	0.75328	0.650836	0.650836	0.611786	0.579244	0.540194	0.566227	0.595469	0.577605	0.57165	0.500194	0.464466	0.48233	0.54918	0.571147	0.554672	0.477787	0.444836	0.45582	0.536354	0.557808	0.541718	0.482719	0.43981	0.466628
tr|G3HG95|G3HG95_CRIGR	Lamin-A/C OS=Cricetulus griseus OX=10029 GN=I79_009616 PE=3 SV=1	1	1.01	0.92	1.04	1	0.96	1.00245	0.9824	0.972375	1.03252	0.972375	0.962351	0.996107	0.986146	0.916418	0.986146	0.916418	0.906457	0.973327	0.992794	0.846795	0.944127	0.875994	0.837061	0.982987	1.03214	0.884688	0.924007	0.865028	0.855198	1.00448	0.974343	0.944209	0.90403	0.833716	0.843761	0.948831	0.986784	0.939343	0.948831	0.882413	0.939343
tr|G3HG10|G3HG10_CRIGR	Mediator of RNA polymerase II transcription subunit 15 OS=Cricetulus griseus OX=10029 GN=MED15 PE=3 SV=1	1	1	1.14	0.86	0.99	0.92	0.955349	1.19419	1.27061	1.03178	1.10821	1.67186	1.02588	2.4416	1.21054	0.78993	1.09769	1.57986	0.71112	0.327115	0.263114	0.497784	0.270226	0.256003	0.589446	0.589446	0.430295	0.483345	0.630707	0.447979	0.454993	0.855387	0.618791	0.545992	0.841737	0.632441	#N/A	#N/A	#N/A	#N/A	#N/A	#N/A
tr|G3GX38|G3GX38_CRIGR	Uncharacterized protein OS=Cricetulus griseus OX=10029 GN=I79_002350 PE=3 SV=1	1	0.9	0.83	1.01	0.94	0.88	1.12454	1.16952	1.19201	1.18076	1.15827	1.15827	1.1992	1.1992	1.13924	1.1992	1.1992	1.18721	1.2286	1.26546	1.2286	1.2286	1.13031	1.08117	1.22161	1.22161	1.03837	1.18496	1.16053	1.08723	1.16379	1.16379	1.1056	1.12888	1.09396	1.05905	1.09853	1.15346	1.01065	0.999664	0.944738	1.01065
tr|G3HYW4|G3HYW4_CRIGR	Lysosome-associated membrane glycoprotein 2 OS=Cricetulus griseus OX=10029 GN=I79_016257 PE=3 SV=1	1	1.01	1.24	1.11	1.16	1.24	#N/A	#N/A	#N/A	#N/A	#N/A	#N/A	1.09768	0.900099	1.05377	1.15257	1.14159	1.15257	#N/A	#N/A	#N/A	#N/A	#N/A	#N/A	#N/A	#N/A	#N/A	#N/A	#N/A	#N/A	1.67421	1.64073	1.52353	1.64073	1.62399	1.62399	2.23874	2.21636	2.10442	1.90293	1.90293	2.03726
tr|G3HID0|G3HID0_CRIGR	Dolichyl-diphosphooligosaccharide--protein glycosyltransferase subunit 1 OS=Cricetulus griseus OX=10029 GN=I79_010390 PE=3 SV=1	1	1.03	1.09	1.01	1.05	1.06	0.97267	0.982397	0.962944	0.97267	1.01158	1.00185	1.0913	1.10221	1.08039	1.0913	1.12404	1.11313	1.34199	1.32857	1.36883	1.42251	1.46277	1.42251	1.58769	1.61944	1.60357	1.74646	1.80997	1.7147	1.93165	1.97029	1.93165	2.16345	2.16345	2.12482	2.6619	2.74175	2.55542	2.74175	2.55542	2.47556
tr|G3INM4|G3INM4_CRIGR	H-2 class I histocompatibility antigen L-D alpha chain OS=Cricetulus griseus OX=10029 GN=I79_025552 PE=3 SV=1	1	1	1.04	1.05	0.87	1.1	0.982777	0.894327	0.982777	0.874671	0.815705	0.982777	1.19234	1.03734	1.19234	1.1208	1.16849	1.18042	1.64983	1.8808	1.74882	1.74882	1.83131	1.97979	1.86451	1.93909	1.95773	2.23741	2.12554	2.20012	1.90764	1.94579	2.04118	2.15564	2.32732	2.21286	2.00394	2.14422	1.86367	1.92379	1.94383	1.82359
tr|G3GVX1|G3GVX1_CRIGR	Ribosome-binding protein 1 OS=Cricetulus griseus OX=10029 GN=I79_001876 PE=4 SV=1	1	1.13	1.1	1.06	1.02	1.09	1.10544	1.14966	1.13861	1.08333	1.05017	1.10544	1.00035	0.830291	0.970341	0.830291	0.720253	0.780274	0.702537	0.695512	0.688486	0.604182	0.590131	0.639309	0.622607	0.597703	0.66619	0.628833	0.597703	0.647512	0.781438	0.789253	0.797067	0.687666	0.656408	0.711109	1.34625	1.46742	1.52127	1.13085	1.02315	1.15778
tr|G3HX77|G3HX77_CRIGR	La-related protein 4 OS=Cricetulus griseus OX=10029 GN=I79_015596 PE=4 SV=1	1	1.19	1.36	1.24	1.07	1.48	0.953744	0.886982	1.02051	0.82022	0.791608	0.839295	0.799965	0.783965	0.863962	0.783965	0.847962	0.823963	0.632716	0.658024	0.683333	0.670678	0.68966	0.670678	0.543774	0.532899	0.522023	0.50571	0.527461	0.570963	0.479268	0.503231	0.48406	0.450511	0.493646	0.512816	0.411761	0.432349	0.399408	0.415878	0.444701	0.403525
tr|G3GV75|G3GV75_CRIGR	Small monomeric GTPase OS=Cricetulus griseus OX=10029 GN=CgPICR_009926 PE=3 SV=1	1	0.97	1.14	1.16	0.91	1.15	1.04596	1.05642	1.11918	1.0355	1.02504	1.02504	1.029	0.93639	0.84378	1.1319	1.03929	0.89523	1.12664	1.1717	1.1717	1.16044	1.11537	1.1379	1.22193	1.20971	1.14862	1.20971	1.23415	1.16084	1.31231	1.29919	1.37793	1.29919	1.2467	1.28607	1.24063	1.31507	1.21582	1.09176	1.12897	1.04213
tr|G3IC78|G3IC78_CRIGR	Tectonin beta-propeller repeat-containing protein 1 OS=Cricetulus griseus OX=10029 GN=I79_021267 PE=3 SV=1	#N/A	#N/A	#N/A	#N/A	#N/A	#N/A	#N/A	#N/A	#N/A	#N/A	#N/A	#N/A	1.16906	1.01708	1.09892	0.958629	0.946938	1.08723	1.46865	1.7477	1.5274	1.46865	1.36585	1.54208	1.71412	1.6627	1.62842	1.55985	1.61127	1.73126	1.6237	1.73736	1.72112	1.81854	1.78607	1.85101	1.57318	1.82489	1.74623	2.1238	2.09233	2.0766
tr|G3HW48|G3HW48_CRIGR	DCTN2 OS=Cricetulus griseus OX=10029 GN=CgPICR_002517 PE=3 SV=1	1	1.04	1.07	1.06	1.04	1.05	1.01047	1.05089	1.10142	1.04079	1.02058	1.03068	0.979796	0.989594	1.01899	0.989594	0.989594	1.00919	0.934381	0.943724	0.897005	0.934381	0.915693	0.887661	0.896407	0.896407	0.842623	0.815731	0.815731	0.842623	0.853995	0.845455	0.811295	0.819835	0.785675	0.794215	0.788756	0.749318	0.780868	0.694105	0.70988	0.733543
tr|G3HAQ9|G3HAQ9_CRIGR	ERGIC3 OS=Cricetulus griseus OX=10029 GN=CgPICR_001198 PE=3 SV=1	1	1.09	1.09	1.04	1.2	1.36	1.23699	1.21225	1.27409	1.42253	1.58334	1.95444	1.73865	1.8082	1.94729	1.98206	2.15593	2.59059	2.46437	2.5383	2.58759	2.73545	2.98188	3.54869	2.6744	2.80812	2.94184	2.9151	3.10231	3.39649	2.46866	2.61678	2.64147	2.86365	3.11051	3.55487	3.76237	3.87524	3.87524	4.02574	3.83762	4.47722
tr|G3GYJ5|G3GYJ5_CRIGR	Cytoskeleton-associated protein 5 OS=Cricetulus griseus OX=10029 GN=I79_002875 PE=4 SV=1	1	0.96	0.97	0.98	0.96	0.99	1.02278	0.981866	0.981866	1.00232	1.00232	1.01255	0.965804	0.888539	0.917514	0.898198	0.888539	0.898198	0.841721	0.866973	0.858556	0.81647	0.808052	0.824887	0.77871	0.786497	0.770923	0.661903	0.685265	0.708626	0.677571	0.704674	0.664019	0.582711	0.575935	0.589487	0.526825	0.537361	0.547898	0.447801	0.453069	0.484679
tr|G3H8D6|G3H8D6_CRIGR	Receptor protein-tyrosine kinase OS=Cricetulus griseus OX=10029 GN=I79_006636 PE=4 SV=1	1	1.03	1.1	1.01	1.07	1.09	0.936589	1.03961	0.983418	0.974052	0.936589	0.992784	0.987048	0.838991	0.878473	0.947566	0.898214	0.829121	1.01043	0.980113	1.01043	0.9498	1.03063	1.00032	1.04779	1.05827	1.10018	1.00588	1.06874	1.06874	0.953403	0.858063	1.03921	0.953403	0.915267	1.01061	1.05414	1.14901	1.17009	1.20172	1.15955	1.13847
P83337|OFUT1_CRIGR	GDP-fucose protein O-fucosyltransferase 1 OS=Cricetulus griseus OX=10029 GN=POFUT1 PE=1 SV=2	1	0.93	1	0.97	0.96	0.93	1.0308	1.02049	0.876178	0.938026	1.01018	0.948333	1.13319	1.15586	1.03121	1.23518	1.15586	1.15586	1.34792	1.28053	1.26705	1.41532	1.44228	1.45576	1.49939	1.45441	1.27448	1.49939	1.61934	1.54438	1.67488	1.65813	1.4739	1.90937	1.90937	1.79213	1.76266	1.79791	1.81554	2.07993	2.15044	2.04468
tr|G3GWX5|G3GWX5_CRIGR	ATPase WRNIP1 OS=Cricetulus griseus OX=10029 GN=I79_002260 PE=3 SV=1	1	1.07	1.14	1.02	0.98	1.05	0.868568	0.842511	0.894625	0.955424	0.842511	0.90331	0.871514	0.888944	0.810508	0.845369	0.819223	0.845369	0.860777	0.869384	0.877992	0.834953	0.877992	0.895208	0.734264	0.712236	0.756292	0.675523	0.580069	0.631467	0.50956	0.606377	0.570707	0.489178	0.468795	0.667524	0.412543	0.358912	0.363038	0.38779	0.338285	0.441421
tr|G3HBX8|G3HBX8_CRIGR	Telomere length regulation protein TEL2 homolog OS=Cricetulus griseus OX=10029 GN=I79_007930 PE=3 SV=1	1	1.07	1.06	1.07	1.06	1.01	0.981467	0.961837	0.991281	1.03054	0.952023	0.912764	0.909582	0.836816	0.855007	0.818624	0.791337	0.864103	0.739173	0.85744	0.968316	0.709606	0.790915	0.81309	0.741879	0.808648	0.853161	0.73446	0.912511	0.749298	0.606983	0.546285	0.576634	0.534145	0.467377	0.473447	0.489555	0.489555	0.494451	0.538511	0.425913	0.479764
tr|G3GXT2|G3GXT2_CRIGR	Aspartate carbamoyltransferase OS=Cricetulus griseus OX=10029 GN=I79_002575 PE=3 SV=1	1	0.99	1.13	0.97	1.03	1.07	0.96786	0.96786	0.929146	0.958182	0.987218	0.977539	1.02511	1.04562	1.00461	0.994361	1.01486	1.02511	1.01773	0.997371	1.00755	0.977016	1.01773	1.03808	0.93796	0.919201	0.94734	0.891062	0.92858	0.93796	0.821764	0.805328	0.838199	0.772458	0.797111	0.829981	0.694617	0.680724	0.722401	0.666832	0.701563	0.722401
tr|G3HL29|G3HL29_CRIGR	Glutathione S-transferase kappa 1 OS=Cricetulus griseus OX=10029 GN=I79_011414 PE=4 SV=1	1	0.84	0.92	0.91	0.96	0.9	0.997485	0.847863	1.17703	1.01744	1.05733	0.977536	1.05695	1.14151	1.30005	1.00411	1.24721	1.32119	1.14719	1.3078	1.25044	1.28486	1.21602	1.23897	1.26489	1.25224	1.35343	1.29019	1.22694	1.23959	1.14125	1.19831	1.20973	1.12984	1.38091	1.24396	1.17869	1.20226	1.14332	1.20226	1.11975	1.11975
tr|G3HC45|G3HC45_CRIGR	Secretory carrier-associated membrane protein OS=Cricetulus griseus OX=10029 GN=I79_007995 PE=3 SV=1	1	1.1	1.12	1.04	1.02	1.05	1.06789	1.08925	1.08925	1.05721	1.04653	1.04653	1.20621	1.2424	1.29064	1.10971	1.15796	1.25446	1.27996	1.31836	1.36956	1.24156	1.33116	1.39516	1.3084	1.36073	1.4654	1.29531	1.3869	1.36073	1.40613	1.50456	1.54674	1.46237	1.51862	1.53268	1.82538	1.91665	1.8984	1.6611	1.6976	1.73411
tr|G3HQP8|G3HQP8_CRIGR	Tubulin beta chain OS=Cricetulus griseus OX=10029 GN=CgPICR_019487 PE=3 SV=1	1	0.98	0.87	0.95	1.05	0.87	1.04688	1.05734	0.973595	1.12016	1.04688	1.03641	1.04751	1.00561	0.984657	1.02656	1.01608	0.995132	1.01861	1.01861	0.937121	0.977866	0.937121	0.998238	0.944425	0.906648	0.887759	0.868871	0.859426	0.878315	0.825192	0.874703	0.800436	0.77568	0.77568	0.767428	0.719841	0.705444	0.719841	0.683849	0.691048	0.748635
tr|G3HKK8|G3HKK8_CRIGR	Serine incorporator 1 OS=Cricetulus griseus OX=10029 GN=I79_011237 PE=3 SV=1	1	1.07	0.97	1.02	0.91	0.93	#N/A	#N/A	#N/A	#N/A	#N/A	#N/A	1.0819	1.06026	0.919615	1.01699	0.962891	1.09272	1.28653	1.20934	1.23507	1.38945	1.2608	1.38945	1.41121	1.35476	1.42532	1.49588	1.36887	1.3971	1.59231	1.60823	1.64008	1.56046	1.54454	1.62415	2.00628	1.98622	1.90597	1.78559	1.60503	1.60503
tr|G3I5G5|G3I5G5_CRIGR	Elongation of very long chain fatty acids protein 5 OS=Cricetulus griseus OX=10029 GN=ELOVL5 PE=3 SV=1	1	0.99	1.09	1.05	0.98	1.03	1.05129	1.00924	0.851547	0.946164	0.946164	1.06181	1.14	1.0716	0.957604	1.1742	1.1286	1.1856	1.228	1.14204	1.15432	1.26484	1.24028	1.20344	1.33967	1.44684	1.43345	1.40665	1.37986	1.31288	1.51439	1.4841	1.46896	1.4841	1.42352	1.4841	1.87895	1.89774	1.69105	1.785	1.5971	1.39042
tr|G3H9R6|G3H9R6_CRIGR	ER degradation-enhancing alpha-mannosidase-like 3 OS=Cricetulus griseus OX=10029 GN=I79_007146 PE=3 SV=1	1	0.97	0.9	0.92	1.03	0.9	0.965057	0.945755	0.916804	0.955406	1.00366	0.994008	0.902113	0.857007	0.938198	0.847986	0.793859	0.793859	0.981624	1.0896	1.0896	1.11905	1.06015	1.07979	0.966609	1.0826	1.01494	1.09227	1.09227	1.12127	0.922596	0.922596	0.950274	1.05176	1.08866	0.977952	0.841824	0.81657	0.808151	0.934425	0.883916	0.942843
tr|G3HM98|G3HM98_CRIGR	Drebrin-like protein OS=Cricetulus griseus OX=10029 GN=I79_011849 PE=3 SV=1	1	1.03	0.93	0.97	0.95	0.95	1.07728	1.09882	1.185	1.10959	1.0665	1.15269	1.0834	1.0834	1.19174	1.0834	1.04007	1.09424	1.0963	1.17304	1.15111	1.01956	1.05245	1.17304	1.05223	1.03118	1.06275	0.999617	0.96805	1.01014	0.964519	1.02239	1.06097	0.993455	0.935584	1.03204	0.836533	0.861629	0.920186	0.76961	0.878359	0.911821
tr|G3HGL0|G3HGL0_CRIGR	Single-stranded DNA-binding protein mitochondrial OS=Cricetulus griseus OX=10029 GN=I79_009748 PE=3 SV=1	1	0.94	0.95	0.93	0.96	0.93	1.00226	0.972197	0.922084	0.982219	0.992242	0.952152	1.04447	1.05492	1.0967	1.08625	1.0967	1.07581	0.9738	0.856944	0.895896	0.983538	0.964062	1.00301	0.987887	0.908856	0.938492	0.997766	0.968129	1.05704	1.14122	1.12981	1.09557	1.20969	1.26675	1.19828	1.25537	1.29303	1.25537	1.15494	1.1926	1.20516
tr|G3GX92|G3GX92_CRIGR	CAMK1 OS=Cricetulus griseus OX=10029 GN=CgPICR_011314 PE=3 SV=1	1	0.99	1.02	1.03	0.97	1.02	1.13413	1.19083	1.07742	1.16815	1.16815	1.21352	1.15585	1.19052	1.14429	1.17896	1.21364	1.29455	1.26304	1.22515	1.27567	1.37672	1.30094	1.33883	1.17058	1.28764	1.19399	1.29935	1.31105	1.35788	0.958924	0.930156	0.939745	1.05482	1.08358	1.12194	0.841284	0.757156	0.816045	0.874935	0.925412	1.01795
tr|G3IBQ9|G3IBQ9_CRIGR	Phenylalanyl-tRNA synthetase beta subunit OS=Cricetulus griseus OX=10029 GN=I79_021090 PE=3 SV=1	1	1.04	1.06	1.02	1.02	1.04	1.00657	0.996504	0.996504	1.00657	1.03677	1.01664	1.03776	1.06889	1.03776	0.99625	0.985873	0.933985	1.05341	1.03234	1.01127	1.00074	0.979667	1.00074	1.05341	1.06395	1.02181	0.99021	0.99021	0.969141	1.01722	1.01722	0.986704	0.92567	0.92567	0.92567	0.978132	0.978132	0.997695	0.95857	0.909663	0.919444
tr|G3HR05|G3HR05_CRIGR	Condensin complex subunit 3 OS=Cricetulus griseus OX=10029 GN=I79_013265 PE=4 SV=1	1	0.98	0.87	0.9	0.96	0.85	0.989572	0.96978	0.90051	0.979676	0.979676	0.979676	0.954977	0.974077	0.907229	0.935878	0.926328	0.954977	0.777434	0.808532	0.746337	0.761886	0.707465	0.723014	0.693215	0.734808	0.686283	0.589233	0.64469	0.64469	0.572292	0.618076	0.618076	0.50934	0.532232	0.589461	0.463632	0.496086	0.551722	0.449723	0.454359	0.472904
tr|G3I3Y5|G3I3Y5_CRIGR	NADH dehydrogenase [ubiquinone] flavoprotein 1 mitochondrial OS=Cricetulus griseus OX=10029 GN=I79_018156 PE=3 SV=1	1	1.05	1.05	0.96	1.01	1.02	1.01568	1.04615	1.01568	1.01568	1.036	1.05631	1.00798	1.01806	1.03822	0.997901	1.00798	1.06846	0.909629	0.927821	0.936918	0.982399	1.00969	1.03698	0.83879	0.897505	0.855566	0.964608	0.989772	1.00655	0.812761	0.894037	0.861527	0.91842	0.991568	0.967185	0.842882	0.901884	0.809167	0.800738	0.826025	0.851311
tr|G3HCH1|G3HCH1_CRIGR	Dipeptidyl peptidase 9 OS=Cricetulus griseus OX=10029 GN=I79_008181 PE=4 SV=1	1	0.99	0.95	0.98	1.02	0.87	0.922917	0.89523	0.996751	0.978292	0.904459	0.969063	0.796469	0.796469	0.756646	0.700893	0.724787	0.76461	0.779741	0.732956	0.795336	0.943486	0.834323	0.717362	0.647123	0.63418	0.854202	0.763605	0.679479	0.757134	0.603092	0.560875	0.681494	0.693556	0.771958	0.711648	0.530035	0.567137	0.757949	0.662543	0.704946	0.651943
tr|G3IEE6|G3IEE6_CRIGR	Spermidine synthase OS=Cricetulus griseus OX=10029 GN=I79_022093 PE=3 SV=1	1	0.99	1.06	0.96	0.98	1.03	0.905884	0.896825	0.93306	0.914943	0.842472	0.914943	0.827217	0.87685	0.83549	0.794129	0.777584	0.76104	0.701963	0.708982	0.687923	0.645806	0.624747	0.631766	0.667401	0.634031	0.614009	0.567291	0.587313	0.580639	0.565268	0.593532	0.576574	0.553963	0.559616	0.565268	0.485431	0.475722	0.475722	0.485431	0.485431	0.504848
tr|G3HMA2|G3HMA2_CRIGR	DNA polymerase delta subunit 2 OS=Cricetulus griseus OX=10029 GN=I79_011853 PE=3 SV=1	1	1.05	1.1	0.97	0.95	1.14	0.992994	0.873835	0.992994	0.933414	0.973134	0.923484	0.87727	0.964997	0.947451	0.938679	0.938679	0.938679	0.752183	0.707052	0.759705	0.752183	0.729618	0.73714	0.650938	0.696503	0.637919	0.63141	0.566316	0.663957	0.505428	0.611568	0.530699	0.535754	0.555971	0.520591	0.415767	0.332614	0.353402	0.378348	0.399137	0.403294
tr|G3I7Y5|G3I7Y5_CRIGR	Kinesin-like protein OS=Cricetulus griseus OX=10029 GN=I79_019639 PE=3 SV=1	1	0.96	0.81	0.94	0.93	0.85	1.04739	1.02644	0.995017	1.01596	1.03691	1.00549	1.0348	0.93132	0.972712	0.972712	1.02445	0.98306	1.00018	0.900163	0.970175	0.920166	0.960174	0.930168	0.960414	0.970018	1.03725	0.95081	0.998831	0.960414	0.932338	0.941662	0.978955	1.01625	1.02557	0.960308	0.856735	0.813898	0.856735	0.813898	0.8396	0.87387
tr|G3GTF3|G3GTF3_CRIGR	5'(3')-deoxyribonucleotidase cytosolic type (Fragment) OS=Cricetulus griseus OX=10029 GN=I79_000934 PE=4 SV=1	1	1.01	1.11	1.06	0.95	1.13	1.00352	0.983447	0.973412	1.02359	0.943306	0.993482	1.00024	0.96023	1.10026	0.990237	1.02024	1.02024	0.80053	0.656435	0.680451	0.648429	0.640424	0.704467	0.624531	0.59955	0.69323	0.637022	0.643267	0.618286	0.483812	0.527355	0.483812	0.474136	0.48865	0.527355	#N/A	#N/A	#N/A	#N/A	#N/A	#N/A
tr|G3HP76|G3HP76_CRIGR	3-hydroxy-3-methylglutaryl coenzyme A synthase OS=Cricetulus griseus OX=10029 GN=I79_012582 PE=3 SV=1	1	1.24	1.38	1.03	1.66	1.15	0.911936	1.07608	1.1764	1.30407	1.38614	1.28583	1.10831	1.38539	1.44081	1.59597	1.8398	1.59597	1.6553	1.93671	1.80428	2.05258	2.23466	2.23466	1.91362	2.20066	2.10498	2.83215	2.88956	2.75561	1.88366	1.97785	2.07203	2.80666	2.80666	2.75015	1.90864	2.19494	1.85138	2.32854	2.61484	2.29037
tr|G3HI85|G3HI85_CRIGR	Acetyl-CoA carboxylase OS=Cricetulus griseus OX=10029 GN=I79_010352 PE=4 SV=1	1	1.01	1.08	1.06	1.04	1.04	0.959125	0.968716	0.911169	0.968716	0.949534	0.978308	1.02946	1.02946	0.967694	1.01917	0.998578	1.03976	1.18858	1.20046	1.1648	1.29555	1.36686	1.27178	1.16144	1.12659	1.10336	1.19628	1.18467	1.20789	1.05189	1.06241	1.04138	1.18864	1.26227	1.25175	0.897403	0.879454	0.888428	0.942273	0.987143	0.996117
tr|G3IDS0|G3IDS0_CRIGR	Pre-mRNA-processing factor 40-like A OS=Cricetulus griseus OX=10029 GN=I79_021853 PE=4 SV=1	1	1.05	1.06	1.06	1	1.06	0.983324	0.914491	0.904658	0.953824	0.914491	0.924325	0.903527	0.85835	0.894492	0.876421	0.85835	0.867386	0.863611	0.82043	0.829067	0.803158	0.803158	0.846339	0.796816	0.788848	0.828689	0.772912	0.756975	0.772912	0.751495	0.781554	0.819129	0.71392	0.706405	0.721435	0.703958	0.718037	0.725077	0.682839	0.661721	0.6758
tr|G3IKQ6|G3IKQ6_CRIGR	CSTB OS=Cricetulus griseus OX=10029 GN=CgPICR_016021 PE=3 SV=1	1	0.89	0.93	0.88	0.96	0.85	1.02199	1.00155	0.848254	1.03221	0.970893	0.960673	1.08214	1.0605	0.919818	1.07132	1.02803	1.01721	1.20656	1.01351	0.92905	1.09797	1.00144	0.941116	1.19028	1.07125	0.952222	1.04744	1.04744	0.94032	1.18271	1.08809	0.969823	1.1354	1.20637	1.02896	1.06877	1.01533	0.940518	1.07946	1.09015	1.02602
tr|G3H1A1|G3H1A1_CRIGR	THO complex subunit 3 OS=Cricetulus griseus OX=10029 GN=CgPICR_010386 PE=4 SV=1	1	1.06	1.02	1.04	0.99	1.14	1.03562	0.942415	1.05633	1.03562	0.98384	0.880278	0.98321	0.953713	1.09136	0.963545	0.98321	0.963545	0.95742	0.95742	0.966994	0.909549	0.928697	1.00529	1.00331	0.963181	1.05348	0.923049	0.933082	0.973214	0.839204	0.948301	0.897949	0.872773	0.839204	0.855989	0.810529	0.85916	0.826739	0.753792	0.778108	0.753792
tr|G3I0Q1|G3I0Q1_CRIGR	40S ribosomal protein S26 OS=Cricetulus griseus OX=10029 GN=CgPICR_002467 PE=3 SV=1	1	0.93	0.87	0.95	1.02	0.85	0.919403	0.919403	0.827462	0.882626	0.864238	0.836656	0.844853	0.819507	0.785713	0.836405	0.785713	0.777265	0.801805	0.761715	0.745679	0.777751	0.761715	0.737661	0.788817	0.851922	0.757264	0.788817	0.788817	0.796705	0.780615	0.671329	0.671329	0.702554	0.640104	0.624492	0.698185	0.663276	0.684222	0.670258	0.663276	0.670258
tr|G3HCX0|G3HCX0_CRIGR	Ribonuclease OS=Cricetulus griseus OX=10029 GN=H671_3g9965 PE=3 SV=1	1	0.96	0.94	0.88	1.02	0.9	0.859709	0.868307	0.911292	0.928486	0.842515	0.868307	0.810842	0.794626	0.87571	0.851384	0.794626	0.802734	0.61299	0.643639	0.61299	0.514911	0.527171	0.631379	0.567195	0.555851	0.567195	0.448084	0.470772	0.43674	0.453963	0.531136	0.544755	0.394947	0.417646	0.376789	0.370019	0.325616	0.270114	0.277514	0.218311	0.270114
tr|G3H4W2|G3H4W2_CRIGR	D-2-hydroxyglutarate dehydrogenase mitochondrial OS=Cricetulus griseus OX=10029 GN=I79_005325 PE=3 SV=1	1	0.99	0.79	0.95	0.98	0.84	0.947412	0.947412	0.96636	0.975835	1.08952	0.985309	1.01688	1.04738	1.05755	1.02704	1.01688	1.08806	1.06837	0.982899	0.961531	1.13247	1.10042	1.03632	1.08177	1.08177	1.13586	1.12504	1.17913	1.09259	0.978741	0.988528	0.939591	0.978741	0.998315	0.949378	1.08457	1.1388	1.08457	1.06288	1.07372	1.03034
tr|G3IAJ4|G3IAJ4_CRIGR	Charged multivesicular body protein 5 OS=Cricetulus griseus OX=10029 GN=I79_020617 PE=3 SV=1	1	0.94	0.94	0.94	0.9	1	1.11526	1.07065	1.0818	1.04834	1.05949	1.03719	1.13026	1.18678	1.13026	1.13026	1.10766	1.14157	1.02744	0.965795	0.986344	0.965795	0.95552	0.945246	0.905057	0.941259	0.95031	0.923158	0.905057	0.95936	0.929444	0.957327	0.948033	0.882972	0.920149	0.920149	0.913017	0.885627	0.876497	0.913017	0.931278	0.931278
tr|G3H203|G3H203_CRIGR	Nuclear inhibitor of protein phosphatase 1 OS=Cricetulus griseus OX=10029 GN=I79_004203 PE=4 SV=1	1	1.07	0.97	1	0.96	0.97	0.943414	0.962283	0.905678	0.88681	0.877375	0.905678	#N/A	#N/A	#N/A	#N/A	#N/A	#N/A	0.759191	0.766782	0.736415	0.645312	0.630128	0.698455	0.654152	0.680318	0.699943	0.621445	0.523322	0.510239	#N/A	#N/A	#N/A	#N/A	#N/A	#N/A	0.529175	0.571509	0.650885	0.555633	0.5768	0.640301
tr|G3HER1|G3HER1_CRIGR	Tricarboxylate transport protein mitochondrial OS=Cricetulus griseus OX=10029 GN=I79_009055 PE=3 SV=1	1	0.93	1.09	0.96	0.95	1.05	1.03138	1.06233	1.00044	0.990129	1.06233	1.01076	1.18826	1.12884	1.0932	1.15261	1.17637	1.0932	1.23335	1.20868	1.17168	1.22101	1.27035	1.17168	1.33379	1.26711	1.36047	1.33379	1.40048	1.24043	1.38252	1.28574	1.21661	1.49312	1.47929	1.28574	1.63646	1.66919	1.6201	1.73465	1.53827	1.48918
tr|G3IKT2|G3IKT2_CRIGR	THO complex subunit 2 OS=Cricetulus griseus OX=10029 GN=I79_024485 PE=3 SV=1	1	1.12	1.1	1.07	1.04	1.18	0.954022	0.973103	0.906321	0.85862	0.86816	0.906321	0.871629	0.854197	0.871629	0.880345	0.915211	0.897778	0.935742	0.926384	1.00124	0.879597	0.851525	0.945099	0.978606	1.00796	0.959034	0.929676	0.900318	0.949248	1.02896	1.01867	0.987797	0.977508	0.91577	1.00838	0.973262	1.01219	1.01219	0.895401	0.905134	0.924599
tr|G3IFL1|G3IFL1_CRIGR	Amidophosphoribosyltransferase OS=Cricetulus griseus OX=10029 GN=I79_022534 PE=4 SV=1	1	1.03	1.03	0.99	0.96	0.99	0.956962	0.928253	0.909114	0.909114	0.928253	0.937823	0.902145	0.893124	0.875081	0.893124	0.884102	0.911167	0.795437	0.771574	0.715894	0.882936	0.843164	0.803392	0.708484	0.708484	0.588042	0.821842	0.864351	0.772248	0.604105	0.57994	0.537653	0.652433	0.646392	0.688679	0.482314	0.42926	0.405144	0.573954	0.612539	0.627009
tr|G3GTG2|G3GTG2_CRIGR	UPF0663 transmembrane protein C17orf28-like OS=Cricetulus griseus OX=10029 GN=I79_000946 PE=4 SV=1	#N/A	#N/A	#N/A	#N/A	#N/A	#N/A	#N/A	#N/A	#N/A	#N/A	#N/A	#N/A	1.18567	1.45837	1.80222	1.36352	1.80222	1.9445	1.37238	1.34493	1.53707	1.42728	1.63313	1.53707	1.62876	1.61247	1.66133	1.92193	1.87307	1.69391	1.5823	1.5823	1.77217	1.77217	2.10445	1.86711	1.79904	1.70909	1.78105	1.81703	1.88899	1.88899
tr|G3HAC2|G3HAC2_CRIGR	Interferon-inducible double stranded RNA-dependent protein kinase activator A OS=Cricetulus griseus OX=10029 GN=I79_007370 PE=4 SV=1	1	0.94	1.06	0.84	0.89	0.93	0.978072	0.997634	0.890046	0.860704	0.850923	0.860704	0.949316	0.996782	0.958809	0.977796	0.949316	1.03475	0.922165	0.903722	0.912944	0.995938	0.903722	0.829949	0.887305	0.887305	0.807448	0.967163	0.878432	0.887305	#N/A	#N/A	#N/A	#N/A	#N/A	#N/A	0.649512	0.617037	0.707968	0.688483	0.643017	0.720959
tr|G3HET8|G3HET8_CRIGR	Ubiquitin-conjugating enzyme E2 variant 1 OS=Cricetulus griseus OX=10029 GN=I79_009086 PE=4 SV=1	1	1.08	1.05	1	1.03	1.02	1.00527	1.03543	1.07564	1.01532	1.03543	1.04548	1.06975	1.16603	1.11254	1.10185	1.17673	1.15533	1.12543	1.1592	1.12543	1.05791	1.11418	1.06916	1.17244	1.1021	1.16072	1.0552	1.06692	1.06692	1.06405	1.15981	1.17045	1.02148	1.07469	1.10661	0.939277	0.920492	0.967456	0.882921	0.929884	0.939277
tr|G3I0U6|G3I0U6_CRIGR	Ceruloplasmin OS=Cricetulus griseus OX=10029 GN=I79_016988 PE=3 SV=1	1	1.05	1.1	1.01	0.99	1.1	1.0105	1.00039	1.00039	0.949866	0.980181	0.970076	0.912515	0.693511	0.885139	0.821263	0.812138	0.821263	0.722907	0.737365	0.787969	0.6217	0.672304	0.816885	0.660577	0.634154	0.653971	0.640759	0.568096	0.640759	0.551317	0.584396	0.595422	0.733251	0.66158	0.705685	#N/A	#N/A	#N/A	#N/A	#N/A	#N/A
tr|G3H2A5|G3H2A5_CRIGR	Vacuolar protein sorting-associated protein 29 OS=Cricetulus griseus OX=10029 GN=CgPICR_012234 PE=3 SV=1	1	0.98	1.04	1.05	1.04	1.06	1.02175	1.01153	0.980881	1.02175	1.02175	1.03197	0.989188	1.04854	0.969404	0.989188	1.03865	1.03865	0.915731	0.943203	0.934046	0.906574	0.943203	0.970675	0.949693	1.03517	0.978184	0.987681	0.968687	0.997178	0.991125	0.892012	0.862279	0.901924	0.832545	0.862279	0.851394	0.84288	0.868422	0.84288	0.88545	0.868422
tr|G3I064|G3I064_CRIGR	Neutral alpha-glucosidase AB OS=Cricetulus griseus OX=10029 GN=I79_016741 PE=3 SV=1	1	1.01	1	1.01	1	0.99	0.973097	0.982828	0.934173	0.992558	0.992558	0.982828	1.1019	1.157	1.09089	1.157	1.157	1.19006	1.36172	1.32087	1.3481	1.45704	1.44342	1.45704	1.51335	1.51335	1.45282	1.61929	1.61929	1.52849	1.65578	1.6889	1.62267	1.72201	1.77169	1.72201	1.90258	1.9216	1.90258	1.94063	1.90258	1.88355
tr|G3H0V6|G3H0V6_CRIGR	Adenosine deaminase-like protein OS=Cricetulus griseus OX=10029 GN=I79_003775 PE=4 SV=1	1	0.83	0.99	0.92	0.84	1.08	0.901471	1.08177	1.13585	0.93753	1.09078	1.05472	0.971411	1.16569	1.09769	1.05884	1.03941	1.0297	1.16373	1.2452	1.08227	1.03572	1.14046	1.10555	1.31271	1.41773	1.32584	1.14206	1.23395	1.27333	1.22242	1.14908	1.19798	1.10018	1.01461	1.19798	1.07727	1.07727	1.13113	1.13113	1.17422	1.20654
tr|G3HBD6|G3HBD6_CRIGR	C-jun-amino-terminal kinase-interacting protein 4 OS=Cricetulus griseus OX=10029 GN=I79_007764 PE=4 SV=1	1	1.02	1.05	1.01	1.01	1.04	1.03591	1.02555	1.03591	1.04627	1.04627	1.04627	1.09254	1.08161	1.09254	1.09254	1.11439	1.05976	1.08241	1.08241	1.10406	1.00664	1.04994	1.02829	1.08676	1.07589	1.08676	0.97808	1.03242	0.999815	1.04782	1.04782	1.06878	0.943042	0.974476	0.95352	0.960905	0.941687	0.989732	0.884033	0.922469	0.951296
tr|G3H8Y0|G3H8Y0_CRIGR	Terpene cyclase/mutase family member OS=Cricetulus griseus OX=10029 GN=CgPICR_015984 PE=3 SV=1	1	0.95	1.07	0.96	1.04	1.04	1.01859	0.998216	1.04915	1.02877	1.08989	1.04915	1.02825	1.01797	1.07966	1.04882	1.07966	1.04882	0.930036	0.883534	0.957937	1.01374	1.05094	1.01374	0.943441	0.858532	0.896269	0.971745	1.00948	0.915138	0.922825	0.885912	0.895141	0.996652	0.959739	0.941282	1.01752	0.986997	0.997172	1.0684	1.00735	0.976822
tr|G3HLJ2|G3HLJ2_CRIGR	Glucose-6-phosphatase OS=Cricetulus griseus OX=10029 GN=CgPICR_016878 PE=3 SV=1	1	1.07	0.85	1.57	1.97	2.54	1.21933	1.10959	1.01204	1.01204	1.07301	1.01204	#N/A	#N/A	#N/A	#N/A	#N/A	#N/A	1.62871	1.3844	1.48212	1.14009	1.56356	1.36811	1.64961	1.51764	1.58362	1.64961	1.76508	1.56713	2.08815	2.17168	2.25521	1.96286	2.23432	2.27609	2.55842	2.83985	2.48167	2.48167	2.35375	2.20024
tr|G3HIU2|G3HIU2_CRIGR	Transportin-1 OS=Cricetulus griseus OX=10029 GN=I79_010569 PE=4 SV=1	1	1.08	1.11	1.04	1.02	1.16	0.925733	0.916476	0.981277	0.999792	0.953505	0.93499	0.812292	0.861029	0.877275	0.869152	0.909767	0.926013	0.804928	0.845174	0.853223	0.885421	0.821026	0.861273	0.769313	0.7847	0.746234	0.730848	0.777006	0.753927	0.693717	0.73534	0.728403	0.700655	0.679843	0.707592	0.574861	0.551867	0.546118	0.546118	0.528873	0.546118
tr|G3HRY7|G3HRY7_CRIGR	Ubiquitin carboxyl-terminal hydrolase 38 OS=Cricetulus griseus OX=10029 GN=I79_013612 PE=4 SV=1	1	0.98	1.37	1.13	0.96	1.18	0.960586	1.01822	1.17192	0.893345	0.989404	1.04704	0.765124	0.680961	0.765124	0.734519	0.772775	0.765124	0.526184	0.45778	0.905037	0.605112	0.820847	0.720872	#N/A	#N/A	#N/A	#N/A	#N/A	#N/A	0.391006	0.527858	0.430107	0.496578	0.434017	0.559139	#N/A	#N/A	#N/A	#N/A	#N/A	#N/A
tr|G3I003|G3I003_CRIGR	60S ribosomal protein L13a OS=Cricetulus griseus OX=10029 GN=I79_016670 PE=3 SV=1	1	0.98	0.97	1	1.04	0.97	0.956651	0.947085	0.870553	0.947085	0.908819	0.918385	0.889459	0.87167	0.827197	0.880565	0.87167	0.862776	0.83244	0.790818	0.807467	0.799143	0.77417	0.765845	0.784017	0.791858	0.823218	0.784017	0.744816	0.784017	0.747105	0.717221	0.762047	0.732163	0.717221	0.739634	0.651929	0.671487	0.678006	0.678006	0.664968	0.684525
tr|G3HRL9|G3HRL9_CRIGR	Biogenesis of lysosome-related organelles complex 1 subunit 1 OS=Cricetulus griseus OX=10029 GN=I79_013525 PE=3 SV=1	1	1.09	1.08	1.11	1.08	1.38	1.08776	1.16391	1.05513	0.891966	0.935477	0.96811	#N/A	#N/A	#N/A	#N/A	#N/A	#N/A	#N/A	#N/A	#N/A	#N/A	#N/A	#N/A	1.29287	1.29287	1.26701	1.34458	1.3058	1.3058	1.20139	1.00917	0.973127	1.11729	0.913057	0.973127	1.16163	1.04546	0.964149	1.13839	0.998998	1.0687
tr|G3H2W1|G3H2W1_CRIGR	Regulation of nuclear pre-mRNA domain-containing protein 2 OS=Cricetulus griseus OX=10029 GN=I79_004564 PE=4 SV=1	1	1.01	1	0.94	0.94	0.99	0.927352	0.992267	0.908805	0.936626	0.927352	0.918079	0.808128	0.767721	0.767721	0.767721	0.686908	0.791965	0.685534	0.699245	0.582704	0.623836	0.575849	0.644402	#N/A	#N/A	#N/A	#N/A	#N/A	#N/A	#N/A	#N/A	#N/A	#N/A	#N/A	#N/A	0.492617	0.458134	0.458134	0.492617	0.477838	0.472912
tr|G3HUH9|G3HUH9_CRIGR	Coiled-coil domain-containing protein 90B OS=Cricetulus griseus OX=10029 GN=H671_3g8549 PE=3 SV=1	1	1.18	1.32	0.96	0.98	0.99	0.985212	1.12314	0.955656	0.945804	0.916247	1.02462	1.1396	0.888886	0.93447	0.945866	0.99145	0.93447	1.16346	1.07038	1.04711	0.91913	0.930764	1.03548	1.29469	1.0487	1.2429	1.08754	0.893335	1.10049	1.29356	1.24182	1.37117	1.08659	1.08659	1.15127	1.41945	1.56139	1.58978	1.32008	1.26331	1.2917
tr|G3H5V0|G3H5V0_CRIGR	Importin subunit beta-1 OS=Cricetulus griseus OX=10029 GN=I79_005692 PE=3 SV=1	1	1.01	1.03	0.98	1.02	1	0.962303	0.962303	0.933434	0.98155	0.971926	0.971926	0.898071	0.916032	0.925013	0.925013	0.933993	0.933993	0.8223	0.805854	0.814077	0.830523	0.814077	0.8223	0.767245	0.767245	0.759573	0.774918	0.790263	0.78259	0.705115	0.712167	0.691013	0.676911	0.698064	0.698064	0.641545	0.641545	0.654376	0.63513	0.647961	0.660791
tr|G3HTV9|G3HTV9_CRIGR	Acyl-coenzyme A oxidase OS=Cricetulus griseus OX=10029 GN=I79_014341 PE=3 SV=1	1	0.97	0.98	0.97	0.98	0.98	1.03339	1.06439	1.06439	1.08505	1.12639	1.14706	1.1438	1.04086	1.10949	1.10949	1.21243	1.16668	1.35175	1.45989	1.48692	1.43285	1.52747	1.48692	1.58358	1.58358	1.71027	1.69443	1.74194	1.71027	1.71271	1.67845	1.81547	1.83259	1.78121	1.83259	2.09365	2.13552	2.07271	2.03084	1.96803	1.9471
tr|G3I6W8|G3I6W8_CRIGR	40S ribosomal protein S18 OS=Cricetulus griseus OX=10029 GN=I79_019246 PE=3 SV=1	1	1.1	1.15	1.15	1.07	1.17	0.961881	1.00997	0.990737	0.923405	0.952262	0.981118	0.918965	0.891396	0.937344	0.882206	0.909775	0.882206	0.962479	0.962479	0.94323	0.895106	0.914355	0.92398	0.90951	0.900414	0.973175	0.809464	0.809464	0.864034	0.877544	0.947748	1.0004	0.868769	0.859993	0.90387	0.789876	0.813572	0.845167	0.76618	0.821471	0.789876
tr|G3H8C4|G3H8C4_CRIGR	Hyaluronidase OS=Cricetulus griseus OX=10029 GN=I79_006624 PE=3 SV=1	1	1.46	1.66	1.28	1.18	1.71	1.08136	1.27601	1.04892	0.908343	1.04892	0.908343	1.16004	0.939631	1.04403	1.09044	1.18324	1.24124	0.739817	0.747215	0.651039	0.754613	0.636242	0.843391	0.821849	0.739664	1.09306	1.16702	1.01909	0.81363	#N/A	#N/A	#N/A	#N/A	#N/A	#N/A	0.817943	1.13694	1.21873	0.907916	1.08786	1.18602
tr|G3I697|G3I697_CRIGR	Low density lipoprotein receptor adapter protein 1 OS=Cricetulus griseus OX=10029 GN=I79_019009 PE=4 SV=1	1	1.28	1.13	1.19	0.95	1.16	#N/A	#N/A	#N/A	#N/A	#N/A	#N/A	1.06306	0.776032	1.23315	1.08432	1.06306	1.0099	1.06065	1.11368	1.19853	1.1455	1.26217	1.28338	1.00195	1.15224	1.22237	0.951848	1.14222	1.02198	0.832644	0.824317	0.965867	0.799338	0.890929	0.932561	0.581941	0.849634	0.832176	0.657594	0.69251	0.79144
tr|G3HT29|G3HT29_CRIGR	Amyloid beta A4 protein-binding family B member 1-interacting protein OS=Cricetulus griseus OX=10029 GN=I79_014057 PE=4 SV=1	1	1.05	1.04	1.01	0.99	1.01	0.898053	0.862131	0.85315	0.907033	0.790286	0.871111	0.734271	0.719586	0.763642	0.697558	0.690215	0.78567	#N/A	#N/A	#N/A	#N/A	#N/A	#N/A	0.543712	0.636144	0.734012	0.554587	0.543712	0.587209	0.457503	0.452928	0.457503	0.462078	0.384303	0.416328	0.393487	0.480054	0.43677	0.381682	0.338399	0.421031
tr|G3HDT7|G3HDT7_CRIGR	Histone H2B OS=Cricetulus griseus OX=10029 GN=CgPICR_009874 PE=3 SV=1	1	1	0.86	0.93	1.03	0.83	0.978916	1.00828	0.832078	1.03765	1.02786	0.969127	0.856273	0.84771	0.770646	0.881961	0.881961	0.839148	0.623312	0.504883	0.486184	0.554748	0.554748	0.504883	0.512843	0.502586	0.471816	0.492329	0.487201	0.45643	0.547035	0.601738	0.492331	0.47592	0.547035	0.47592	0.525987	0.568066	0.547026	0.510207	0.457609	0.473388
tr|G3I904|G3I904_CRIGR	ER membrane protein complex subunit 1 OS=Cricetulus griseus OX=10029 GN=I79_020037 PE=3 SV=1	1	0.97	1.16	1.02	0.95	1.09	1.05518	0.991869	0.949662	1.06573	1.04463	1.04463	1.14088	1.04961	1.08383	1.02679	1.02679	1.06101	1.24755	1.17269	1.22259	1.2725	1.22259	1.2725	1.25694	1.21923	1.25694	1.28208	1.30722	1.29465	1.33135	1.3846	1.29141	1.31803	1.34466	1.31803	1.59987	1.63187	1.55187	1.40788	1.31189	1.29589
tr|G3H7K7|G3H7K7_CRIGR	E3 ubiquitin-protein ligase MARCH6 OS=Cricetulus griseus OX=10029 GN=I79_006340 PE=4 SV=1	1	1.18	0.83	0.78	0.83	1.02	0.931102	0.893858	1.25699	0.763504	0.72626	0.865925	1.03257	1.17713	1.46625	1.17713	1.18746	1.27007	1.25759	1.53425	1.76062	1.43365	1.69774	1.4588	1.64844	2.60454	1.20336	2.91774	1.61547	2.04407	1.22488	2.46201	1.5066	2.73148	2.76823	2.85397	#N/A	#N/A	#N/A	#N/A	#N/A	#N/A
tr|G3HXM0|G3HXM0_CRIGR	NFU1 iron-sulfur cluster scaffold homolog mitochondrial OS=Cricetulus griseus OX=10029 GN=I79_015748 PE=3 SV=1	1	1.07	1.05	0.96	0.99	1.05	0.95203	0.913949	0.923469	0.904428	0.932989	0.95203	0.946457	1.00324	0.99378	1.01271	0.955921	1.06003	0.968825	0.949449	1.01727	1.03664	0.901007	1.02695	1.02424	1.02424	1.0857	1.00376	1.02424	1.05497	0.921148	0.948782	0.957993	0.93957	0.976416	1.05932	0.937189	0.862214	0.880957	0.890329	0.937189	0.955933
tr|G3IM40|G3IM40_CRIGR	26S proteasome non-ATPase regulatory subunit 1 OS=Cricetulus griseus OX=10029 GN=I79_024971 PE=4 SV=1	1	1.04	1.07	1.05	1	1.06	0.999992	0.969992	0.999992	1.02999	1.02999	0.989992	0.984505	1.02389	0.99435	0.99435	0.99435	1.04358	0.951327	0.970353	0.970353	0.9323	0.922787	0.96084	0.940496	0.978116	0.959306	0.940496	0.949901	0.959306	0.925486	0.943996	0.95325	0.888466	0.897721	0.934741	0.929947	0.911348	0.948546	0.911348	0.929947	0.939247
tr|G3ICG1|G3ICG1_CRIGR	Recombining binding protein suppressor of hairless OS=Cricetulus griseus OX=10029 GN=H671_1g1041 PE=3 SV=1	#N/A	#N/A	#N/A	#N/A	#N/A	#N/A	0.920676	1.03116	0.847022	0.948297	0.819402	0.874643	0.911023	0.883693	0.883693	0.847252	0.77437	0.901913	0.965146	1.02306	0.916889	0.936192	0.820375	0.868632	0.994863	1.02471	1.0645	0.885428	0.785941	0.895376	#N/A	#N/A	#N/A	#N/A	#N/A	#N/A	0.813364	0.837764	0.854032	0.772695	0.845898	0.886566
tr|G3HLJ8|G3HLJ8_CRIGR	Nucleolar transcription factor 1 OS=Cricetulus griseus OX=10029 GN=I79_011588 PE=4 SV=1	1	1	1.03	1.01	0.99	1.01	0.892927	0.85721	0.892927	0.839351	0.830422	0.85721	0.768115	0.714347	0.814202	0.745071	0.698984	0.683622	0.571466	0.537178	0.525748	0.480031	0.480031	0.50289	0.598426	0.616379	0.56252	0.520631	0.454804	0.496694	0.85488	0.803587	0.829233	0.718099	0.735196	0.812136	0.909779	0.764215	0.86429	0.873388	0.836997	1.18271
tr|G3HWW9|G3HWW9_CRIGR	Trafficking protein particle complex subunit 5 OS=Cricetulus griseus OX=10029 GN=CgPICR_016500 PE=3 SV=1	1	0.9	0.91	0.93	0.96	0.87	0.953203	0.915075	0.838818	0.905543	0.962735	0.896011	0.958944	0.882229	0.949355	0.958944	0.910997	0.978123	0.960691	1.09519	1.01833	1.08558	1.06637	1.03755	0.996634	0.966735	0.996634	0.986668	1.02653	1.01657	0.872931	0.794367	0.707074	0.803096	0.750721	0.75945	0.854619	0.820435	0.743519	0.709334	0.734973	0.683696
tr|G3HCD4|G3HCD4_CRIGR	Ankyrin repeat and LEM domain-containing protein 2 OS=Cricetulus griseus OX=10029 GN=H671_4g12271 PE=3 SV=1	1	1	1.15	1.12	0.88	1.21	0.956859	0.918585	0.889879	0.832468	0.822899	0.765487	#N/A	#N/A	#N/A	#N/A	#N/A	#N/A	0.577721	0.363964	0.439068	0.219534	0.259975	0.369742	#N/A	#N/A	#N/A	#N/A	#N/A	#N/A	#N/A	#N/A	#N/A	#N/A	#N/A	#N/A	0.676399	0.541119	0.696691	0.574939	0.561411	0.534355
tr|G3HEN3|G3HEN3_CRIGR	Protein HIRA OS=Cricetulus griseus OX=10029 GN=I79_009022 PE=3 SV=1	1	1.02	1.05	1.03	1.03	1.08	1.00451	1.06478	1.08487	1.03464	1.05473	1.06478	0.950585	0.950585	0.969597	0.969597	0.969597	0.950585	0.9013	0.928339	0.964391	0.874261	0.9013	0.919326	0.880405	0.836384	0.898013	0.818776	0.818776	0.836384	0.874974	0.883724	1.01497	0.883724	0.901223	0.962471	0.783101	0.790932	0.822256	0.783101	0.837918	0.884904
tr|G3GTL7|G3GTL7_CRIGR	39S ribosomal protein L37 mitochondrial OS=Cricetulus griseus OX=10029 GN=I79_001002 PE=4 SV=1	1	0.93	0.88	1	0.92	0.91	1.00735	0.987202	0.916688	0.936835	0.977129	0.987202	0.944819	0.88813	0.963716	0.907026	0.897578	0.935371	0.880829	0.907254	0.942487	0.968912	0.951296	1.01295	0.754654	0.815027	0.83012	0.852759	0.890492	0.898039	0.54661	0.584873	0.541144	0.584873	0.666864	0.639534	0.427664	0.538856	0.487537	0.491813	0.603006	0.590176
tr|G3HWF2|G3HWF2_CRIGR	Ankyrin repeat and zinc finger domain-containing protein 1 OS=Cricetulus griseus OX=10029 GN=I79_015309 PE=3 SV=1	1	0.67	1.01	0.86	0.79	0.77	1.16179	0.94105	1.03399	1.11532	0.88296	0.72031	#N/A	#N/A	#N/A	#N/A	#N/A	#N/A	0.822792	0.320889	0.501903	0.518359	0.501903	0.0740513	1.18674	0	0.806983	1.31728	0.569635	1.00873	#N/A	#N/A	#N/A	#N/A	#N/A	#N/A	0.937679	0.918926	1.60343	0.328188	1.52842	1.52842
tr|G3H8N5|G3H8N5_CRIGR	Protein zwilch homolog OS=Cricetulus griseus OX=10029 GN=I79_006742 PE=3 SV=1	1	1.02	1.13	1	0.99	1.08	0.898906	0.907895	0.889917	0.826993	0.871939	0.86295	0.862252	0.750159	0.819139	0.801894	0.758782	0.888119	0.707629	0.93407	0.856231	0.813773	0.700553	0.771315	#N/A	#N/A	#N/A	#N/A	#N/A	#N/A	#N/A	#N/A	#N/A	#N/A	#N/A	#N/A	#N/A	#N/A	#N/A	#N/A	#N/A	#N/A
tr|G3GSP0|G3GSP0_CRIGR	OMPdecase OS=Cricetulus griseus OX=10029 GN=CgPICR_002087 PE=3 SV=1	1	0.96	1	0.93	1.01	0.97	0.89742	0.89742	0.888446	0.89742	0.879472	0.888446	0.772864	0.765136	0.772864	0.734221	0.757407	0.749678	0.622121	0.647006	0.628342	0.578573	0.572351	0.603458	0.557476	0.563051	0.579775	0.496154	0.501729	0.496154	0.467613	0.458261	0.472289	0.43488	0.43488	0.444232	0.375839	0.387114	0.383355	0.360805	0.379597	0.387114
tr|G3H482|G3H482_CRIGR	Homer protein-like 3 OS=Cricetulus griseus OX=10029 GN=I79_005082 PE=3 SV=1	1	1.07	0.91	0.9	0.97	0.84	1.19042	1.15471	1.1309	1.20233	1.19042	1.27375	1.16355	1.18682	1.37299	1.18682	1.19845	1.21009	1.04143	1.12474	1.19764	1.14557	1.08308	1.15598	1.08278	1.1261	1.16941	1.29934	1.03947	1.31017	0.93833	0.891413	1.02278	1.00401	0.947713	0.93833	0.717252	0.667044	0.817667	0.724425	0.889393	0.76746
tr|G3HH40|G3HH40_CRIGR	Protein MTO1 homolog mitochondrial OS=Cricetulus griseus OX=10029 GN=I79_009936 PE=3 SV=1	1	0.96	0.95	0.94	0.92	0.95	1.08959	1.12228	1.17676	1.13317	1.12228	1.11138	1.08819	1.10996	1.06643	1.01202	1.21877	1.03378	0.944272	0.897059	0.83096	0.887616	0.93483	0.906501	0.846722	0.838255	0.931394	1.07534	1.02453	0.973731	0.772334	0.772334	0.702824	0.733717	0.780057	0.865014	0.796575	0.772678	0.963856	0.852336	0.955891	0.955891
tr|G3HQ73|G3HQ73_CRIGR	YTH domain family protein 3 OS=Cricetulus griseus OX=10029 GN=I79_012967 PE=4 SV=1	1	0.93	0.98	0.94	0.93	0.99	1.00875	1.10963	1.1298	0.998663	0.938138	1.01884	0.973404	0.827393	0.983138	0.885797	0.914999	0.876063	0.923405	0.877234	0.904937	0.849532	0.72949	0.82183	0.822268	0.649592	0.904495	0.698928	0.616701	0.682483	0.756686	0.832355	0.89289	0.764253	0.718852	0.779387	0.711599	0.740063	0.811223	0.725831	0.683135	0.740063
tr|G3GTP0|G3GTP0_CRIGR	DNA ligase OS=Cricetulus griseus OX=10029 GN=I79_001027 PE=3 SV=1	1	1.02	0.93	1.02	1.02	0.94	0.890766	0.962027	0.774966	0.881858	0.899674	0.935304	0.936754	1.10537	0.983591	0.852446	1.15221	0.955489	#N/A	#N/A	#N/A	#N/A	#N/A	#N/A	#N/A	#N/A	#N/A	#N/A	#N/A	#N/A	0.711233	0.682784	0.632998	0.632998	0.73257	0.675672	0.677647	0.78607	0.772517	0.718306	0.697976	0.664094
tr|G3IFL2|G3IFL2_CRIGR	AIR carboxylase OS=Cricetulus griseus OX=10029 GN=I79_022535 PE=4 SV=1	1	0.93	0.89	0.95	1	0.83	1.00512	0.894553	0.814144	0.985014	0.934758	0.884502	0.882788	0.82982	0.732714	0.87396	0.820993	0.768025	0.708339	0.559588	0.595005	0.665839	0.637506	0.623339	0.597797	0.549973	0.585841	0.603775	0.591819	0.567907	0.498537	0.503522	0.503522	0.508507	0.493551	0.47361	0.428517	0.432802	0.432802	0.437088	0.424232	0.398521
tr|G3HSB7|G3HSB7_CRIGR	Nuclear migration protein nudC OS=Cricetulus griseus OX=10029 GN=I79_013747 PE=4 SV=1	1	1.02	1.1	1.29	0.97	1.28	0.974314	1.05226	1.1302	1.062	1.10098	0.925599	0.870272	0.905083	0.844164	0.948597	0.89638	0.861569	0.828544	0.94454	0.903113	0.903113	0.820259	0.853401	0.808783	0.744081	0.695554	0.638939	0.614675	0.695554	0.78481	0.643544	0.667088	0.643544	0.549367	0.612151	0.56102	0.589071	0.510529	0.5498	0.600292	0.622733
tr|G3HQV3|G3HQV3_CRIGR	Myeloid differentiation primary response protein MyD88 OS=Cricetulus griseus OX=10029 GN=CgPICR_014621 PE=4 SV=1	1	0.96	1.09	1.04	0.97	1.08	0.913081	0.976996	0.986127	0.931342	0.958735	0.995258	0.865701	0.787788	0.900329	0.813759	0.813759	0.857044	0.865187	0.908447	0.891143	0.813276	0.865187	0.856535	0.833649	0.841985	0.833649	0.858658	0.791966	0.858658	0.707272	0.671909	0.735563	0.7002	0.749709	0.728491	0.621061	0.683167	0.689378	0.645904	0.683167	0.670746
tr|G3H750|G3H750_CRIGR	Calpain inhibitor OS=Cricetulus griseus OX=10029 GN=I79_006176 PE=3 SV=1	1	1.03	0.91	1.06	0.91	0.98	1.08506	1.09591	1.11761	1.10676	1.04166	1.11761	1.0243	0.973088	1.10625	1.0243	0.921873	1.00382	0.893761	0.920574	0.902699	0.858011	0.813323	0.875886	0.811024	0.786693	0.875906	0.794803	0.762362	0.802914	0.708907	0.744353	0.772709	0.708907	0.694729	0.758531	0.587553	0.575802	0.611055	0.575802	0.599304	0.593429
tr|G3GR89|G3GR89_CRIGR	WD repeat-containing protein 37 OS=Cricetulus griseus OX=10029 GN=I79_000032 PE=4 SV=1	1	1.08	0.95	1.12	1.09	1.08	0.997064	0.787681	0.797652	0.857475	0.907329	0.837534	1.01333	0.952532	1.0944	1.064	1.16533	1.1248	1.30642	1.37174	1.29335	1.35868	1.34561	1.30642	1.36936	1.58846	1.42413	1.41044	1.31459	1.41044	1.2423	1.25472	1.30442	1.22988	1.2423	1.30442	1.04698	1.03651	0.910873	1.01557	1.0051	1.01557
tr|G3GVZ4|G3GVZ4_CRIGR	CC2D1B OS=Cricetulus griseus OX=10029 GN=CgPICR_012693 PE=3 SV=1	1	1.06	0.95	0.99	1.03	1	0.969893	0.969893	0.960194	0.882602	0.931097	0.940796	0.889957	0.889957	0.907756	0.845459	0.82766	0.854358	0.913395	0.913395	0.940797	0.840323	0.822055	0.904261	0.881913	0.864275	0.926009	0.784903	0.828999	0.873094	0.814875	0.823023	0.871916	0.757833	0.71709	0.774131	0.658218	0.598979	0.625307	0.658218	0.605561	0.585814
tr|G3H892|G3H892_CRIGR	N-acyl-L-amino-acid amidohydrolase OS=Cricetulus griseus OX=10029 GN=I79_006592 PE=3 SV=1	1	0.92	0.96	0.97	0.89	0.98	0.938999	0.957779	0.985949	0.920219	0.929609	0.910829	0.963266	1.04033	0.944	1.05959	1.02106	1.07886	0.99718	1.06698	0.987208	1.04704	1.0969	1.06698	0.931876	0.820051	0.848007	0.913238	0.931876	0.922557	0.851458	0.70671	0.783341	0.766312	0.774827	0.723739	0.667175	0.613801	0.640488	0.64716	0.733893	0.720549
tr|G3HV07|G3HV07_CRIGR	Folylpolyglutamate synthase OS=Cricetulus griseus OX=10029 GN=I79_014780 PE=3 SV=1	1	1.04	0.86	0.98	1.06	0.85	0.812855	0.747826	0.707184	0.707184	0.772212	0.755955	#N/A	#N/A	#N/A	#N/A	#N/A	#N/A	#N/A	#N/A	#N/A	#N/A	#N/A	#N/A	#N/A	#N/A	#N/A	#N/A	#N/A	#N/A	#N/A	#N/A	#N/A	#N/A	#N/A	#N/A	#N/A	#N/A	#N/A	#N/A	#N/A	#N/A
tr|G3H0E0|G3H0E0_CRIGR	Tyrosine-protein kinase-protein kinase SgK269 OS=Cricetulus griseus OX=10029 GN=I79_003595 PE=4 SV=1	1	0.86	1.09	0.89	0.93	1.07	1.17603	1.27011	1.11723	1.31715	1.08195	1.12899	1.2577	1.13193	1.1445	1.2577	1.1445	1.21996	1.27315	1.15857	1.13311	1.29862	1.10764	1.18403	1.21615	1.19183	1.13102	1.37425	1.24048	1.39858	1.11152	0.944789	0.933674	0.98925	0.866983	1.04483	1.01898	0.947652	0.968031	1.15145	1.03936	1.03936
tr|G3HX78|G3HX78_CRIGR	Disco-interacting protein 2-like B OS=Cricetulus griseus OX=10029 GN=I79_015597 PE=4 SV=1	1	0.94	0.9	0.87	0.89	0.89	1.00695	0.926398	0.88612	0.855911	1.01702	0.996885	1.06691	1.06691	1.13093	1.04557	1.06691	1.09892	1.04597	1.07735	1.17148	1.01459	1.02505	1.10872	1.08663	1.05403	1.08663	1.16269	1.08663	1.0975	1.0044	0.984316	0.974272	1.02449	1.01445	0.924052	0.842593	0.901575	0.893149	0.867871	0.893149	0.943704
tr|G3HL93|G3HL93_CRIGR	Muscleblind-like protein 1 OS=Cricetulus griseus OX=10029 GN=I79_011479 PE=4 SV=1	1	1.02	1.05	0.93	1	1.04	1.07661	1.05507	1.05507	1.07661	1.06584	1.11967	1.09386	1.11574	1.17043	1.09386	1.03917	1.07198	1.05153	1.00947	0.95689	0.883283	0.830707	0.862253	0.890084	0.801076	0.881184	0.827779	0.712068	0.756572	0.847922	0.915756	0.941193	0.797047	0.830964	0.839443	0.836045	0.794242	0.852766	0.802603	0.785882	0.886207
tr|G3HG73|G3HG73_CRIGR	ISG20L2 OS=Cricetulus griseus OX=10029 GN=CgPICR_013493 PE=4 SV=1	1	1	1.03	0.96	0.94	1.02	1.09449	1.03977	1.12733	1.09449	0.985045	1.05071	0.983575	0.885217	0.885217	0.767188	0.639324	0.649159	0.458975	0.458975	0.477334	0.422257	0.390128	0.36718	0.343863	0.347302	0.343863	0.364495	0.275091	0.316354	#N/A	#N/A	#N/A	#N/A	#N/A	#N/A	#N/A	#N/A	#N/A	#N/A	#N/A	#N/A
tr|G3IK01|G3IK01_CRIGR	PITSLRE serine/threonine-protein kinase CDC2L1 OS=Cricetulus griseus OX=10029 GN=I79_024193 PE=4 SV=1	1	0.97	0.97	0.99	1	1.01	0.988578	1.00835	0.978693	0.978693	0.909492	0.939149	0.873266	0.794672	0.899464	0.881999	0.855801	0.78594	0.724046	0.796451	0.738527	0.680603	0.702325	0.702325	0.66523	0.685187	0.658577	0.638621	0.658577	0.718448	0.579696	0.515929	0.544914	0.556508	0.562305	0.527523	0.478459	0.502382	0.502382	0.488028	0.555012	0.502382
tr|G3HX42|G3HX42_CRIGR	Translation initiation factor eIF-2B subunit alpha OS=Cricetulus griseus OX=10029 GN=I79_015559 PE=3 SV=1	1	0.92	0.73	1.03	0.94	0.78	0.7983	0.782334	0.758385	0.870147	0.838215	0.806283	0.758207	0.735461	0.682386	0.720297	0.727879	0.712715	0.747888	0.695536	0.695536	0.680578	0.695536	0.710493	0.718258	0.775718	0.682345	0.746988	0.660797	0.711075	0.744648	0.692523	0.67763	0.774434	0.737202	0.65529	0.688868	0.688868	0.681979	0.702645	0.633758	0.654424
tr|G3ID64|G3ID64_CRIGR	Vacuolar protein sorting-associated protein 13A (Fragment) OS=Cricetulus griseus OX=10029 GN=I79_021637 PE=3 SV=1	1	1.06	1.03	1.07	1.03	1.06	0.97547	0.985225	1.08277	0.926697	0.946206	0.955961	1.00027	0.940251	0.86023	0.950254	0.950254	0.970259	1.13208	1.29057	1.23396	1.15472	1.22264	1.2	1.17883	1.28492	1.17883	1.09631	1.13167	1.17883	1.1857	1.16199	1.1857	1.09084	1.03156	1.12642	1.17285	1.30186	1.23149	1.13767	1.12594	1.11421
tr|G3I4N4|G3I4N4_CRIGR	tRNA-specific adenosine deaminase 1 OS=Cricetulus griseus OX=10029 GN=I79_018417 PE=4 SV=1	1	1.17	1.33	1.18	1	1.29	0.821545	0.73939	0.665451	0.591512	0.665451	0.714744	0.844801	0.887041	0.903937	0.878593	0.861697	0.903937	#N/A	#N/A	#N/A	#N/A	#N/A	#N/A	1.05113	1.06164	0.946015	0.90397	0.81988	0.977549	0.938314	0.703735	0.863249	0.882015	0.769417	0.853866	0.844338	0.717688	0.717688	0.658584	0.692358	0.844338
tr|G3H5K6|G3H5K6_CRIGR	Pyruvate dehydrogenase E1 component subunit alpha OS=Cricetulus griseus OX=10029 GN=PDH-A1 PE=2 SV=1	1	1.06	1.03	1.07	1	1.05	1.01472	1.05531	1.06546	1.02487	1.01472	1.06546	0.957644	0.948068	0.967221	0.957644	0.967221	0.99595	0.923921	0.914682	0.988596	0.979357	1.04403	1.03479	0.901253	0.892241	1.00039	1.02743	1.06348	1.07249	0.83408	0.825739	0.925829	1.0009	1.0426	1.03426	0.892819	0.866035	0.910676	0.999958	0.99103	1.00889
tr|Q6E6J6|Q6E6J6_CRIGR	Chromobox protein-like 5 OS=Cricetulus griseus OX=10029 GN=HP1 alpha PE=2 SV=1	1	0.98	0.94	0.99	0.94	0.99	1.04175	1.11467	1.10426	1.12509	1.10426	1.05217	0.908401	0.817561	0.899317	0.817561	0.826645	0.781225	0.561017	0.510526	0.521746	0.448814	0.482475	0.426373	#N/A	#N/A	#N/A	#N/A	#N/A	#N/A	0.422541	0.481696	0.464795	0.346483	0.363385	0.388737	0.360957	0.404272	0.397053	0.288766	0.299594	0.310423
tr|G3HHV6|G3HHV6_CRIGR	Protein FAM98B OS=Cricetulus griseus OX=10029 GN=I79_010217 PE=3 SV=1	1	1.15	1.07	1.11	1.09	1.09	0.911576	0.90246	0.847765	0.856881	0.884228	0.875113	0.881687	0.864053	0.855236	0.87287	0.881687	0.864053	0.777486	0.800811	0.723062	0.723062	0.691963	0.723062	0.751845	0.744326	0.721771	0.669142	0.631549	0.691697	0.6854	0.657984	0.678546	0.575736	0.58259	0.575736	0.659786	0.659786	0.699373	0.626796	0.620198	0.653188
tr|G3HTK1|G3HTK1_CRIGR	Mitochondrial import inner membrane translocase subunit TIM14 OS=Cricetulus griseus OX=10029 GN=I79_014229 PE=4 SV=1	1	0.83	0.86	0.94	0.83	0.93	1.01086	0.899661	0.869336	0.950204	0.940096	0.950204	1.00481	1.10529	1.14548	1.14548	0.904327	1.05505	1.0128	0.992544	0.972288	0.952032	0.91152	0.901392	1.01909	1.01909	0.86623	0.906994	0.886612	0.906994	1.07432	0.923914	0.956144	0.880941	0.837969	0.870198	1.34494	1.41218	1.41218	1.25079	1.1163	1.1701
tr|G3HBR9|G3HBR9_CRIGR	Putative RNA-binding protein Luc7-like 1 OS=Cricetulus griseus OX=10029 GN=I79_007868 PE=3 SV=1	1	1	0.8	1.03	1.03	0.9	1.02302	1.03325	1.20717	1.06394	1.20717	0.971872	0.946857	0.975262	1.11729	1.00367	0.937388	0.984731	0.852094	1.01399	0.860615	0.639071	0.90322	0.860615	0.846051	0.83759	0.795288	0.812209	0.719143	0.778367	1.02963	0.741335	0.710446	0.792817	0.648669	0.741335	0.975051	0.906797	0.945799	0.897047	0.828793	0.906797
tr|G3HZS5|G3HZS5_CRIGR	Prenylcysteine oxidase-like OS=Cricetulus griseus OX=10029 GN=I79_016589 PE=3 SV=1	1	0.97	0.87	0.86	0.9	0.84	#N/A	#N/A	#N/A	#N/A	#N/A	#N/A	#N/A	#N/A	#N/A	#N/A	#N/A	#N/A	1.15353	1.28041	1.24581	1.1766	1.08431	1.2112	#N/A	#N/A	#N/A	#N/A	#N/A	#N/A	1.31583	1.13162	0.986875	1.19741	1.05267	1.00003	1.34647	1.38686	1.5619	1.6023	1.6023	1.38686
tr|G3HJ28|G3HJ28_CRIGR	Calcium-binding atopy-related autoantigen 1 OS=Cricetulus griseus OX=10029 GN=I79_010662 PE=4 SV=1	#N/A	#N/A	#N/A	#N/A	#N/A	#N/A	1.09759	1.04271	1.11955	1.04271	1.02076	1.07564	1.18344	1.15977	1.32546	1.17161	1.14794	1.18344	1.43525	1.46395	1.40654	1.37784	1.36348	1.50701	1.53889	1.70817	1.47734	1.50811	1.53889	1.43117	1.49634	1.40656	1.49634	1.48138	1.36167	1.5113	1.40197	1.55618	1.33187	1.38795	1.40197	1.38795
tr|G3HDD4|G3HDD4_CRIGR	NEDD8 OS=Cricetulus griseus OX=10029 GN=I79_008538 PE=3 SV=1	1	1.1	1.02	0.97	1	0.99	1.06979	1.0163	1.06979	1.0377	1.0484	0.994907	1.13449	1.19121	1.32735	1.12315	1.14583	1.19121	1.1012	1.16727	1.03513	1.02412	1.00209	1.1012	1.13728	1.03492	1.16002	1.06904	1.11453	1.1259	0.970734	0.999856	1.13576	0.990148	1.03869	1.12605	0.855517	0.872627	0.949623	0.915403	1.00095	1.00951
tr|G3HNV4|G3HNV4_CRIGR	Triosephosphate isomerase OS=Cricetulus griseus OX=10029 GN=I79_012448 PE=3 SV=1	1	0.92	0.96	1	1.12	1	1.07449	0.956296	1.03151	1.1497	1.19268	1.01002	1.12698	1.22841	1.22841	1.22841	1.26222	1.23968	1.14882	1.18328	1.25221	1.2637	1.34412	1.36709	1.14108	1.12967	1.12967	1.12967	1.24378	1.23237	1.19714	1.17319	1.18517	1.32882	1.35277	1.23305	1.14642	1.07764	1.14642	1.2496	1.36424	1.39864
tr|G3IIZ3|G3IIZ3_CRIGR	Ig-like domain-containing protein OS=Cricetulus griseus OX=10029 GN=I79_023823 PE=4 SV=1	1	0.83	0.53	0.77	1.01	0.54	1.30321	1.21198	1.14682	1.40746	1.13379	1.14682	1.537	1.10664	1.61385	1.33719	1.24497	0.952939	1.11587	0.981966	0.903855	1.09355	1.01544	0.915014	0.777265	0.551858	0.567404	0.753947	0.870537	0.707311	0.741142	0.778199	0.652205	1.17842	1.31923	0.78561	1.00431	1.03443	1.18508	1.10474	1.26542	1.02439
tr|G3HN24|G3HN24_CRIGR	Sigma 1-type opioid receptor (Fragment) OS=Cricetulus griseus OX=10029 GN=I79_012155 PE=3 SV=1	1	1.03	1.01	1.02	0.95	1.05	1.00865	1.09943	1.18013	1.03891	0.968309	1.09943	0.961842	1.05803	1.00993	1.00993	1.05803	1.08688	0.996329	1.03618	1.04615	0.896696	0.866807	0.946513	1.02732	1.05814	1.00678	0.924589	0.852677	0.945136	0.967604	1.02566	1.1321	0.899872	0.986956	1.02566	0.849341	0.874821	0.934275	0.806874	0.857835	0.857835
tr|G3H2K3|G3H2K3_CRIGR	Oxysterol-binding protein OS=Cricetulus griseus OX=10029 GN=I79_004418 PE=3 SV=1	1	1.03	1.05	1.03	1.04	1.01	1.12313	1.13436	1.31406	1.13436	1.20175	1.15682	1.20746	1.21954	1.27991	1.19539	1.26784	1.24369	1.23282	1.2698	1.30679	1.31912	1.2698	1.25748	1.28895	1.27606	1.26317	1.2245	1.25028	1.27606	1.20518	1.14492	1.21723	1.06056	1.09672	1.06056	1.05788	1.05788	1.12136	0.994411	0.983832	1.00499
tr|G3HNT8|G3HNT8_CRIGR	Constitutive coactivator of peroxisome proliferator-activated receptor gamma OS=Cricetulus griseus OX=10029 GN=I79_012432 PE=3 SV=1	1	0.97	0.9	0.96	0.97	0.88	0.964045	0.983326	0.935124	0.992967	0.867641	1.05081	1.0375	1.0375	0.995997	0.954497	1.0375	1.04787	1.13158	1.16552	1.31263	1.075	1.08631	1.01842	1.12833	1.354	1.27501	1.25245	1.06063	1.18475	1.08172	1.30888	1.37378	1.12499	1.11417	1.14662	0.880504	0.959749	0.942139	0.968554	0.968554	1.03899
tr|G3H635|G3H635_CRIGR	Serine palmitoyltransferase 2 OS=Cricetulus griseus OX=10029 GN=I79_005786 PE=3 SV=1	1	1.18	1.14	1.02	1.01	1.1	1.01374	0.963053	0.932641	1.01374	1.0036	0.932641	1.09416	1.06133	0.98474	0.886266	0.951915	1.03945	1.17493	0.975189	0.928192	0.975189	0.916443	0.939941	1.1854	1.19725	1.17354	1.20911	1.055	1.07871	1.18577	1.26878	1.11463	1.10277	1.16206	1.1502	1.29342	1.31929	1.30635	1.11234	0.918328	0.982998
tr|G3GSH5|G3GSH5_CRIGR	RNA helicase OS=Cricetulus griseus OX=10029 GN=I79_000589 PE=3 SV=1	1	1	0.98	0.98	1.01	0.98	0.938776	0.938776	0.948163	0.957551	0.938776	0.966939	0.81347	0.772797	0.780931	0.805335	0.764662	0.780931	0.697768	0.66288	0.655902	0.676835	0.648925	0.669858	0.585635	0.562209	0.591491	0.573922	0.54464	0.579778	0.518088	0.497364	0.512907	0.502545	0.502545	0.502545	0.424089	0.424089	0.436812	0.436812	0.436812	0.458016
tr|G3I887|G3I887_CRIGR	Peroxiredoxin-5 OS=Cricetulus griseus OX=10029 GN=I79_019750 PE=3 SV=1	1	0.98	0.98	0.96	1	0.98	1.07568	1.08644	1.10795	1.0972	1.0972	1.0972	1.26175	1.26175	1.31222	1.23651	1.24913	1.18604	1.48556	1.42614	1.45585	1.45585	1.45585	1.48556	1.54365	1.49734	1.4819	1.60539	1.60539	1.60539	1.52645	1.49592	1.54171	1.57224	1.64856	1.60277	1.58452	1.53698	1.60036	1.60036	1.63205	1.60036
tr|G3I189|G3I189_CRIGR	NAA11 OS=Cricetulus griseus OX=10029 GN=CgPICR_018374 PE=4 SV=1	1	1.05	0.92	0.95	0.88	0.98	0.963808	0.963808	0.95417	0.983085	0.963808	0.983085	0.935578	0.944933	0.963645	1.02914	1.00107	0.991712	0.826705	0.793637	0.834972	1.05818	0.86804	0.801904	#N/A	#N/A	#N/A	#N/A	#N/A	#N/A	0.7007	0.588588	0.63063	0.567567	0.623623	0.679679	0.592249	0.538946	0.633706	0.621861	0.758078	0.669241
tr|G3H896|G3H896_CRIGR	Poly [ADP-ribose] polymerase OS=Cricetulus griseus OX=10029 GN=CgPICR_013235 PE=4 SV=1	1	1.07	1.05	1.01	1.03	0.97	0.996708	1.04654	1.10635	1.00668	1.09638	1.06648	1.07368	1.11663	1.19178	1.07368	1.17031	1.14884	1.16508	1.24663	1.25828	1.17673	1.28159	1.26993	1.19229	1.23998	1.29959	1.19229	1.27575	1.2519	1.14409	1.15553	1.24706	1.21273	1.30426	1.3157	1.06203	1.06203	1.15761	1.16823	1.33816	1.28506
tr|G3ID32|G3ID32_CRIGR	Glutamyl-tRNA(Gln) amidotransferase subunit B mitochondrial OS=Cricetulus griseus OX=10029 GN=GATB PE=3 SV=1	1	1.08	1.07	1.06	1.03	1.12	#N/A	#N/A	#N/A	#N/A	#N/A	#N/A	0.894942	0.885993	0.957588	0.859144	0.984436	0.868094	0.811135	0.940917	0.892249	0.835469	0.997696	0.973362	0.759947	0.790345	0.851141	0.805544	0.835942	0.919536	0.636786	0.668626	0.681361	0.706833	0.725936	0.840558	0.591792	0.662807	0.745658	0.727904	0.73974	0.751575
tr|G3I683|G3I683_CRIGR	Plasminogen activator inhibitor 1 RNA-binding protein OS=Cricetulus griseus OX=10029 GN=I79_018995 PE=4 SV=1	1	1.08	1.03	1.16	1.04	1.17	1.07602	1.14058	1.1083	1.04374	1.1083	1.08678	0.918887	0.900509	0.826998	0.882131	0.882131	0.80862	0.797101	0.852898	0.892753	0.805072	0.78913	0.828985	0.642553	0.623276	0.67468	0.591148	0.552595	0.61685	0.665299	0.658646	0.71187	0.618728	0.565504	0.612075	0.526932	0.526932	0.537471	0.526932	0.526932	0.537471
tr|G3I967|G3I967_CRIGR	GlcNAc-1-P transferase OS=Cricetulus griseus OX=10029 GN=CgPICR_005935 PE=3 SV=1	1	0.95	0.96	0.92	0.94	0.97	1.06152	0.987216	1.05091	1.06152	0.997831	0.997831	1.13657	1.11384	0.897889	1.1934	1.31842	0.988814	1.3569	1.3569	1.50616	1.45189	1.42475	1.41118	1.47857	1.5525	1.53772	1.40465	1.43422	1.30115	1.65379	1.63725	1.60418	1.63725	1.40572	1.55456	2.15283	2.19588	2.06672	1.89449	1.78685	1.76532
tr|G3H5Q3|G3H5Q3_CRIGR	DNA mismatch repair protein OS=Cricetulus griseus OX=10029 GN=I79_005639 PE=3 SV=1	1	0.98	0.93	0.96	1	0.93	1.00734	1.01741	0.987193	1.01741	0.997266	0.997266	0.992894	0.953178	0.982965	0.963107	0.963107	0.982965	0.828586	0.836872	0.795442	0.787156	0.770585	0.754013	0.755522	0.717746	0.710191	0.649749	0.642194	0.642194	0.628368	0.590666	0.565531	0.552964	0.54668	0.534113	0.512021	0.532501	0.50178	0.49666	0.49154	0.49154
tr|G3H4N4|G3H4N4_CRIGR	Phosphatidylinositol 3-kinase 85 kDa regulatory subunit alpha OS=Cricetulus griseus OX=10029 GN=I79_005239 PE=3 SV=1	1	1.06	0.91	1.12	0.81	1.13	1.12229	1.21207	1.72833	1.20085	1.29063	1.77322	1.12517	1.09141	1.10266	0.94514	1.11391	1.12517	1.23874	1.11487	1.11487	1.42455	1.12725	1.42455	1.27451	1.22353	1.27451	1.33824	1.46569	1.21079	1.20533	1.20533	1.33791	1.37407	1.15711	1.14506	1.0957	1.16144	1.16144	0.964218	1.02996	1.05187
tr|G3HFZ9|G3HFZ9_CRIGR	CRKL OS=Cricetulus griseus OX=10029 GN=CgPICR_002289 PE=3 SV=1	1	0.99	0.68	1.06	0.95	0.81	0.994122	1.06371	1.03389	0.954357	0.974239	1.02395	1.09121	1.14577	1.24398	1.14577	1.21124	1.21124	1.22392	1.2484	1.29736	1.21168	1.21168	1.2484	1.26114	1.19808	1.37464	1.13503	1.13503	1.19808	1.11543	1.19351	1.38313	1.16004	1.26043	1.29389	1.18307	1.07659	1.26588	1.08842	1.13575	1.15941
tr|G3H7D1|G3H7D1_CRIGR	Guanine nucleotide-binding protein subunit gamma OS=Cricetulus griseus OX=10029 GN=I79_006261 PE=3 SV=1	1	0.97	0.98	0.98	0.85	1.04	1.05408	1.10678	1.30705	1.1911	1.02245	1.22273	1.11386	1.02475	1.24752	1.05817	0.969059	1.11386	1.0093	0.958837	0.958837	0.999209	0.837721	1.0093	0.934445	0.822311	0.934445	0.831656	0.859689	0.943789	0.767123	0.705753	0.828493	0.774794	0.759452	0.843836	0.675419	0.62814	0.695682	0.621386	0.661911	0.682173
tr|G3IK13|G3IK13_CRIGR	Eukaryotic translation initiation factor 3 subunit C OS=Cricetulus griseus OX=10029 GN=EIF3C PE=3 SV=1	1	1.06	1.67	1.03	1.01	1.74	0.946657	0.975057	0.96559	0.96559	0.96559	0.946657	0.875713	0.893228	0.901985	0.858199	0.849442	0.875713	0.810886	0.802777	0.802777	0.762233	0.762233	0.746015	0.765506	0.773161	0.780816	0.71192	0.71192	0.734885	0.696981	0.73183	0.696981	0.627283	0.669102	0.676072	0.628595	0.647453	0.653739	0.584594	0.603452	0.634881
tr|G3I7R7|G3I7R7_CRIGR	Nucleolar MIF4G domain-containing protein 1 OS=Cricetulus griseus OX=10029 GN=I79_019564 PE=4 SV=1	1	0.92	0.9	0.94	0.96	0.87	0.862048	0.793084	0.758602	0.818946	0.784464	0.784464	0.737189	0.715074	0.722446	0.670842	0.685586	0.678214	0.678877	0.699243	0.692454	0.617778	0.583834	0.590623	0.703533	0.710568	0.703533	0.619109	0.590968	0.583933	0.59662	0.51906	0.638384	0.536958	0.620485	0.608553	0.542552	0.488297	0.515425	0.575105	0.596807	0.580531
tr|G3HLZ7|G3HLZ7_CRIGR	AARSD1 OS=Cricetulus griseus OX=10029 GN=CgPICR_016932 PE=3 SV=1	1	0.97	1.03	0.96	0.94	1.02	0.96616	0.975822	0.946837	0.917852	0.898529	0.927514	0.872551	0.837649	0.846374	0.802747	0.820198	0.811472	0.740056	0.784459	0.732655	0.65865	0.65865	0.703053	0.697907	0.663012	0.635095	0.558326	0.579263	0.586242	0.640945	0.653764	0.672993	0.58326	0.576851	0.602489	0.568628	0.591373	0.625491	0.48902	0.528824	0.551569
tr|G3HB02|G3HB02_CRIGR	Nucleolar protein 10 OS=Cricetulus griseus OX=10029 GN=I79_007614 PE=3 SV=1	1	1.04	1.11	0.96	0.99	1.01	0.888675	0.835355	0.853128	0.826468	0.844242	0.826468	0.806694	0.782493	0.774426	0.766359	0.774426	0.758292	0.773097	0.672595	0.703518	0.672595	0.641671	0.641671	0.782995	0.798655	0.790825	0.720355	0.696865	0.689036	0.670777	0.670777	0.677485	0.583576	0.576868	0.556745	0.634632	0.67271	0.621939	0.590208	0.6029	0.571169
tr|G3HRK4|G3HRK4_CRIGR	RAB5B OS=Cricetulus griseus OX=10029 GN=CgPICR_002464 PE=4 SV=1	1	1.06	1.12	1.06	1.05	1.07	1.07888	1.07888	1.10046	1.05731	1.11125	1.13283	1.17651	1.16474	1.2471	1.17651	1.23533	1.27063	1.16242	1.22055	1.29029	1.13918	1.22055	1.17405	1.22366	1.19919	1.28484	1.18695	1.2359	1.18695	1.29516	1.35992	1.33402	1.16565	1.19155	1.21745	1.53468	1.61141	1.56537	1.4119	1.35052	1.38121
tr|G3GZD2|G3GZD2_CRIGR	Phosphoglucomutase-1 OS=Cricetulus griseus OX=10029 GN=I79_003195 PE=3 SV=1	1	0.96	0.97	0.95	0.96	0.91	1.10256	1.13564	1.14666	1.11359	1.13564	1.16872	1.31083	1.32394	1.33705	1.40259	1.4157	1.37637	1.52269	1.50746	1.53792	1.65973	1.67496	1.69019	1.65881	1.64222	1.65881	1.77493	1.87446	1.8081	1.69845	1.6475	1.61353	1.80036	1.83433	1.76639	1.57195	1.54051	1.58767	1.74487	1.83918	1.88634
tr|G3HW31|G3HW31_CRIGR	NGFI-A-binding protein 2 OS=Cricetulus griseus OX=10029 GN=I79_015179 PE=3 SV=1	1	0.97	1.07	0.94	0.86	1.1	1.04002	1.08162	1.02962	1.00882	1.01922	1.02962	1.01168	1.04203	1.07238	0.930743	0.829575	0.950976	0.773336	0.494935	0.440802	0.626402	0.641869	0.657336	#N/A	#N/A	#N/A	#N/A	#N/A	#N/A	#N/A	#N/A	#N/A	#N/A	#N/A	#N/A	#N/A	#N/A	#N/A	#N/A	#N/A	#N/A
tr|G3IKJ7|G3IKJ7_CRIGR	Non-specific serine/threonine protein kinase OS=Cricetulus griseus OX=10029 GN=I79_024400 PE=3 SV=1	1	1.11	1.14	1.08	1.03	1.12	0.941217	0.960042	1.0071	0.884744	0.960042	0.960042	0.933904	0.915226	0.980599	0.943243	0.980599	1.03663	0.913846	1.00523	0.941262	0.913846	1.00523	0.941262	0.92566	1.09228	0.971943	0.907147	0.9812	0.92566	0.800436	0.736401	0.75241	0.712388	0.696379	0.744406	0.741285	0.763524	0.785763	0.748698	0.733873	0.72646
tr|G3HII3|G3HII3_CRIGR	Centrosomal protein of 290 kDa OS=Cricetulus griseus OX=10029 GN=I79_010454 PE=4 SV=1	1	1.04	1.05	1	0.92	0.97	0.931933	0.97853	1.02513	0.96921	0.913294	0.959891	0.918078	0.991524	0.954801	0.963982	0.982344	0.954801	0.983494	1.013	0.993329	0.953989	0.904814	0.944154	1.00797	1.09868	0.957569	0.967649	0.866852	0.967649	0.940447	0.96866	0.88402	0.742953	0.639504	0.724144	0.902297	1.04666	1.03764	0.748907	0.75793	0.920343
tr|G3I0Q0|G3I0Q0_CRIGR	Non-muscle caldesmon OS=Cricetulus griseus OX=10029 GN=I79_016939 PE=4 SV=1	1	1.04	1.08	0.99	1.01	1.03	1.05059	1.08211	1.18717	1.0716	1.12413	1.14514	1.05928	1.05928	1.1864	1.10165	1.1864	1.13343	0.93903	0.957811	1.04232	0.882688	0.920249	0.995372	0.882586	0.864935	0.988497	0.91789	0.935542	0.997323	0.945287	0.95474	1.01146	0.916929	0.926381	1.002	1.01374	1.02388	1.08471	1.00361	1.10498	1.15567
tr|G3GTH2|G3GTH2_CRIGR	Na(+)/H(+) exchange regulatory cofactor NHE-RF OS=Cricetulus griseus OX=10029 GN=I79_000956 PE=1 SV=1	1	1.1	1.06	1.03	0.99	1.13	1.14237	1.19949	1.24518	1.15379	1.17664	1.19949	1.27499	1.28774	1.31324	1.27499	1.27499	1.33874	1.32888	1.38203	1.4219	1.35546	1.32888	1.44848	1.22035	1.20814	1.26916	1.22035	1.19594	1.29357	1.04235	1.04235	1.13616	1.03192	1.09446	1.18828	0.810302	0.785992	0.867023	0.810302	0.899435	0.891332
tr|G3HIQ6|G3HIQ6_CRIGR	Inactive phosphatidylinositol 3-phosphatase 12 OS=Cricetulus griseus OX=10029 GN=I79_010532 PE=3 SV=1	1	1.3	1.41	1.2	1.25	1.08	1.04113	1.14524	1.36388	1.17648	1.35347	1.12442	1.19062	1.08347	1.26206	1.13109	0.988217	1.45256	1.22298	1.1496	0.856085	0.941694	1.16183	0.990613	1.10544	0.961736	1.02806	0.806974	0.97279	0.729593	0.983126	1.02245	0.992958	1.16992	0.815995	1.1306	0.769815	0.715928	0.677437	0.654343	0.731324	0.700532
tr|G3GWZ6|G3GWZ6_CRIGR	Nucleoside-triphosphatase C1orf57 OS=Cricetulus griseus OX=10029 GN=I79_002283 PE=3 SV=1	1	0.93	0.88	0.91	0.93	0.9	0.979441	1.00882	0.969647	1.048	0.881497	0.920675	0.88974	0.907535	0.987611	0.88974	0.818561	0.88974	0.777155	0.761612	0.746069	0.808241	0.722754	0.730526	0.685359	0.644237	0.692212	0.657944	0.596262	0.678505	0.599475	0.647433	0.629449	0.689397	0.60547	0.527538	0.498858	0.394098	0.458949	0.424029	0.424029	0.463938
tr|G3IG20|G3IG20_CRIGR	Protein unc-45-like A OS=Cricetulus griseus OX=10029 GN=I79_022697 PE=4 SV=1	1	1.06	1.07	1	1.06	1.02	1.0147	1.02485	1.0147	0.994407	1.02485	1.035	0.984947	0.984947	1.0145	0.965248	1.02434	1.04404	1.00792	0.99784	1.018	1.00792	1.02808	1.06839	0.984222	0.984222	0.984222	0.964538	0.994064	0.994064	0.857822	0.814931	0.857822	0.814931	0.814931	0.840666	0.597481	0.579557	0.603456	0.495909	0.525783	0.525783
tr|G3HRD9|G3HRD9_CRIGR	Proteasome subunit beta OS=Cricetulus griseus OX=10029 GN=CgPICR_007649 PE=3 SV=1	1	0.94	0.93	0.92	1.07	0.95	1.02491	1.03515	0.953162	1.0454	1.0864	1.03515	1.02873	0.956722	0.92586	0.96701	0.956722	0.894998	0.970479	0.951069	0.921955	0.989888	0.863726	0.883136	0.869108	0.834344	0.895181	0.860417	0.88649	0.912564	0.863799	0.924265	0.846523	0.846523	0.958817	0.863799	0.778556	0.762985	0.817484	0.864198	0.801913	0.840841
tr|G3HNC0|G3HNC0_CRIGR	G patch domain and KOW motif-containing protein OS=Cricetulus griseus OX=10029 GN=CgPICR_014137 PE=3 SV=1	1	1.03	1.19	1.06	1.02	1.17	1.00455	1.02464	1.08492	1.00455	0.994506	1.00455	0.983022	0.953531	1.01251	0.914211	0.88472	0.933871	0.941003	0.941003	0.950413	0.846903	0.837493	0.893953	0.864782	0.864782	0.882078	0.786952	0.761008	0.743713	0.788022	0.843184	0.803783	0.764381	0.693459	0.756501	0.704806	0.782334	0.817575	0.690709	0.711854	0.747094
tr|G3IEL3|G3IEL3_CRIGR	MAD2L1 OS=Cricetulus griseus OX=10029 GN=CgPICR_017206 PE=4 SV=1	1	1.07	1.11	1.08	1.06	1.11	0.988263	1.03768	0.968498	1.00803	1.00803	1.07721	0.867362	0.850015	0.832668	0.841341	0.823994	0.902057	0.704618	0.655295	0.648248	0.655295	0.683479	0.669387	0.567106	0.48204	0.533079	0.442342	0.425329	0.448013	0.436665	0.392999	0.401732	0.344965	0.392999	0.371165	#N/A	#N/A	#N/A	#N/A	#N/A	#N/A
tr|G3HSH5|G3HSH5_CRIGR	Centrosomal protein of 97 kDa OS=Cricetulus griseus OX=10029 GN=I79_013807 PE=4 SV=1	1	1.02	1.04	1.05	0.89	1.04	1.16729	1.10892	1.2023	1.14394	1.16729	1.12059	1.28324	1.29607	1.37307	1.25757	1.25757	1.3859	1.25399	1.46717	1.39193	1.30415	1.31669	1.34177	1.27194	1.19562	1.33554	1.22106	1.25922	1.29738	1.1722	1.18393	1.25426	1.01982	1.12532	1.11359	1.01469	1.01469	0.963951	0.882776	1.07557	1.10601
tr|G3IKV5|G3IKV5_CRIGR	General transcription factor 3C polypeptide 3 OS=Cricetulus griseus OX=10029 GN=I79_024509 PE=4 SV=1	1	1.01	0.95	0.99	0.96	1	0.866017	0.753435	0.770755	0.788076	0.840037	0.822716	0.873961	0.917659	0.917659	0.908919	0.865221	0.856482	0.723268	0.658174	0.766665	0.70157	0.694338	0.694338	0.71758	0.818041	0.767811	0.688877	0.71758	0.746283	0.601263	0.5712	0.637339	0.523099	0.523099	0.529111	0.524757	0.645451	0.71367	0.666442	0.671689	0.56149
tr|G3I7U9|G3I7U9_CRIGR	HTRA2 OS=Cricetulus griseus OX=10029 GN=CgPICR_013778 PE=3 SV=1	1	0.91	1.05	0.94	0.91	1.02	1.07409	1.09557	1.10631	1.06335	1.07409	1.07409	1.11435	1.18121	1.11435	1.09206	1.0252	1.1032	1.22162	1.13611	1.29492	1.27049	1.14832	1.20941	1.28624	1.2348	1.27338	1.28624	1.22193	1.24766	1.27607	1.28883	1.28883	1.23779	1.25055	1.22503	1.41967	1.39128	1.47646	1.37708	1.2919	1.2777
tr|G3I8S9|G3I8S9_CRIGR	RNA binding protein fox-1 homolog OS=Cricetulus griseus OX=10029 GN=I79_019957 PE=4 SV=1	1	0.96	1.01	0.85	0.97	0.93	0.907798	0.844252	0.862408	0.916876	0.880564	0.998578	0.878844	0.755806	0.799748	0.905209	0.826113	0.834902	0.756893	0.809875	0.711479	0.809875	0.688772	0.756893	#N/A	#N/A	#N/A	#N/A	#N/A	#N/A	0.593393	0.605261	0.575591	0.516252	0.670534	0.617129	0.509466	0.499276	0.59098	0.59098	0.494182	0.641927
tr|G3I0Q7|G3I0Q7_CRIGR	Myosin-VI OS=Cricetulus griseus OX=10029 GN=I79_016946 PE=4 SV=1	1	1.06	1.12	0.99	1.05	1.04	0.981401	1.01084	1.12861	1.02066	1.00103	1.04029	1.11861	1.1298	1.06268	1.10743	1.09624	1.10743	1.36365	1.40456	1.40456	1.36365	1.30911	1.36365	1.51644	1.57709	1.54676	1.42545	1.44061	1.45578	1.47906	1.53822	1.52343	1.41989	1.41989	1.47906	1.46399	1.44935	1.43471	1.37615	1.36151	1.31759
tr|G3H916|G3H916_CRIGR	WD repeat-containing protein 3 OS=Cricetulus griseus OX=10029 GN=I79_006877 PE=4 SV=1	1	1.02	0.96	1.01	0.96	0.98	0.930482	0.921177	0.986311	0.893263	0.921177	0.958397	0.830617	0.797392	0.789086	0.747555	0.764168	0.755861	0.774736	0.828968	0.797978	0.759241	0.735999	0.797978	0.75794	0.689725	0.765519	0.697304	0.666987	0.636669	0.685408	0.788219	0.760803	0.651138	0.610013	0.657992	0.660416	0.66702	0.719853	0.600978	0.607582	0.620791
tr|G3GXN3|G3GXN3_CRIGR	Intersectin-2 OS=Cricetulus griseus OX=10029 GN=I79_002526 PE=4 SV=1	1	0.96	0.98	1.03	0.93	0.99	1.02317	0.98224	1.15618	1.01294	1.01294	1.07433	1.04309	1.0118	1.11611	1.06395	1.04309	1.05352	1.02806	1.0075	1.03834	0.976658	0.935535	1.04862	0.997497	0.977547	1.0773	0.927672	0.877797	0.947622	0.904069	0.885988	0.994476	0.840784	0.804622	0.91311	0.769023	0.784403	0.822854	0.745952	0.753642	0.792093
tr|G3H160|G3H160_CRIGR	RNA helicase OS=Cricetulus griseus OX=10029 GN=I79_003884 PE=4 SV=1	1	0.99	1.05	1.04	0.98	1.04	0.908	0.94432	0.9988	0.91708	0.91708	0.96248	0.829737	0.813142	0.821439	0.821439	0.771655	0.804845	0.730332	0.766848	0.759545	0.701118	0.686512	0.730332	0.68668	0.68668	0.68668	0.645479	0.624879	0.659213	0.660786	0.627747	0.640963	0.614531	0.574884	0.5881	0.642545	0.661822	0.668247	0.591142	0.584716	0.603993
tr|G3IK87|G3IK87_CRIGR	Protein prune-like 2 OS=Cricetulus griseus OX=10029 GN=I79_024283 PE=4 SV=1	1	1.01	0.95	0.9	1.03	1.01	1.04443	1.04443	1.10709	1.13842	1.11754	1.0862	1.04097	1.41572	1.28039	1.30121	1.28039	1.2908	1.17846	1.57914	1.33166	1.30809	1.27274	1.40237	1.24687	1.3965	1.32168	1.00997	1.13465	1.13465	1.1118	0.945029	0.822731	0.778259	0.689315	0.778259	0.919675	0.855298	0.974856	0.892085	0.947266	0.910479
tr|G3HX84|G3HX84_CRIGR	Actin-depolymerizing factor OS=Cricetulus griseus OX=10029 GN=I79_015603 PE=3 SV=1	1	0.91	0.96	0.99	0.92	0.97	1.17389	1.19737	1.23258	1.19737	1.19737	1.20911	1.62504	1.62504	1.62504	1.83629	1.72254	1.75504	2.51274	2.58812	2.43736	2.9399	2.58812	2.58812	2.95804	2.8693	2.98762	3.46091	2.98762	3.16511	2.99467	2.96472	3.05456	3.50377	3.23425	3.41393	3.08804	3.05716	3.1498	3.33509	3.11892	3.1498
tr|G3IJD5|G3IJD5_CRIGR	HEAT repeat-containing protein 5A OS=Cricetulus griseus OX=10029 GN=I79_023968 PE=3 SV=1	1	0.78	0.9	0.79	0.84	0.97	1.00702	1.20842	0.936529	1.02716	1.00702	1.148	1.0158	0.965008	0.822796	0.985324	0.731374	0.893902	0.964167	0.915959	1.00273	1.01238	1.05094	0.964167	0.970788	0.970788	0.912541	0.951372	0.902833	0.931956	0.789775	0.916139	0.710797	0.718695	0.829263	0.80557	0.745312	0.59625	0.655875	0.626062	0.81239	0.775125
tr|G3I2J8|G3I2J8_CRIGR	Mitochondrial import receptor subunit TOM22 homolog OS=Cricetulus griseus OX=10029 GN=I79_017634 PE=3 SV=1	1	0.96	1.12	0.91	0.86	1.07	1.0256	1.03586	0.98458	1.00509	0.98458	0.994836	0.966138	0.956477	1.06275	0.985461	0.9758	1.09174	0.888908	0.888908	0.933353	0.808906	0.826684	0.96002	0.903076	1.06563	0.903076	0.821799	0.857922	0.993384	0.961222	1.0189	0.970834	0.922773	0.874712	0.913161	1.14566	1.14566	0.996723	0.859244	0.733222	0.721765
tr|G3I2E0|G3I2E0_CRIGR	RANGRF OS=Cricetulus griseus OX=10029 GN=CgPICR_015426 PE=3 SV=1	#N/A	#N/A	#N/A	#N/A	#N/A	#N/A	1.01933	1.01933	0.988752	1.01933	1.06011	1.06011	0.976118	0.780894	1.07373	0.927312	0.917551	0.819939	0.839855	0.848254	0.848254	1.04982	0.907044	0.781066	0.700989	0.497702	0.616871	0.588831	0.546772	0.574811	#N/A	#N/A	#N/A	#N/A	#N/A	#N/A	#N/A	#N/A	#N/A	#N/A	#N/A	#N/A
tr|G3INZ0|G3INZ0_CRIGR	Protein LSM14-like B OS=Cricetulus griseus OX=10029 GN=I79_025688 PE=4 SV=1	1	0.84	1.01	0.96	0.86	0.87	1.06873	1.40004	1.41073	1.03667	1.09011	1.17561	0.90678	0.661949	0.707288	0.743559	0.634746	0.897712	0.486381	0.457198	0.418288	0.233463	0.238327	0.209144	0.34289	0.336033	0.360035	0.202305	0.226308	0.246881	0.342731	0.551797	0.483251	0.246766	0.174793	0.291321	0.232277	0.269441	0.243891	0.199758	0.209049	0.236922
tr|G3IJQ6|G3IJQ6_CRIGR	Pre-mRNA-processing-splicing factor 8 OS=Cricetulus griseus OX=10029 GN=I79_024092 PE=4 SV=1	1	1.04	1.09	0.95	0.87	1	0.973539	0.944333	1.17798	1.04169	0.944333	1.1001	0.849921	0.790427	0.815924	0.841422	0.807425	0.934913	0.832549	0.757619	0.77427	0.724317	0.707666	0.732643	0.79362	0.849174	0.777748	0.706322	0.722194	0.722194	0.703538	0.696502	0.74575	0.682432	0.640219	0.710573	0.669359	0.702827	0.809925	0.642585	0.622504	0.702827
tr|G3IMN8|G3IMN8_CRIGR	Diphthine synthase OS=Cricetulus griseus OX=10029 GN=I79_025179 PE=4 SV=1	1	0.98	0.81	0.86	1.03	0.91	0.977318	0.977318	0.889359	1.01641	1.01641	0.928452	0.935779	0.870274	0.879632	0.786054	0.851559	0.701834	0.731403	0.687519	0.709461	0.702147	0.694833	0.680205	#N/A	#N/A	#N/A	#N/A	#N/A	#N/A	#N/A	#N/A	#N/A	#N/A	#N/A	#N/A	0.502186	0.502186	0.527295	0.43188	0.446945	0.446945
tr|G3GXQ0|G3GXQ0_CRIGR	Kinesin-like protein OS=Cricetulus griseus OX=10029 GN=I79_002542 PE=3 SV=1	1	1.38	1.72	1.28	1.46	1.17	1.18731	1.38915	1.46039	1.31791	1.29417	1.18731	1.23085	1.25547	1.35394	1.35394	1.24316	1.36625	1.12787	1.19554	1.09403	1.13915	1.11659	0.981248	1.21274	1.58869	1.26125	1.40678	1.43104	1.18849	1.06607	1.09805	1.01276	1.07673	1.08739	1.0021	0.83907	0.612521	0.679646	0.813897	0.679646	0.620911
tr|G3HI03|G3HI03_CRIGR	U4/U6 small nuclear ribonucleoprotein Prp4 OS=Cricetulus griseus OX=10029 GN=I79_010265 PE=4 SV=1	1	1	0.97	0.96	0.98	0.97	0.96961	1.17323	1.2411	1.2314	1.18292	1.05687	0.903955	1.05763	1.04859	1.1209	1.10282	1.06667	0.765928	0.74295	0.735291	0.727632	0.719972	0.735291	0.674968	0.674968	0.641219	0.607471	0.607471	0.614221	0.579425	0.596808	0.579425	0.521482	0.515688	0.538865	0.491154	0.5108	0.505889	0.471508	0.422392	0.461685
tr|G3H8K3|G3H8K3_CRIGR	RNA-binding motif single-stranded-interacting protein 1 OS=Cricetulus griseus OX=10029 GN=I79_006706 PE=4 SV=1	1	0.92	0.98	0.84	0.83	1.04	1.06371	1.05307	1.04244	1.07435	1.08499	1.15945	1.06823	1.143	1.16437	1.18573	1.06823	1.27119	1.0447	1.02381	1.13872	0.992465	1.02381	1.07604	1.04073	0.978291	1.09277	0.926254	0.967883	0.947069	0.865159	0.951675	1.06415	0.934372	1.04684	1.08145	0.75711	0.772252	0.802536	0.749539	0.817678	0.878247
tr|G3IPU3|G3IPU3_CRIGR	14-3-3 protein epsilon OS=Cricetulus griseus OX=10029 GN=I79_026021 PE=3 SV=1	1	1.03	1.05	0.99	0.98	1.01	0.998101	0.98812	1.02804	1.04801	1.03802	1.03802	1.02844	1.0593	1.04901	1.04901	1.02844	1.10044	0.963199	0.886143	0.924671	0.972831	0.934303	0.934303	0.921751	0.930968	0.930968	0.912533	0.884881	0.894098	0.872165	0.863443	0.89833	0.837278	0.854721	0.863443	0.76281	0.732298	0.76281	0.755182	0.76281	0.778066
tr|G3GW11|G3GW11_CRIGR	Acetyl-CoA C-myristoyltransferase OS=Cricetulus griseus OX=10029 GN=I79_001919 PE=3 SV=1	1	0.95	1.03	0.96	0.97	1	1.02979	1.05039	1.04009	1.06069	1.04009	1.08128	1.16191	1.12705	1.18515	1.22001	1.17353	1.22001	1.41832	1.36159	1.36159	1.44669	1.40414	1.4325	1.56374	1.43864	1.53247	1.62629	1.56374	1.61066	1.61081	1.61081	1.62692	1.73968	1.69136	1.67525	1.71111	1.67689	1.81378	1.81378	1.74534	1.83089
tr|G3HHA9|G3HHA9_CRIGR	Annexin OS=Cricetulus griseus OX=10029 GN=I79_010006 PE=3 SV=1	1	1.07	0.98	1.13	0.96	1.05	1.06149	1.09333	1.00841	1.08272	0.997798	1.09333	1.1777	1.10704	1.09526	1.21303	1.11881	1.1777	1.38608	1.38608	1.3445	1.42766	1.33064	1.46925	1.41831	1.3474	1.29067	1.47505	1.30485	1.38995	1.45912	1.41535	1.34239	1.5029	1.29862	1.41535	1.77469	1.66821	1.54398	1.65047	1.41976	1.45525
tr|G3I4G1|G3I4G1_CRIGR	Xanthine dehydrogenase OS=Cricetulus griseus OX=10029 GN=I79_018339 PE=3 SV=1	1	1.06	1.05	0.92	1.02	1.06	1.09515	1.05135	1.07325	1.0623	1.09515	1.1061	1.38235	1.45147	1.47912	1.52059	1.60353	1.645	2.13117	2.10986	2.1951	2.28035	2.30166	2.5574	2.27872	2.23315	2.43823	2.59774	2.62053	2.68889	1.99758	1.8977	2.09745	2.13741	2.15738	2.15738	1.81717	1.81717	1.90802	1.76265	1.87168	1.9262
tr|G3HJS2|G3HJS2_CRIGR	60S ribosome subunit biogenesis protein NIP7-like OS=Cricetulus griseus OX=10029 GN=CgPICR_004926 PE=4 SV=1	1	0.89	0.77	0.92	0.94	0.8	0.930314	0.865192	0.753554	0.818676	0.818676	0.77216	0.823965	0.848684	0.617974	0.832204	0.733329	0.774527	0.712803	0.591626	0.655779	0.57737	0.634394	0.548858	0.610529	0.63495	0.537266	0.464002	0.445686	0.409054	0.650282	0.871378	0.669791	0.845367	0.422684	0.487712	0.542697	0.520989	0.520989	0.477574	0.477574	0.46672
tr|G3II56|G3II56_CRIGR	Actin-related protein 2 OS=Cricetulus griseus OX=10029 GN=I79_023522 PE=3 SV=1	1	0.91	0.99	1.18	0.94	1.08	1.10343	1.20274	1.33516	1.19171	1.20274	1.11447	0.998725	1.08861	1.03867	1.22843	1.13855	1.14853	1.11103	1.44434	1.27769	1.24435	1.34435	1.2888	1.10062	1.35376	1.32074	1.22169	1.34275	1.18867	1.19843	0.994701	1.06661	1.17447	0.946763	1.03065	0.937612	0.843851	0.834475	0.862603	0.871979	0.909484
tr|G3I6Z5|G3I6Z5_CRIGR	Protein transport protein sec16 OS=Cricetulus griseus OX=10029 GN=I79_019275 PE=3 SV=1	1	0.96	1.05	1.02	0.96	1.11	1.06796	1.07864	1.05728	0.993204	0.971845	1.01456	1.06403	1.05339	1.1598	1.02147	1.02147	1.01083	1.17378	1.25594	1.2442	1.17378	1.19725	1.23247	1.26516	1.26516	1.25251	1.1513	1.11334	1.22721	1.19404	1.2418	1.21792	1.20598	1.17016	1.21792	1.14737	1.13589	1.13589	1.10147	1.17032	1.20474
tr|G3HDW4|G3HDW4_CRIGR	ACOT13 OS=Cricetulus griseus OX=10029 GN=CgPICR_009851 PE=3 SV=1	1	1.01	1	0.98	0.97	0.97	1.06305	0.999266	1.04179	1.05242	0.999266	1.10557	1.27663	1.22556	1.11067	1.31493	1.27663	1.2511	1.82263	1.7315	1.64037	2.02312	1.76795	1.74973	2.0994	1.93144	1.88946	2.30934	2.16238	2.0784	2.36648	2.43748	2.36648	2.5558	2.4848	2.46114	2.89694	3.01282	2.7521	2.98385	2.81004	2.69416
tr|G3HBU1|G3HBU1_CRIGR	Mitochondrial Rho GTPase OS=Cricetulus griseus OX=10029 GN=I79_007891 PE=3 SV=1	1	0.86	0.73	0.76	0.91	0.75	0.976407	0.966643	0.898294	0.83971	0.751833	0.761597	1.09755	1.1634	1.19632	1.14145	0.96584	1.02072	1.20244	1.76759	1.32269	1.0822	1.23851	1.26256	1.35098	1.36449	1.54012	1.33747	1.22939	1.47257	1.09983	1.25381	1.11083	1.19882	1.06684	1.13283	1.16424	1.17588	1.24573	1.16424	1.0711	1.22245
tr|G3H082|G3H082_CRIGR	Pleckstrin-likey-like domain family B member 2 OS=Cricetulus griseus OX=10029 GN=I79_003517 PE=4 SV=1	1	1.06	0.97	0.97	1.03	1.03	1.01241	1.00228	0.941539	0.951663	0.92129	0.880794	1.03686	0.995384	1.13018	1.00575	0.995384	1.06796	1.04503	1.17043	1.18088	1.00323	1.06593	1.02413	1.00328	1.06348	1.11364	0.812659	0.822692	0.902955	0.970398	0.970398	1.08685	0.747206	0.727798	0.873358	0.90017	0.855161	1.0442	0.801151	0.765144	0.927175
tr|G3HG36|G3HG36_CRIGR	Glutamine synthetase OS=Cricetulus griseus OX=10029 GN=I79_009555 PE=3 SV=1	1	1.08	0.82	0.96	1.16	0.87	1.00602	1.02614	1.02614	0.995963	1.02614	0.955722	1.07721	1.14184	1.02335	1.17416	1.17416	1.1957	1.25676	1.25676	1.19392	1.28189	1.28189	1.30703	1.26773	1.35647	1.25505	1.31844	1.31844	1.28041	1.41856	1.376	1.21996	1.51786	1.376	1.33345	1.54081	1.58703	1.44836	1.7257	1.67948	1.69489
tr|G3HPV7|G3HPV7_CRIGR	Histone H4 OS=Cricetulus griseus OX=10029 GN=I79_012828 PE=3 SV=1	1	1.26	1.2	1.2	1.01	1.18	1.06927	1.13342	1.07996	1.05857	1.15481	1.0265	0.8219	0.920528	0.789024	0.854776	0.854776	0.928747	0.763315	0.694616	0.732782	0.732782	0.717516	0.671717	0.739778	0.872938	0.702789	0.806358	0.776767	0.835949	0.721955	0.714735	0.678638	0.620881	0.613662	0.592003	0.605875	0.624051	0.684638	0.563464	0.605875	0.593757
tr|G3HQQ4|G3HQQ4_CRIGR	Uncharacterized protein C6orf136-like OS=Cricetulus griseus OX=10029 GN=I79_013159 PE=4 SV=1	#N/A	#N/A	#N/A	#N/A	#N/A	#N/A	#N/A	#N/A	#N/A	#N/A	#N/A	#N/A	#N/A	#N/A	#N/A	#N/A	#N/A	#N/A	1.28864	1.10823	0.979369	0.992256	1.03091	1.03091	1.38803	1.06878	1.20758	1.29087	1.17982	1.15206	1.07588	1.03285	1.01133	1.2803	1.26954	1.05437	1.43358	1.50526	1.56261	1.27589	1.39058	1.23288
tr|G3GTA3|G3GTA3_CRIGR	TBC1 domain family member 2B OS=Cricetulus griseus OX=10029 GN=CgPICR_005093 PE=4 SV=1	1	1.01	0.98	1.06	1.01	1.04	0.972282	0.982005	0.875054	0.982005	0.933391	0.923668	1.04864	0.99621	1.10107	1.06962	1.02767	1.11156	1.01983	0.958643	0.938246	0.999436	0.958643	0.989238	0.935268	1.00074	0.953973	0.925915	0.916562	0.963326	0.808496	0.840836	0.832751	0.857006	0.986365	1.0187	0.671414	0.557273	0.651271	0.6177	0.671414	0.644557
tr|G3HRQ4|G3HRQ4_CRIGR	Myosin light polypeptide 6 OS=Cricetulus griseus OX=10029 GN=I79_013501 PE=4 SV=1	1	0.99	0.95	1.08	1.01	1.04	1.08799	1.16415	1.22943	1.16415	1.20767	1.16415	1.12913	1.18558	1.17429	1.24204	1.20817	1.21946	1.24872	1.36111	1.31116	1.36111	1.32364	1.33613	1.34876	1.33527	1.25434	1.24086	1.28132	1.30829	1.42088	1.43508	1.32141	1.36404	1.293	1.36404	1.3338	1.20042	1.18708	1.1604	1.18708	1.21375
tr|G3HBL9|G3HBL9_CRIGR	Transmembrane protein C20orf108-like OS=Cricetulus griseus OX=10029 GN=I79_007853 PE=3 SV=1	1	0.98	1.08	0.96	1.04	1.03	1.01675	0.98625	1.10826	0.925244	1.00658	0.98625	1.11426	1.01398	1.1254	0.924837	1.03626	1.04741	1.10149	1.14555	1.29976	1.09048	1.10149	1.1786	1.02857	1.11085	1.31657	1.16228	1.06971	1.13143	1.0306	1.05121	0.96876	1.05121	0.96876	0.999677	1.16345	1.2449	1.34961	1.04711	1.04711	1.05874
tr|G3H337|G3H337_CRIGR	tRNA-nucleotidyltransferase 1 mitochondrial OS=Cricetulus griseus OX=10029 GN=I79_004645 PE=3 SV=1	1	0.93	0.86	0.96	0.94	0.85	0.936955	0.899477	0.871368	0.936955	0.908846	0.908846	0.900063	0.927065	0.891063	0.927065	0.909064	0.918064	0.929951	0.883453	0.883453	0.920651	0.855555	0.855555	0.922115	0.922115	0.922115	0.940558	0.903673	0.912894	0.918853	0.928041	0.909664	0.891287	0.863721	0.882098	0.937785	0.928407	0.937785	0.900273	0.87214	0.900273
tr|G3HVM3|G3HVM3_CRIGR	Protein FAM21 OS=Cricetulus griseus OX=10029 GN=I79_015021 PE=4 SV=1	1	1.01	1.09	1.01	0.93	1.02	0.944252	0.982022	0.991465	0.868712	1.00091	0.97258	0.862721	0.672922	0.819585	0.836839	0.724686	0.776449	0.764919	0.642532	0.665479	0.719023	0.665479	0.650181	0.768725	1.19921	0.960906	0.868659	0.876346	0.868659	0.807063	0.847416	0.911981	0.742498	0.798992	0.847416	0.791264	0.775439	0.751701	0.696313	0.664662	0.680487
tr|G3IE24|G3IE24_CRIGR	Phosphoglycerate mutase OS=Cricetulus griseus OX=10029 GN=CgPICR_009161 PE=3 SV=1	1	1.18	1.09	0.92	1.1	1.19	0.956618	0.994882	1.06185	1.01401	0.994882	1.00445	1.03264	1.01199	1.05329	0.991333	1.03264	1.04296	1.19164	1.13206	1.25123	1.13206	1.14398	1.21548	1.32437	1.28464	1.39059	1.2714	1.3641	1.31113	1.28352	1.27068	1.36053	1.21934	1.25785	1.28352	1.29374	1.34549	1.44899	1.30667	1.43605	1.43605
tr|G3I5Q4|G3I5Q4_CRIGR	Heterogeneous nuclear ribonucleoprotein M OS=Cricetulus griseus OX=10029 GN=I79_018809 PE=4 SV=1	1	0.97	0.98	0.94	0.97	1	0.945137	0.916783	0.907332	0.916783	0.888429	0.916783	0.839429	0.76388	0.814246	0.780669	0.738698	0.747092	0.602004	0.553844	0.559864	0.511704	0.499664	0.505684	0.503381	0.453043	0.503381	0.458077	0.417806	0.432907	0.474271	0.502727	0.502727	0.436329	0.441072	0.4553	0.476972	0.476972	0.496051	0.462663	0.438814	0.457893
tr|G3GZB1|G3GZB1_CRIGR	Eukaryotic translation initiation factor 3 subunit M OS=Cricetulus griseus OX=10029 GN=EIF3M PE=3 SV=1	1	0.84	0.75	0.89	1.05	0.72	0.969411	0.930635	0.891858	0.9888	0.969411	0.920941	0.874108	0.856626	0.847885	0.839144	0.839144	0.830403	0.793657	0.777783	0.769847	0.78572	0.777783	0.78572	0.757264	0.779982	0.726974	0.734546	0.757264	0.719401	0.731584	0.731584	0.636478	0.658425	0.665741	0.658425	0.718913	0.718913	0.668589	0.668589	0.668589	0.654211
tr|G3H083|G3H083_CRIGR	Abhydrolase domain-containing protein 10 mitochondrial (Fragment) OS=Cricetulus griseus OX=10029 GN=I79_003518 PE=4 SV=1	1	0.99	1.1	1.04	0.96	1.12	1.01858	1.10006	0.988019	1.08988	1.13062	1.03895	1.06331	1.08457	1.0952	1.10584	1.0952	1.18027	1.12342	1.16836	1.15713	1.2807	1.29194	1.20206	1.11949	1.04112	1.16427	1.34338	1.35458	1.34338	1.07279	1.01915	1.1908	1.42681	1.459	1.43754	1.19896	1.11503	1.25891	1.35482	1.46273	1.34283
tr|G3HKJ1|G3HKJ1_CRIGR	Protein IWS1-like (Fragment) OS=Cricetulus griseus OX=10029 GN=I79_011218 PE=4 SV=1	1	1.19	1.07	1.15	1.08	1.14	0.992879	0.953164	0.913449	0.913449	0.90352	0.933306	1.02225	1.08359	1.12448	1.0427	1.03247	1.01203	0.956442	1.03296	0.946877	0.994699	0.937313	0.97557	1.05522	0.991911	1.1713	1.03412	0.960254	1.03412	0.92882	0.965973	0.77092	0.900955	0.993837	0.789497	0.883964	0.99004	0.954681	0.804407	0.848606	0.813247
tr|G3IH48|G3IH48_CRIGR	COP9 signalosome complex subunit 7b OS=Cricetulus griseus OX=10029 GN=I79_023129 PE=3 SV=1	1	1.21	1.17	0.96	0.93	0.99	1.0933	1.13704	1.16983	1.07144	1.04957	1.26823	1.16116	1.21922	1.32372	1.18438	1.12632	1.26566	1.2699	1.2191	1.2445	1.2064	1.2064	1.2064	1.31251	1.56189	1.60126	1.40439	1.29939	1.35189	1.29349	1.31936	1.46165	1.25469	1.24175	1.31936	1.51851	1.68554	1.60962	1.36666	1.36666	1.39703
tr|G3GVP2|G3GVP2_CRIGR	Regulator of nonsense transcripts 2 OS=Cricetulus griseus OX=10029 GN=I79_001789 PE=4 SV=1	1	0.88	1	1.09	0.97	1.05	0.815098	0.798796	0.798796	0.823249	0.806947	0.806947	1.17286	1.18459	1.30188	1.16113	1.12595	1.25496	#N/A	#N/A	#N/A	#N/A	#N/A	#N/A	0.912819	1.22318	1.15015	1.0041	1.04974	0.967588	0.846537	0.871933	0.956587	0.880399	0.922726	0.829607	0.786987	0.802727	0.960124	0.708288	0.62172	0.771247
tr|G3H6P4|G3H6P4_CRIGR	Single-pass membrane and coiled-coil domain-containing protein 4 OS=Cricetulus griseus OX=10029 GN=I79_006011 PE=3 SV=1	#N/A	#N/A	#N/A	#N/A	#N/A	#N/A	#N/A	#N/A	#N/A	#N/A	#N/A	#N/A	#N/A	#N/A	#N/A	#N/A	#N/A	#N/A	#N/A	#N/A	#N/A	#N/A	#N/A	#N/A	0.791029	0.806849	0.854311	0.767298	0.719836	0.83849	0.676629	0.568368	0.696927	0.690161	0.622498	0.676629	0.713985	0.671146	0.671146	0.628307	0.656866	0.649727
tr|G3I3X8|G3I3X8_CRIGR	V-type proton ATPase subunit a OS=Cricetulus griseus OX=10029 GN=I79_018149 PE=3 SV=1	1	1.07	1.15	1.02	1.11	1.25	1.01376	1.06445	1.04417	1.00362	0.973207	1.0239	1.11997	1.05277	1.03037	1.00797	1.04157	1.05277	1.15702	1.26116	1.21488	1.0876	1.12231	1.21488	1.30473	1.27863	1.31777	1.25254	1.22644	1.25254	1.40497	1.34877	1.34877	1.29258	1.27853	1.34877	1.79192	1.84568	1.72024	1.59481	1.45146	1.3977
tr|G3IGQ3|G3IGQ3_CRIGR	Heat shock cognate 71 kDa protein OS=Cricetulus griseus OX=10029 GN=I79_022974 PE=3 SV=1	1	0.94	1.02	0.87	1.07	0.93	0.951646	0.904064	0.856482	1.02778	1.00875	0.94213	0.866405	0.944381	0.823085	0.840413	0.892397	0.944381	0.801136	0.753068	0.721023	0.777102	0.737046	0.721023	0.689168	0.668493	0.65471	0.668493	0.668493	0.668493	0.646529	0.65946	0.607738	0.588342	0.640064	0.614203	0.515067	0.530519	0.515067	0.520217	0.535669	0.551121
tr|G3IDQ5|G3IDQ5_CRIGR	Tudor and KH domain-containing protein OS=Cricetulus griseus OX=10029 GN=I79_021838 PE=3 SV=1	1	0.98	0.97	1.01	1.02	0.96	1.02495	0.983953	0.983953	0.901957	1.02495	0.983953	0.971664	0.893931	0.825915	0.923081	0.942514	0.893931	1.02994	1.01964	0.968142	1.00934	1.07114	0.988741	0.814239	0.863093	0.814239	0.789812	0.814239	0.895663	#N/A	#N/A	#N/A	#N/A	#N/A	#N/A	#N/A	#N/A	#N/A	#N/A	#N/A	#N/A
tr|G3H5W4|G3H5W4_CRIGR	60S ribosomal protein L23 OS=Cricetulus griseus OX=10029 GN=CgPICR_018727 PE=3 SV=1	1	1.05	1	0.99	1.04	0.98	0.956112	0.956112	0.898745	0.93699	0.93699	0.956112	0.898033	0.862112	0.853132	0.871092	0.862112	0.835171	0.83254	0.815889	0.815889	0.782588	0.790913	0.840866	0.77936	0.732598	0.755979	0.748185	0.755979	0.724804	0.719568	0.676394	0.719568	0.705176	0.697981	0.705176	0.627464	0.62119	0.60864	0.627464	0.683936	0.640013
tr|G3HPZ6|G3HPZ6_CRIGR	ELMO domain-containing protein 3 OS=Cricetulus griseus OX=10029 GN=I79_012884 PE=4 SV=1	1	1.15	1.06	1.02	1.07	1.08	1.02244	1.03267	1.14514	0.981547	1.05312	1.04289	1.1842	1.27894	1.26709	1.27894	1.34999	1.37367	1.58879	1.74767	1.70001	1.76356	1.76356	1.79533	1.8459	1.97511	2.08587	2.252	2.14125	2.36275	2.24706	2.15718	2.15718	2.33695	2.24706	2.29201	3.11119	3.11119	3.01785	3.04896	2.55117	2.92451
tr|G3I0C6|G3I0C6_CRIGR	Cullin-5 OS=Cricetulus griseus OX=10029 GN=I79_016805 PE=3 SV=1	1	1.01	1.03	1.02	1	1.02	0.979288	0.969495	0.959702	0.959702	0.959702	0.989081	0.986533	0.966802	0.986533	0.986533	0.956937	0.996398	0.970381	0.950973	0.999493	0.950973	0.950973	0.970381	0.9939	1.01378	1.04359	0.974022	1.00384	1.00384	0.939402	0.948796	0.986372	0.95819	0.930008	0.948796	0.874269	0.856783	0.900497	0.856783	0.891754	0.883011
tr|G3HQQ2|G3HQQ2_CRIGR	Phostensin OS=Cricetulus griseus OX=10029 GN=I79_013157 PE=4 SV=1	1	1.02	1.05	1.15	0.95	1.16	1.08555	1.20496	1.09641	1.0747	1.13983	1.10726	1.07437	1.0314	1.09586	1.00991	0.988421	0.999165	0.866669	0.936003	0.927336	0.771336	0.832002	0.875336	0.72399	0.854309	0.673311	0.803629	0.702271	0.695031	0.670038	0.750443	0.723642	0.683439	0.636537	0.670038	0.559177	0.547993	0.626278	0.469709	0.531218	0.57036
tr|G3GX35|G3GX35_CRIGR	Fanconi anemia group D2 protein-like OS=Cricetulus griseus OX=10029 GN=I79_002347 PE=4 SV=1	1	1.04	1.03	0.98	1.05	0.96	1.05518	0.991869	0.918006	1.02352	0.970765	1.05518	0.969586	0.872627	0.824148	0.862931	0.853236	0.862931	0.677442	0.575826	0.528405	0.494533	0.541954	0.521631	0.578386	0.88493	0.769253	0.451141	0.514763	0.682495	#N/A	#N/A	#N/A	#N/A	#N/A	#N/A	#N/A	#N/A	#N/A	#N/A	#N/A	#N/A
tr|G3IAY2|G3IAY2_CRIGR	Mini-chromosome maintenance complex-binding protein OS=Cricetulus griseus OX=10029 GN=I79_020767 PE=3 SV=1	1	1.04	1.08	0.96	1	1.12	0.895388	0.761079	0.707356	0.868526	0.761079	0.770033	0.767846	0.691061	0.69874	0.69874	0.683383	0.629634	0.500772	0.475734	0.44068	0.666027	0.450695	0.44068	#N/A	#N/A	#N/A	#N/A	#N/A	#N/A	0.375115	0.468894	0.318848	0.382618	0.266332	0.270083	0.368807	0.328238	0.346679	0.291358	0.32455	0.320862
tr|G3I695|G3I695_CRIGR	Macoilin OS=Cricetulus griseus OX=10029 GN=I79_019007 PE=3 SV=1	#N/A	#N/A	#N/A	#N/A	#N/A	#N/A	1.03675	0.964179	0.943444	1.02638	0.787931	0.912341	1.06651	1.08784	1.09851	1.09851	0.842546	0.874541	1.28607	1.47898	1.35037	1.33751	1.1446	1.31179	1.48381	1.46897	1.51349	1.51349	1.32059	1.45413	1.40771	1.47809	1.70333	1.2247	1.26694	1.5344	1.51702	1.38048	1.63838	1.41082	1.45634	1.44117
tr|G3I1T4|G3I1T4_CRIGR	Nodal modulator 1 OS=Cricetulus griseus OX=10029 GN=I79_017353 PE=4 SV=1	1	1.01	1.03	0.97	0.96	1.03	0.936604	0.936604	0.927238	0.94597	0.936604	0.871042	0.883684	0.883684	1.0074	0.901358	0.883684	0.963216	0.93541	0.963473	0.926056	0.944764	0.972827	0.982181	1.03954	1.03954	0.997959	1.02915	1.04994	1.08112	1.08907	1.13264	1.03462	1.03462	0.980167	1.02373	1.32917	1.40892	1.23613	1.26271	1.14309	1.16967
tr|G3HID1|G3HID1_CRIGR	RAB7A OS=Cricetulus griseus OX=10029 GN=CgPICR_020452 PE=4 SV=1	1	1.05	0.79	0.96	1.03	0.77	1.0201	1.0507	0.999698	1.0507	1.0507	1.0405	1.0543	1.04376	1.04376	1.0543	1.06484	1.08593	1.07887	1.11123	1.08966	1.15439	1.11123	1.13281	1.07859	1.10016	1.08938	1.12173	1.12173	1.11095	1.13066	1.10805	1.11936	1.13066	1.11936	1.14197	1.14572	1.18009	1.16863	1.14572	1.11135	1.11135
tr|G3ICG9|G3ICG9_CRIGR	Atlastin-3 OS=Cricetulus griseus OX=10029 GN=I79_021367 PE=3 SV=1	1	1.04	1.09	1.01	1.09	1.03	1.07689	1.03382	1.01228	1.08766	1.11997	1.08766	1.15398	1.16552	1.15398	1.16552	1.21168	1.22321	1.287	1.50579	1.51866	1.40283	1.45431	1.60875	1.34161	1.40869	1.47577	1.31477	1.32819	1.38185	1.35982	1.30543	1.37342	1.30543	1.30543	1.30543	1.52594	1.5412	1.66327	1.48016	1.44964	1.5412
tr|G3HRM8|G3HRM8_CRIGR	Nascent polypeptide-associated complex subunit alpha muscle-specific form OS=Cricetulus griseus OX=10029 GN=I79_013472 PE=4 SV=1	1	0.95	0.96	1.08	1.03	1.05	0.956674	0.966241	0.975808	0.966241	0.956674	0.899274	0.773612	0.765876	0.750404	0.79682	0.765876	0.773612	0.697353	0.676432	0.683406	0.718273	0.697353	0.676432	0.641151	0.641151	0.596271	0.641151	0.602682	0.609094	0.622463	0.585116	0.566442	0.59134	0.541543	0.572666	0.498783	0.488808	0.458881	0.488808	0.503771	0.503771
tr|G3I1P6|G3I1P6_CRIGR	Nucleosome-binding protein 1 OS=Cricetulus griseus OX=10029 GN=I79_017309 PE=3 SV=1	1	1.06	1.18	1.08	1.05	1.19	1.07947	1.09026	1.23059	1.06867	1.17662	1.09026	1.05491	1.03381	1.06546	1.03381	1.07601	1.04436	1.02166	1.05231	1.05231	0.991012	0.960362	0.929713	0.888301	0.861652	0.82612	0.835003	0.781705	0.835003	0.819186	0.860145	0.835569	0.712691	0.745459	0.7045	0.649026	0.616575	0.655517	0.636046	0.623065	0.603595
tr|G3HS45|G3HS45_CRIGR	Pre-mRNA-splicing factor RBM22 OS=Cricetulus griseus OX=10029 GN=I79_013671 PE=3 SV=1	1	0.94	0.97	0.97	0.94	0.95	0.880069	0.809663	0.818464	0.809663	0.739258	0.844866	0.800573	0.648464	0.664476	0.65647	0.696499	0.680487	0.689755	0.648369	0.717345	0.600087	0.641472	0.627677	0.670545	0.630312	0.704072	0.563258	0.569963	0.596785	0.574625	0.522909	0.55164	0.545894	0.50567	0.50567	0.484971	0.49467	0.50437	0.484971	0.514069	0.514069
tr|G3I358|G3I358_CRIGR	A-kinase anchor protein 13 OS=Cricetulus griseus OX=10029 GN=I79_017859 PE=4 SV=1	1	1.18	1.05	1.06	1.1	1.09	1.15048	1.15048	1.16198	1.28853	1.25402	1.31154	1.25575	1.29343	1.11762	1.15529	1.05483	1.3311	1.38025	1.75291	1.32504	1.1456	1.40785	1.25602	1.32111	1.55891	1.40038	1.24184	1.3079	1.28148	1.1878	1.27095	1.10466	1.04527	1.03339	1.09278	0.880375	0.880375	0.968412	0.801141	0.84516	0.924394
tr|G3GUU5|G3GUU5_CRIGR	Transketolase OS=Cricetulus griseus OX=10029 GN=I79_001469 PE=4 SV=1	1	0.92	0.81	0.95	1.02	0.84	1.02039	0.989781	0.979577	1.051	1.0408	0.979577	1.10289	1.05878	1.08084	1.06981	1.05878	1.03672	1.13697	1.04601	1.11423	1.13697	1.09149	1.09149	1.10097	1.06794	1.20006	1.14501	1.16703	1.17804	1.12869	1.11741	1.24156	1.16255	1.24156	1.15127	1.04938	0.996908	1.05987	1.10185	1.12283	1.10185
tr|G3HL97|G3HL97_CRIGR	Ras-related protein Rap-2 OS=Cricetulus griseus OX=10029 GN=CgPICR_009984 PE=3 SV=1	1	0.97	0.89	1.01	1.03	0.92	1.10018	1.11118	1.06718	1.10018	1.08918	1.12219	1.20784	1.19576	1.15952	1.14744	1.21992	1.14744	1.237	1.31122	1.22463	1.24937	1.19989	1.21226	1.13227	1.17756	0.962429	1.01904	1.07566	1.01904	1.07773	0.969954	1.01306	1.00229	0.959176	0.991508	0.937046	1.01201	0.965157	0.862082	0.927675	0.852711
tr|G3GS17|G3GS17_CRIGR	Transporter OS=Cricetulus griseus OX=10029 GN=I79_000324 PE=3 SV=1	1	1.15	1.18	1	1.02	1.19	1.01001	1.08071	1.08071	0.989808	1.06051	1.07061	1.07763	1.09918	1.0453	0.980641	1.0884	1.10996	1.21909	1.21909	1.23128	1.26785	1.21909	1.31661	1.28576	1.22147	1.38862	1.29862	1.22147	1.40148	1.24261	1.24261	1.29231	1.23018	1.37929	1.46628	1.26109	1.23587	1.39981	1.17281	1.23587	1.26109
tr|G3HK85|G3HK85_CRIGR	E3 ubiquitin-protein transferase MAEA OS=Cricetulus griseus OX=10029 GN=I79_011103 PE=4 SV=1	1	1.01	1.04	1.07	0.98	1.01	0.914581	1.11579	1.08835	1.24383	1.13408	1.12493	0.918599	0.835925	0.799181	0.845111	0.854297	0.881855	0.839878	0.881872	0.890271	0.915467	0.999455	0.982657	0.775148	0.751894	0.68213	0.720888	0.658876	0.689882	0.679229	0.611306	0.672437	0.665645	0.577345	0.577345	0.578944	0.555786	0.567365	0.532629	0.590523	0.561576
tr|G3GVE7|G3GVE7_CRIGR	HEAT repeat-containing protein C7orf27 OS=Cricetulus griseus OX=10029 GN=I79_001684 PE=4 SV=1	1	1.07	1.06	0.97	0.97	1	0.958501	1.03518	1.09269	1.00643	1.03518	1.03518	0.931177	1.04292	1.09879	0.931177	1.0243	1.0243	0.944809	0.803088	0.803088	0.831432	0.784192	0.765295	0.907866	0.944181	0.953259	0.889709	0.907866	0.944181	0.781776	0.899042	0.656691	0.680145	0.789593	0.687962	0.653295	0.731691	0.712092	0.659828	0.672894	0.725158
tr|G3GVJ8|G3GVJ8_CRIGR	Phosphoribosyl pyrophosphate synthetase-associated protein 2 OS=Cricetulus griseus OX=10029 GN=I79_001737 PE=3 SV=1	1	1.06	1.03	0.86	0.96	0.89	0.944379	0.925492	0.812166	0.944379	0.982154	0.849941	0.91077	1.05649	0.892555	0.819693	0.865232	0.810586	0.847408	0.771142	0.720297	0.728771	0.669453	0.686401	0.817623	0.899386	0.744037	0.833976	0.891209	0.768566	0.716683	0.867186	0.680849	0.580513	0.788351	0.716683	0.753399	0.828738	0.760933	0.738331	0.806137	0.821204
tr|G3GRT0|G3GRT0_CRIGR	Adenine phosphoribosyltransferase OS=Cricetulus griseus OX=10029 GN=I79_000224 PE=3 SV=1	1	0.94	0.99	1.05	0.99	1.06	1.09706	1.10803	1.119	1.10803	1.09706	1.10803	1.10767	1.04121	1.07444	1.1409	1.10767	1.07444	1.06016	1.02835	1.11316	1.03895	1.08136	1.10256	0.972148	0.933262	1.00131	0.933262	0.913819	0.933262	0.930308	0.893095	0.939611	0.930308	0.893095	0.921005	0.77953	0.685986	0.740553	0.763939	0.787325	0.77953
tr|G3HCH0|G3HCH0_CRIGR	MYDGF OS=Cricetulus griseus OX=10029 GN=CgPICR_020021 PE=4 SV=1	1	0.91	0.92	0.99	0.95	0.92	1.01248	0.992227	0.901104	1.04285	1.04285	1.00235	1.11917	1.11917	1.05202	1.17513	1.15275	1.14156	1.31785	1.25196	1.2256	1.31785	1.35739	1.30467	1.56446	1.51753	1.4706	1.73656	1.78349	1.65833	1.72514	1.50087	1.50087	1.8804	1.77689	1.74239	1.72702	1.72702	1.72702	2.22785	2.08969	2.02061
tr|G3HM03|G3HM03_CRIGR	Synaptic vesicle membrane protein VAT-1-like OS=Cricetulus griseus OX=10029 GN=I79_011747 PE=4 SV=1	1	1.01	1.05	0.95	1.1	1.04	1.01895	1.02914	1.09028	1.03933	1.08009	1.08009	1.15234	1.11777	1.18691	1.16387	1.18691	1.11777	1.24133	1.20409	1.22892	1.29099	1.31581	1.29099	1.24351	1.18133	1.24351	1.26838	1.33055	1.30568	1.18789	1.18789	1.19976	1.25916	1.30667	1.24728	1.18589	1.18589	1.24518	1.31634	1.34005	1.34005
tr|G3H0V2|G3H0V2_CRIGR	Tumor suppressor p53-binding protein 1 OS=Cricetulus griseus OX=10029 GN=I79_003771 PE=4 SV=1	1	1.03	1.05	1	0.94	1.1	1.04758	1.05805	1.14186	1.00568	1.02663	1.02663	1.02008	0.989473	1.05068	1.00987	0.958871	1.06088	0.937424	0.937424	0.937424	0.890553	0.853056	0.918676	0.84914	0.815174	0.891597	0.798192	0.755735	0.84914	0.768588	0.776274	0.837761	0.768588	0.714787	0.807017	0.653022	0.737915	0.692204	0.672613	0.646492	0.666083
tr|G3HQ32|G3HQ32_CRIGR	U3 small nucleolar ribonucleoprotein protein MPP10 OS=Cricetulus griseus OX=10029 GN=H671_3g10500 PE=3 SV=1	1	0.93	1.02	0.93	0.92	1.01	0.990791	1.0007	0.990791	0.990791	1.02051	0.951159	0.884828	0.920221	0.884828	0.867131	0.787497	0.82289	0.798552	0.742653	0.774595	0.686754	0.670783	0.646827	0.713469	0.756277	0.742007	0.663526	0.606448	0.656391	0.677741	0.711628	0.664186	0.569302	0.609967	0.589635	0.607988	0.650548	0.632308	0.626228	0.54719	0.559349
tr|G3HT38|G3HT38_CRIGR	Microtubule-associated serine/threonine-protein kinase-like OS=Cricetulus griseus OX=10029 GN=I79_014048 PE=3 SV=1	1	0.97	0.92	0.95	1.07	0.93	1.15099	2.6703	2.40557	2.10632	1.99122	2.80842	0.986567	0.917507	1.04576	0.808985	0.95697	0.878044	#N/A	#N/A	#N/A	#N/A	#N/A	#N/A	#N/A	#N/A	#N/A	#N/A	#N/A	#N/A	#N/A	#N/A	#N/A	#N/A	#N/A	#N/A	#N/A	#N/A	#N/A	#N/A	#N/A	#N/A
tr|G3HBX6|G3HBX6_CRIGR	Chloride channel protein OS=Cricetulus griseus OX=10029 GN=I79_007928 PE=3 SV=1	1	0.96	0.96	0.88	0.94	0.92	1.05465	1.07575	1.05465	0.885909	0.928095	0.938642	1.21374	1.45648	1.2987	1.31084	1.26229	1.26229	1.24628	1.19642	1.25874	1.19642	1.2712	1.34598	1.4177	1.31846	1.30428	1.26175	1.38935	1.30428	1.39646	1.28474	1.36853	1.25681	1.29871	1.28474	1.61607	1.74536	1.7292	1.58375	1.84232	1.58375
tr|G3H2Z9|G3H2Z9_CRIGR	Zinc finger protein 687 OS=Cricetulus griseus OX=10029 GN=I79_004604 PE=4 SV=1	1	0.84	0.99	0.92	0.85	0.89	0.895505	1.04774	0.949235	1.09252	0.850729	0.90446	1.05303	1.21098	1.33734	1.31628	1.26363	1.21098	0.931155	1.00565	0.819416	1.03358	0.726301	0.791482	0.823938	1.36774	0.972247	0.980486	1.16999	1.25239	0.681577	0.633866	0.80426	0.62705	0.586156	0.715655	#N/A	#N/A	#N/A	#N/A	#N/A	#N/A
tr|G3GY16|G3GY16_CRIGR	Voltage-dependent anion-selective channel protein 1 OS=Cricetulus griseus OX=10029 GN=I79_002669 PE=3 SV=1	1	1.32	1.53	0.91	0.83	1.34	#N/A	#N/A	#N/A	#N/A	#N/A	#N/A	#N/A	#N/A	#N/A	#N/A	#N/A	#N/A	1.23848	1.62241	2.06826	1.27563	1.38709	1.44902	1.52672	1.64886	1.87787	1.38932	1.14504	1.45038	1.51901	1.32154	1.86839	1.3823	1.10888	1.51901	1.99019	1.99019	2.46783	1.73146	1.77127	1.65186
tr|G3HI06|G3HI06_CRIGR	Peptidylprolyl isomerase OS=Cricetulus griseus OX=10029 GN=I79_010268 PE=4 SV=1	1	1.1	1.15	1.07	0.97	1.1	0.977331	0.948011	0.996878	0.977331	0.977331	0.957785	1.01094	1.05137	1.10192	1.20301	1.10192	1.11203	0.956363	0.956363	0.946799	0.956363	0.937236	0.956363	0.988646	0.9491	1.03808	0.899668	0.9491	0.929327	0.9543	0.906585	1.0211	0.897042	0.877956	0.935214	0.898708	0.835798	0.907695	0.862759	0.898708	0.817824
tr|G3H3P8|G3H3P8_CRIGR	Beta-hexosaminidase OS=Cricetulus griseus OX=10029 GN=H671_4g11851 PE=3 SV=1	1	1.01	1.02	1.05	0.95	1.12	1.03388	1.06489	1.28201	1.12693	1.07523	1.1993	1.31108	1.42908	1.54708	1.49464	1.49464	1.48153	1.8914	2.25077	2.19403	2.11837	2.36425	2.421	2.22887	2.3626	2.162	2.25116	2.3626	2.34031	2.45709	2.55537	2.65366	2.7028	2.75194	2.77651	2.60372	2.68183	2.9422	2.78598	2.91616	2.78598
tr|G3HV18|G3HV18_CRIGR	60S ribosomal protein L12 OS=Cricetulus griseus OX=10029 GN=I79_014791 PE=3 SV=1	1	1	0.84	1.07	1.05	0.9	1.12813	1.12813	1.2071	1.12813	1.19581	1.07172	1.05843	1.2172	1.12194	1.12194	1.13252	1.15369	1.05876	1.1964	1.10111	1.10111	1.18581	1.05876	0.975578	1.04387	0.965823	1.00485	1.00485	1.00485	1.02855	0.997689	0.925691	0.946262	0.90512	0.884549	0.864029	0.855388	0.855388	0.872669	0.90723	0.89859
tr|G3HG71|G3HG71_CRIGR	39S ribosomal protein L24 mitochondrial OS=Cricetulus griseus OX=10029 GN=I79_009590 PE=3 SV=1	1	0.98	1.05	1.02	0.88	1	0.957449	0.919151	0.861704	0.804257	0.842555	0.813832	0.927511	0.881135	0.87186	0.899686	0.955336	0.927511	0.864827	0.890771	0.864827	0.856178	0.786992	0.812937	0.719817	0.993348	1.00055	0.806196	1.05813	0.914168	0.544521	0.517295	0.63709	0.582638	0.566302	0.631644	#N/A	#N/A	#N/A	#N/A	#N/A	#N/A
tr|G3I713|G3I713_CRIGR	Mediator complex subunit 25 OS=Cricetulus griseus OX=10029 GN=I79_019294 PE=3 SV=1	1	1.18	1	1.07	0.96	1.06	0.960597	0.902961	0.970203	0.960597	0.989415	0.999021	0.861308	0.775177	0.930213	0.757951	0.801016	0.89576	0.800735	0.736676	0.81675	0.720662	0.720662	0.792728	0.686231	0.507811	0.487224	0.480361	0.521535	0.590158	0.598569	0.520755	0.341184	0.311256	0.670398	0.401041	0.503773	0.357679	0.418132	0.287151	0.428207	0.397981
tr|G3HME9|G3HME9_CRIGR	DNA-directed RNA polymerase I subunit RPA49 OS=Cricetulus griseus OX=10029 GN=I79_011909 PE=3 SV=1	1	1.1	0.93	1.12	1.04	0.95	0.88712	0.88712	0.895991	0.833892	0.878248	0.869377	0.769896	0.746799	0.877682	0.708304	0.716003	0.723702	0.698925	0.670968	0.74785	0.643011	0.615054	0.594087	0.659127	0.645945	0.692083	0.560258	0.500937	0.573441	0.605841	0.563432	0.64825	0.53314	0.472556	0.508906	0.602961	0.572813	0.530606	0.422073	0.440162	0.46428
tr|G3I8L1|G3I8L1_CRIGR	Bromodomain adjacent to zinc finger domain protein 1A OS=Cricetulus griseus OX=10029 GN=I79_019887 PE=4 SV=1	1	1.03	0.93	0.99	0.98	0.93	0.900614	0.918626	0.900614	0.882601	0.900614	0.927632	0.738282	0.679219	0.716133	0.701368	0.701368	0.701368	0.572526	0.561075	0.589701	0.520998	0.543899	0.538174	0.490843	0.436851	0.461393	0.436851	0.4074	0.422125	0.431615	0.362557	0.315079	0.306447	0.302131	0.306447	0.339889	0.346687	0.377277	0.282108	0.309299	0.299102
tr|G3I9R6|G3I9R6_CRIGR	RNA exonuclease 4 OS=Cricetulus griseus OX=10029 GN=I79_020322 PE=3 SV=1	1	0.99	0.98	0.96	0.99	0.99	0.930044	1.01375	0.930044	1.03235	0.911443	0.911443	#N/A	#N/A	#N/A	#N/A	#N/A	#N/A	0.764016	0.595933	0.641774	0.741096	0.657054	0.878619	#N/A	#N/A	#N/A	#N/A	#N/A	#N/A	0.62583	0.506922	0.594538	0.425564	0.506922	0.556989	0.601402	0.805879	0.817907	0.571332	0.721683	0.751753
tr|G3H6E2|G3H6E2_CRIGR	Putative suppressor of SWI4 1 like protein OS=Cricetulus griseus OX=10029 GN=H671_4g12472 PE=4 SV=1	1	1.02	1.29	1.04	1.02	1.24	0.837409	0.770416	0.745294	0.770416	0.720172	0.753668	0.714866	0.686272	0.686272	0.607636	0.593339	0.58619	0.565277	0.474832	0.446569	0.42961	0.435263	0.390041	0.542924	0.548353	0.564641	0.418051	0.407193	0.380047	0.541478	0.638945	0.601041	0.471086	0.444012	0.465671	0.529467	0.603593	0.550646	0.444752	0.375922	0.402395
tr|G3GZH1|G3GZH1_CRIGR	UFM1-activating enzyme OS=Cricetulus griseus OX=10029 GN=I79_003231 PE=3 SV=1	1	0.97	1.12	0.94	1.1	1.02	1.06806	0.961253	1.1001	1.08942	1.1001	0.929211	1.18729	1.15167	1.18729	1.11605	1.08043	1.08043	1.32464	1.36438	1.0862	1.24516	1.25841	1.12594	1.62592	1.60966	1.6747	1.5934	1.6747	1.65844	1.71373	1.71373	1.52522	1.71373	1.64518	1.748	1.65028	1.66678	1.65028	1.71629	1.69979	1.83181
tr|G3H3K4|G3H3K4_CRIGR	Kinesin-like protein KIF14 OS=Cricetulus griseus OX=10029 GN=I79_004852 PE=3 SV=1	1	1.12	1.14	1.05	0.93	1.14	0.875485	0.88424	0.919259	0.840465	0.831711	0.910504	0.713961	0.642565	0.713961	0.671123	0.685402	0.713961	0.48741	0.506906	0.467913	0.51178	0.482536	0.467913	0.441168	0.520579	0.41911	0.405875	0.361758	0.31323	#N/A	#N/A	#N/A	#N/A	#N/A	#N/A	#N/A	#N/A	#N/A	#N/A	#N/A	#N/A
tr|G3I909|G3I909_CRIGR	Multifunctional fusion protein OS=Cricetulus griseus OX=10029 GN=I79_020042 PE=3 SV=1	1	1.03	0.99	0.86	1.03	0.9	1.00686	1.027	1.04714	1.00686	1.0572	1.04714	1.17665	1.21195	1.27078	1.31785	1.29432	1.36492	1.38999	1.38999	1.36219	1.50118	1.51508	1.54288	1.48505	1.4405	1.57416	1.64841	1.67811	1.70781	1.3765	1.51415	1.54168	1.6518	1.76192	1.74815	1.43572	1.42136	1.55057	1.63672	1.65107	1.69415
tr|G3H7M3|G3H7M3_CRIGR	Adenylosuccinate synthetase OS=Cricetulus griseus OX=10029 GN=I79_006358 PE=3 SV=1	1	1.06	0.99	1.01	1.01	1.01	1.02169	1.07277	1.03191	0.991038	1.03191	1.03191	0.981097	1.01053	0.990908	0.961475	0.971286	0.990908	0.851317	0.868343	0.893883	0.808751	0.842804	0.817264	0.772289	0.772289	0.810904	0.702783	0.671892	0.725952	0.681681	0.674865	0.661231	0.59988	0.572612	0.633964	0.556923	0.523508	0.551354	0.495662	0.529077	0.5068
tr|G3HJT1|G3HJT1_CRIGR	Cilia- and flagella-associated protein 36 OS=Cricetulus griseus OX=10029 GN=H671_1g2804 PE=3 SV=1	1	0.86	1.02	0.93	0.86	0.96	1.08252	1.0717	1.13665	0.995923	1.05005	0.974272	1.02109	1.01088	1.08235	1.07214	1.00067	0.9394	0.698977	0.657038	0.643059	0.664028	0.664028	0.6151	0.608218	0.577807	0.602136	0.620382	0.596054	0.589971	#N/A	#N/A	#N/A	#N/A	#N/A	#N/A	0.491866	0.482029	0.472192	0.462354	0.472192	0.482029
tr|G3H5D5|G3H5D5_CRIGR	Acyl-CoA-binding protein OS=Cricetulus griseus OX=10029 GN=I79_005522 PE=4 SV=1	1	0.99	1.1	0.82	1.13	1.02	1.02593	1.02593	1.04645	1.06697	1.14905	1.10801	1.14042	1.32288	1.32288	1.20884	1.32288	1.3571	1.05171	0.936026	0.988611	1.08327	1.14637	0.988611	0.978871	0.939716	1.04739	1.15507	1.22359	1.13549	0.860568	0.989653	0.920808	0.938019	1.23922	1.09292	0.782628	0.735671	0.868718	0.88437	0.900023	0.970459
tr|G3I782|G3I782_CRIGR	Heterogeneous nuclear ribonucleoprotein D0 OS=Cricetulus griseus OX=10029 GN=I79_019367 PE=4 SV=1	1	0.92	0.96	1.01	0.99	0.99	0.962399	0.933527	0.846911	0.991271	0.972023	0.914279	0.798773	0.822736	0.750847	0.814749	0.798773	0.77481	0.634831	0.584044	0.558651	0.660224	0.622134	0.584044	0.543811	0.549249	0.462239	0.51662	0.51662	0.500306	0.546734	0.524865	0.502995	0.475659	0.459257	0.437387	0.475223	0.475223	0.437205	0.465718	0.418196	0.460966
tr|G3I903|G3I903_CRIGR	Acyl-coenzyme A thioesterase 9 mitochondrial OS=Cricetulus griseus OX=10029 GN=I79_020036 PE=4 SV=1	1	1.01	1.08	1.01	0.9	1.07	1.02137	1.0418	1.03159	0.98052	1.01116	1.08266	1.08358	1.05107	1.13776	1.08358	1.11609	1.19194	1.14412	1.14412	1.18988	1.20132	1.2242	1.21276	1.18325	1.13592	1.20691	1.25424	1.24241	1.23058	1.14876	1.16025	1.16025	1.30959	1.27513	1.2981	1.27258	1.27258	1.24713	1.42529	1.38712	1.37439
tr|G3I2G3|G3I2G3_CRIGR	Acidic fibroblast growth factor intracellular-binding protein OS=Cricetulus griseus OX=10029 GN=CgPICR_009507 PE=4 SV=1	1	1.02	0.99	1	0.98	0.97	1.03045	1.08197	0.999536	1.11289	1.04075	0.958318	0.995542	1.02541	1.0055	0.995542	0.945764	1.08514	1.06266	1.04141	1.04141	1.03078	0.998901	1.08391	0.971771	1.03979	0.962053	0.903747	0.903747	0.971771	0.908271	0.953684	0.935519	0.899188	0.826526	0.87194	#N/A	#N/A	#N/A	#N/A	#N/A	#N/A
tr|G3HHY1|G3HHY1_CRIGR	Peptidyl-prolyl cis-trans isomerase OS=Cricetulus griseus OX=10029 GN=CgPICR_011239 PE=3 SV=1	1	1.75	1.92	1.26	1.02	1.93	0.951262	1.09395	1.48397	1.09395	1.29372	1.30323	0.973497	1.45051	1.69388	1.12926	1.17793	1.7815	0.989325	1.41474	1.19708	1.019	1.019	1.12783	1.09505	1.33597	1.16076	0.865093	0.963648	1.10601	0.868056	0.92014	1.06771	0.77257	0.77257	1.14583	0.696452	0.807884	1.14915	0.696452	0.884494	1.03075
tr|G3I2B6|G3I2B6_CRIGR	Serine/threonine-protein phosphatase 2A 65 kDa regulatory subunit A alpha isoform (Fragment) OS=Cricetulus griseus OX=10029 GN=I79_017545 PE=4 SV=1	1	0.98	0.96	1.04	0.97	0.96	1.05541	1.05541	1.07652	1.09763	1.08707	1.11874	1.04878	1.08024	1.06975	1.06975	1.08024	1.13268	1.05737	1.02565	1.0468	1.05737	1.05737	1.06794	1.01575	0.995435	0.995435	1.05638	1.04622	1.04622	0.935859	0.907783	0.898424	0.973293	0.99201	0.954576	0.816859	0.784185	0.767848	0.833196	0.841365	0.849534
tr|G3I7H7|G3I7H7_CRIGR	Acyl-CoA dehydrogenase family member 9 mitochondrial OS=Cricetulus griseus OX=10029 GN=I79_019466 PE=3 SV=1	1	1.02	1.02	1	0.98	0.99	0.987808	0.958174	0.968052	0.948296	0.968052	0.968052	0.996006	1.03585	0.976086	1.06573	1.00597	1.04581	1.11725	1.12842	1.12842	1.15077	1.15077	1.19546	1.22166	1.22166	1.20945	1.23388	1.25831	1.27053	1.31177	1.29865	1.35112	1.36424	1.29865	1.338	1.57595	1.63899	1.54443	1.49715	1.44988	1.41836
tr|G3GRK2|G3GRK2_CRIGR	Dynein assembly factor 4 axonemal OS=Cricetulus griseus OX=10029 GN=I79_000152 PE=4 SV=1	1	1.08	0.9	0.97	0.89	0.97	#N/A	#N/A	#N/A	#N/A	#N/A	#N/A	1.20447	1.30082	1.42127	1.44536	1.39718	1.50558	1.455	1.52775	1.3968	1.52775	1.58596	1.60051	1.43551	1.46422	1.50729	1.60777	1.59342	1.62213	1.53873	1.50795	1.55411	1.58489	1.63105	1.70798	1.71974	1.77133	1.87452	1.90891	1.9433	2.01209
tr|G3I486|G3I486_CRIGR	Heterochromatin protein 1-binding protein 3 OS=Cricetulus griseus OX=10029 GN=I79_018263 PE=4 SV=1	1	1.02	1.02	0.99	1.01	1.02	1.02186	1.01164	0.991203	1.01164	1.02186	1.00142	0.972706	0.962979	0.982433	0.933798	0.953252	0.914344	0.851242	0.859755	0.868267	0.868267	0.868267	0.834217	0.8146	0.830892	0.822746	0.798308	0.790162	0.782016	0.74504	0.774842	0.74504	0.730139	0.730139	0.715238	0.706799	0.713867	0.685595	0.728003	0.692663	0.692663
tr|G3GXC5|G3GXC5_CRIGR	Tether containing UBX domain for GLUT4 OS=Cricetulus griseus OX=10029 GN=I79_002415 PE=4 SV=1	1	0.98	0.98	0.97	0.97	0.98	1.08557	1.10728	1.1507	1.02043	1.04214	1.07471	1.17976	1.17976	1.33313	1.33313	1.53369	1.63986	1.07236	0.986575	1.05092	0.954405	0.997299	1.02947	0.967777	0.919389	0.977455	0.919389	0.987133	1.17101	0.82621	0.86752	0.925355	0.86752	0.966666	1.0906	0.677154	0.643297	0.765184	0.771956	0.907387	1.0225
tr|G3HBG4|G3HBG4_CRIGR	Tyrosyl-DNA phosphodiesterase 1 OS=Cricetulus griseus OX=10029 GN=I79_007792 PE=3 SV=1	1	0.99	0.96	0.95	1.02	0.96	1.01695	0.813559	0.803389	0.935592	1.05763	0.823728	0.919727	1.04849	0.864543	1.0117	1.0117	0.892135	0.928239	1.13245	1.15102	0.826133	0.956087	1.08604	0.834098	1.43465	1.40129	1.26783	0.892485	1.19276	0.935705	0.842135	0.767278	0.842135	0.785992	0.814063	0.786483	0.841537	0.841537	0.778618	0.715699	0.747159
tr|G3I9Y6|G3I9Y6_CRIGR	Long-chain fatty acid transport protein 4 OS=Cricetulus griseus OX=10029 GN=I79_020398 PE=3 SV=1	1	1.07	1.11	1.2	1.07	1.09	1.03515	1.07656	1.05585	1.01445	1.10761	1.05585	1.09161	1.10252	1.17893	1.06977	1.12435	1.20077	1.2229	1.18621	1.27181	1.23513	1.21067	1.17398	1.31729	1.36998	1.2646	1.29095	1.27777	1.33047	1.21928	1.18271	1.28025	1.15832	1.14613	1.23148	1.24522	1.25768	1.25768	1.23277	1.28258	1.19541
tr|G3IB78|G3IB78_CRIGR	Transmembrane prolyl 4-hydroxylase OS=Cricetulus griseus OX=10029 GN=I79_020870 PE=4 SV=1	#N/A	#N/A	#N/A	#N/A	#N/A	#N/A	#N/A	#N/A	#N/A	#N/A	#N/A	#N/A	#N/A	#N/A	#N/A	#N/A	#N/A	#N/A	2.11154	2.30157	2.21711	1.58365	1.75257	1.94261	2.30744	2.67663	2.74585	2.39974	2.30744	2.30744	2.34249	1.94426	2.41276	2.13166	1.96769	1.92084	2.12798	2.19182	2.02158	1.53214	1.91518	1.8939
tr|G3I4Z3|G3I4Z3_CRIGR	Cdc42 effector protein 1 OS=Cricetulus griseus OX=10029 GN=I79_018534 PE=3 SV=1	1	0.84	0.66	0.9	0.84	0.66	0.962293	1.11626	1.22211	1.02965	1.08739	1.19324	0.877393	0.98268	1.009	0.912489	0.947584	0.965132	0.901785	0.955892	1.10919	0.964909	0.703392	0.982945	#N/A	#N/A	#N/A	#N/A	#N/A	#N/A	0.607563	0.716925	0.735151	0.571109	0.583261	0.704773	0.628861	0.616284	0.691747	0.660304	0.672881	0.685458
tr|G3HSJ1|G3HSJ1_CRIGR	Nicalin OS=Cricetulus griseus OX=10029 GN=I79_013824 PE=3 SV=1	1	1.06	1.02	0.94	1.05	0.99	0.934398	0.91571	0.91571	0.897022	0.91571	0.925054	0.895945	0.913864	0.895945	0.878027	0.886986	0.913864	0.952078	0.942557	0.933036	0.933036	0.847349	0.923516	1.0191	1.04967	1.0191	0.978333	0.978333	0.978333	1.07811	1.14279	1.06732	1.05654	1.03498	1.07811	1.48574	1.6046	1.48574	1.38174	1.21831	1.30745
tr|G3IE25|G3IE25_CRIGR	Clathrin light chain OS=Cricetulus griseus OX=10029 GN=I79_021967 PE=3 SV=1	1	0.97	1.03	1.38	0.97	1.28	1.09926	1.14323	1.35209	1.17621	1.20919	1.09926	1.09658	1.33782	1.27203	1.33782	1.1843	1.17334	1.26086	1.53825	1.44999	1.4626	1.4626	1.33651	1.49137	1.68525	1.31241	1.43172	1.34224	1.43172	1.83101	1.57467	1.51974	1.73946	1.4465	1.46481	1.52492	1.28093	1.21994	1.40293	1.23519	1.29618
tr|G3I722|G3I722_CRIGR	NUP62 OS=Cricetulus griseus OX=10029 GN=CgPICR_019334 PE=3 SV=1	1	1.05	1.04	1.02	0.9	1.04	0.944355	0.982129	0.963242	0.963242	0.982129	0.934912	0.947057	1.02282	1.00388	1.0607	0.975469	1.01335	0.954744	0.973839	0.973839	0.868817	0.878364	0.897459	0.985215	1.06403	0.926102	0.896546	0.886694	0.847285	0.980993	0.980993	0.931944	0.912324	0.814225	0.863274	1.00402	0.993976	0.913654	0.853413	0.763052	0.783132
tr|G3HHA7|G3HHA7_CRIGR	Peptidyl-prolyl cis-trans isomerase OS=Cricetulus griseus OX=10029 GN=CgPICR_020719 PE=3 SV=1	1	0.96	0.99	0.94	0.91	0.97	0.92793	0.872254	0.844416	0.909371	0.862975	0.872254	0.898911	0.871943	0.889922	0.898911	0.889922	0.871943	0.941447	0.913204	0.875546	0.913204	0.866132	0.88496	0.963693	0.963693	1.01188	0.992604	0.963693	0.982967	0.950413	0.978925	0.931405	1.01694	1.01694	0.978925	0.992857	1.02264	1.03257	1.03257	1.02264	1.05243
tr|G3GWF4|G3GWF4_CRIGR	Heat shock protein 105 kDa (Fragment) OS=Cricetulus griseus OX=10029 GN=I79_002075 PE=3 SV=1	1	1.06	1.07	1.09	1.05	1.21	1.04605	1.04605	1.08789	1.06697	1.04605	1.07743	1.073	1.05154	1.08373	1.11592	1.06227	1.23395	1.1609	1.18412	1.14929	1.21895	1.20734	1.40469	1.19028	1.16647	1.13076	1.17837	1.13076	1.19028	1.1199	1.1087	1.1311	1.16469	1.1199	1.23189	1.03069	1.04099	1.09253	1.09253	1.13376	1.26774
tr|G3GVP4|G3GVP4_CRIGR	Protein transport protein Sec61 subunit alpha isoform 2 OS=Cricetulus griseus OX=10029 GN=I79_001791 PE=3 SV=1	1	0.89	0.96	1.14	1.14	1.3	0.919537	0.864364	0.87356	0.901146	0.818388	0.836778	1.00508	1.45736	1.21614	1.18599	0.984975	1.08548	0.898755	0.808879	0.701029	0.638116	0.647104	0.566216	1.01711	0.864542	0.996766	0.8442	0.630607	0.8442	1.12691	1.10437	0.811374	0.833912	0.901527	1.32975	1.54928	1.5028	1.40985	1.33238	1.17745	1.22393
tr|G3GUD8|G3GUD8_CRIGR	ANP32B OS=Cricetulus griseus OX=10029 GN=CgPICR_012940 PE=4 SV=1	1	1.01	1.04	0.97	1.02	1.02	1.00996	1.05036	1.02006	1.02006	1.02006	0.969565	0.942765	0.961621	0.952193	0.952193	0.952193	0.971048	0.821489	0.7722	0.73934	0.780415	0.7722	0.72291	0.746118	0.708812	0.746118	0.716274	0.69389	0.701351	0.663821	0.710288	0.657183	0.617353	0.643906	0.623992	0.550759	0.539744	0.561774	0.556267	0.567282	0.572789
tr|G3I4N6|G3I4N6_CRIGR	Transmembrane protein 231 OS=Cricetulus griseus OX=10029 GN=I79_018419 PE=3 SV=1	1	0.99	1.18	0.93	0.89	1.03	1.01671	0.986209	0.874371	0.955708	0.94554	0.854037	1.2819	1.32036	1.16653	1.33317	1.25626	1.19217	1.42796	1.34229	1.12809	1.35657	1.32801	1.27089	1.58215	1.64543	1.58215	1.59797	1.66125	1.42393	1.76709	1.99681	1.53737	1.8201	1.73175	1.64339	2.35216	2.49329	2.28159	2.30511	1.92877	1.95229
tr|G3HAJ0|G3HAJ0_CRIGR	Golgin subfamily B member 1 OS=Cricetulus griseus OX=10029 GN=I79_007444 PE=4 SV=1	1	1.08	1	1.09	1	1.03	1.00234	0.982296	1.13265	1.00234	1.04244	0.99232	1.03726	1.06837	1.03726	1.07875	1.03726	1.08912	1.22913	1.38892	1.31517	1.2783	1.29059	1.33975	1.3873	1.52602	1.42891	1.48441	1.40117	1.51215	1.39679	1.36885	1.35488	1.41076	1.27108	1.36885	1.32	1.3596	1.2672	1.3992	1.4124	1.4124
tr|G3HPF1|G3HPF1_CRIGR	Small nuclear ribonucleoprotein Sm D2 OS=Cricetulus griseus OX=10029 GN=SNRPD2 PE=3 SV=1	1	0.87	0.91	1.04	0.96	0.95	1.04895	1.02797	0.923075	1.01748	1.00699	0.912585	1.03562	0.9217	0.942412	1.06669	0.963125	0.890631	0.944329	0.906556	0.88767	0.878226	0.85934	0.85934	0.849624	0.968572	0.815639	0.832632	0.832632	0.866617	0.865882	0.701365	0.692706	0.727341	0.666729	0.649412	0.752801	0.775385	0.677521	0.700105	0.677521	0.632353
tr|G3HUC2|G3HUC2_CRIGR	A-kinase anchor protein 2 OS=Cricetulus griseus OX=10029 GN=I79_014530 PE=4 SV=1	1	1.07	1.13	1.03	0.93	1.15	1.21145	1.18722	1.18722	1.18722	1.18722	1.21145	1.29753	1.31051	1.37539	1.36241	1.24563	1.37539	1.29852	1.36344	1.35046	1.22061	1.19464	1.19464	1.26368	1.21313	1.3395	1.26368	1.06149	1.22577	1.1698	1.2049	1.25169	1.22829	1.1698	1.28678	1.06974	1.06974	1.00555	1.11253	1.16602	1.13392
tr|G3H887|G3H887_CRIGR	Cat eye syndrome critical region protein 5-like OS=Cricetulus griseus OX=10029 GN=I79_006587 PE=4 SV=1	1	0.91	0.81	0.89	0.88	0.89	1.07269	0.965424	1.06197	1.12633	1.00833	1.10487	1.18953	1.0111	1.18953	1.16574	1.23711	1.13005	1.3054	1.22707	1.38372	1.51426	1.65786	1.48815	1.39249	1.26716	1.33679	1.55958	1.60136	1.57351	1.3731	1.31817	1.34563	1.53787	1.5516	1.48294	1.58431	1.56847	1.60016	1.71106	1.67937	1.616
tr|G3IFG5|G3IFG5_CRIGR	Formin-like protein 3 OS=Cricetulus griseus OX=10029 GN=I79_022487 PE=3 SV=1	1	1.04	1.15	1.07	1.09	1.16	0.950707	0.865144	0.827115	0.884158	0.808101	0.912679	1.06124	1.05063	1.11431	1.16737	1.09308	1.09308	1.09955	1.14353	1.11054	1.15453	1.08855	1.07756	1.10914	1.23115	1.18678	1.20897	1.17569	1.19788	1.04415	1.03371	1.02326	1.08591	1.02326	1.06503	0.957518	1.0437	1.05327	1.11072	1.11072	1.1203
tr|G3GTU1|G3GTU1_CRIGR	DNA ligase OS=Cricetulus griseus OX=10029 GN=I79_001080 PE=3 SV=1	1	0.95	1.01	0.88	0.98	0.93	1.02482	1.02482	1.03507	0.994076	0.994076	0.994076	1.07041	1.02759	1.02759	1.02759	1.00618	1.01689	1.01657	1.02674	0.996239	0.955576	0.975908	1.0064	1.01293	1.02306	1.0028	0.942027	0.911639	0.931897	0.950544	0.912522	0.922028	0.836479	0.807962	0.817468	0.807701	0.86424	0.856163	0.791547	0.807701	0.823855
tr|G3HCW3|G3HCW3_CRIGR	ATPase ASNA1 OS=Cricetulus griseus OX=10029 GN=ASNA1 PE=3 SV=1	1	0.98	1.05	1.09	1.06	1.09	0.972458	0.943284	0.991907	1.02108	1.0697	1.03081	1.02	1.0914	1.0812	1.0608	1.071	1.1628	1.08609	1.11867	1.09695	1.1404	1.11867	1.10781	1.0968	1.0639	1.05293	1.15164	1.0968	1.12971	1.11045	1.13266	1.09935	1.12155	1.27702	1.2437	1.08881	1.03437	1.06703	1.05614	1.08881	1.11058
tr|G3IE78|G3IE78_CRIGR	Mediator complex subunit 23 OS=Cricetulus griseus OX=10029 GN=I79_022022 PE=3 SV=1	1	1.05	0.9	1.03	0.98	0.89	0.8863	0.8863	0.771081	0.79767	0.8863	0.904026	0.815087	0.823237	0.831388	0.758031	0.74988	0.782483	0.832435	0.857408	0.849084	0.849084	0.832435	0.965625	0.852834	0.818721	0.963702	0.733437	0.733437	0.793136	0.725995	0.704215	0.711475	0.660656	0.653396	0.747775	0.657863	0.598656	0.671021	0.671021	0.743386	0.677599
tr|G3HQ45|G3HQ45_CRIGR	Protein-synthesizing GTPase OS=Cricetulus griseus OX=10029 GN=I79_012939 PE=4 SV=1	1	0.99	1.01	0.97	0.98	0.95	0.91373	0.895456	0.868044	0.91373	0.886318	0.895456	0.872975	0.899164	0.855516	0.846786	0.855516	0.855516	0.859949	0.816952	0.816952	0.799753	0.782554	0.765355	0.829347	0.845934	0.829347	0.762999	0.746412	0.729826	0.798227	0.766298	0.77428	0.710422	0.678493	0.686475	0.697002	0.710943	0.703973	0.634272	0.662152	0.655182
tr|G3I167|G3I167_CRIGR	TBC1 domain family member 8B OS=Cricetulus griseus OX=10029 GN=I79_017113 PE=4 SV=1	1	1.08	1	0.9	1.01	0.89	1.00637	1.02649	1.18751	1.09694	1.06675	1.07681	1.10918	1.03153	1.16464	1.09808	1.08699	1.15354	1.17574	1.2698	1.37562	1.31683	1.36386	1.45792	1.21639	1.22855	1.27721	1.28937	1.35019	1.35019	1.20051	1.1645	1.22453	1.21252	1.15249	1.28455	1.16659	1.15492	1.24825	1.22492	1.35324	1.36491
tr|G3HNP4|G3HNP4_CRIGR	rRNA 2'-O-methyltransferase fibrillarin OS=Cricetulus griseus OX=10029 GN=I79_012386 PE=3 SV=1	1	1	1.02	0.98	1.01	0.98	0.883651	0.865978	0.821796	0.865978	0.830632	0.865978	0.774401	0.758913	0.712449	0.720193	0.704705	0.712449	0.688845	0.661292	0.599296	0.619961	0.571742	0.571742	0.636913	0.630544	0.617806	0.547745	0.522269	0.541376	0.6075	0.59535	0.5832	0.528525	0.49815	0.516375	0.577649	0.612308	0.589202	0.531437	0.491002	0.525661
tr|G3H832|G3H832_CRIGR	Translationally-controlled tumor protein OS=Cricetulus griseus OX=10029 GN=I79_006528 PE=3 SV=1	1	1.14	1.02	1.03	1.01	1.11	1.00375	1.00375	1.01379	1.03386	1.03386	1.02383	0.914446	1.03332	0.969312	0.978457	0.987601	1.18878	0.788907	0.76524	0.844131	0.859909	0.812574	0.883576	0.669806	0.703297	0.669806	0.730089	0.703297	0.79707	0.629123	0.679453	0.692035	0.654288	0.729782	0.748656	0.548652	0.499274	0.52122	0.548652	0.559626	0.619977
tr|G3GVM9|G3GVM9_CRIGR	Calcium-regulated heat stable protein 1 OS=Cricetulus griseus OX=10029 GN=I79_001773 PE=4 SV=1	1	0.97	0.88	1.06	0.96	0.87	1.11172	1.16731	1.17843	1.14507	1.15619	1.23401	1.26264	1.30052	1.36365	1.42678	1.3889	1.36365	1.54103	1.55644	1.60267	1.67972	1.6489	1.75677	1.54622	1.39159	1.56168	1.87092	1.70084	1.82453	1.45891	1.51726	1.6048	1.76528	1.80905	1.92576	1.36409	1.2686	1.44594	1.51414	1.62327	1.66419
tr|G3HWW4|G3HWW4_CRIGR	Neuropathy target esterase OS=Cricetulus griseus OX=10029 GN=I79_015477 PE=4 SV=1	1	0.99	1.01	0.89	1.07	0.87	0.970271	0.999379	0.979973	0.979973	1.00908	0.979973	1.04504	1.09729	1.23315	1.03459	1.14954	1.13909	1.34859	1.32161	1.36207	1.41602	1.41602	1.46996	1.46158	1.53466	1.71005	1.59312	1.59312	1.71005	1.43003	1.41573	1.55873	1.55873	1.61593	1.63023	1.57322	1.62041	1.73054	1.8092	1.96652	1.99798
tr|G3IK64|G3IK64_CRIGR	UPF0518 protein FAM160B1 OS=Cricetulus griseus OX=10029 GN=I79_024257 PE=3 SV=1	1	0.99	0.95	0.93	0.91	0.91	1.03648	0.995023	1.01575	1.00539	1.00539	1.04685	1.10651	1.13971	1.06225	1.15077	1.19503	1.12864	1.21352	1.16498	1.17711	1.26206	1.22566	1.2742	1.2717	1.29714	1.38616	1.29714	1.29714	1.34801	1.15333	1.23406	1.19946	1.18793	1.22253	1.25713	1.06804	1.06804	1.11076	1.0894	1.15348	1.1428
tr|G3GRA4|G3GRA4_CRIGR	Protein enabled-like OS=Cricetulus griseus OX=10029 GN=I79_000047 PE=4 SV=1	1	1.03	1.12	1.12	0.93	1.22	1.05393	1.06447	1.20148	1.1277	1.03285	1.11716	1.12803	1.20699	1.15059	1.12803	1.12803	1.16187	1.13973	1.2309	1.27649	1.09414	1.17392	1.29929	1.14093	1.04965	1.07247	1.06106	1.07247	1.02684	1.03691	0.953954	1.01617	0.902108	0.88137	0.943585	0.942109	0.942109	1.01748	0.895003	0.942109	0.932687
tr|G3IBJ2|G3IBJ2_CRIGR	Golgin subfamily A member 2 OS=Cricetulus griseus OX=10029 GN=I79_021014 PE=4 SV=1	1	1.01	0.89	1.04	0.92	0.93	1.09712	1.0313	1.42626	1.28363	1.38237	1.16295	1.0659	1.19381	1.00195	1.19381	0.959312	1.19381	1.22471	1.42066	1.39617	1.23696	1.56763	1.39617	1.27279	1.68009	1.80737	1.22188	1.1837	1.38735	1.07648	1.04418	0.96883	0.871947	0.871947	0.775064	0.741482	0.741482	0.771142	0.734068	0.622845	0.778557
tr|G3GZP3|G3GZP3_CRIGR	WD repeat and coiled-coil-containing protein OS=Cricetulus griseus OX=10029 GN=H671_7g18259 PE=4 SV=1	1	0.98	0.92	0.93	0.99	0.98	1.09001	1.05731	1.05731	1.03551	1.09001	0.991911	0.929769	0.836792	0.939067	0.827494	0.818197	0.948364	0.76377	0.908886	0.985263	0.86306	0.870698	0.855422	#N/A	#N/A	#N/A	#N/A	#N/A	#N/A	#N/A	#N/A	#N/A	#N/A	#N/A	#N/A	#N/A	#N/A	#N/A	#N/A	#N/A	#N/A
tr|G3HH78|G3HH78_CRIGR	Intraflagellar transport protein 56 OS=Cricetulus griseus OX=10029 GN=I79_009976 PE=3 SV=1	1	1.13	1.03	1.18	1.01	1.11	0.955674	0.917447	0.869664	1.04168	1.1277	0.993901	0.974229	0.93526	0.906033	1.10088	0.730672	0.68196	0.995617	1.01553	0.955792	1.16487	0.995617	0.975705	#N/A	#N/A	#N/A	#N/A	#N/A	#N/A	0.801552	0.849645	0.488946	0.512993	0.69735	0.76949	#N/A	#N/A	#N/A	#N/A	#N/A	#N/A
tr|G3GVY6|G3GVY6_CRIGR	Oxysterol-binding protein OS=Cricetulus griseus OX=10029 GN=I79_001892 PE=3 SV=1	1	0.97	0.61	0.97	0.96	0.67	1.15402	1.15402	1.21172	1.10786	1.1194	1.15402	1.09471	1.12755	1.16039	1.08376	1.10565	1.17134	1.04947	1.07046	1.03897	1.03897	1.03897	1.03897	1.00701	1.02715	1.0775	1.01708	0.9768	1.03722	0.887741	0.914373	0.869986	0.834476	0.852231	0.861109	0.787771	0.772015	0.835037	0.716871	0.732627	0.764138
tr|G3HD99|G3HD99_CRIGR	Biogenesis of lysosome-related organelles complex 1 subunit 5 OS=Cricetulus griseus OX=10029 GN=CgPICR_015506 PE=3 SV=1	1	0.83	1.05	0.86	0.91	0.89	1.19815	1.29401	1.25806	1.28203	1.28203	1.28203	1.26755	1.21684	1.20417	1.38162	1.20417	1.19149	1.58136	1.51811	1.47067	1.53392	1.56555	1.31253	1.62579	1.56076	1.5445	1.62579	1.41444	1.52824	1.57354	1.58927	1.54207	1.32177	1.43192	1.52633	1.57607	1.51303	1.3239	1.29238	1.41846	1.22934
tr|G3I0T0|G3I0T0_CRIGR	FITM2 OS=Cricetulus griseus OX=10029 GN=CgPICR_012921 PE=4 SV=1	#N/A	#N/A	#N/A	#N/A	#N/A	#N/A	#N/A	#N/A	#N/A	#N/A	#N/A	#N/A	#N/A	#N/A	#N/A	#N/A	#N/A	#N/A	1.47928	1.47928	1.47928	1.4349	1.4349	1.4349	1.58482	1.50558	1.42634	1.69576	1.37879	1.60067	1.49472	1.6143	1.65914	1.65914	1.46483	1.56946	1.51952	1.67147	1.42835	1.51952	1.61069	1.44354
tr|G3IDS3|G3IDS3_CRIGR	RNA helicase OS=Cricetulus griseus OX=10029 GN=I79_021856 PE=3 SV=1	1	0.97	0.98	0.92	0.97	0.99	1.07997	1.09077	1.02597	1.12317	1.11237	1.12317	1.27449	1.26175	1.27449	1.32547	1.32547	1.37645	1.43709	1.40834	1.49457	1.49457	1.55205	1.49457	1.49205	1.40252	1.58157	1.52189	1.55173	1.49205	1.34099	1.32758	1.44827	1.39463	1.43486	1.42145	1.13769	1.11494	1.19458	1.16044	1.25146	1.21733
tr|G3I0D8|G3I0D8_CRIGR	NADH-cytochrome b5 reductase OS=Cricetulus griseus OX=10029 GN=I79_016819 PE=3 SV=1	1	1.02	1.06	1	1.02	1.04	1.0328	1.05345	1.0328	1.07411	1.06378	1.09477	1.26366	1.28894	1.25103	1.31421	1.33948	1.39003	1.82762	1.80934	1.75452	1.90073	1.86417	1.88245	2.26511	2.40102	2.21981	2.40102	2.49162	2.35571	2.63824	2.71739	2.55909	2.79654	2.8493	2.74377	3.15019	3.24469	3.15019	3.4022	3.15019	3.3077
tr|G3HRK5|G3HRK5_CRIGR	Cell division protein kinase 2 OS=Cricetulus griseus OX=10029 GN=I79_013510 PE=4 SV=1	1	0.98	0.94	0.94	0.98	0.97	0.948235	0.957717	0.862893	0.957717	0.910305	0.948235	0.828586	0.795443	0.795443	0.787157	0.836872	0.836872	0.638546	0.664088	0.638546	0.638546	0.606618	0.651317	0.55709	0.568232	0.545948	0.518094	0.49581	0.512523	0.436839	0.454312	0.414997	0.397523	0.436839	0.463049	0.365178	0.405348	0.357875	0.354223	0.409	0.376134
tr|G3HHL5|G3HHL5_CRIGR	TXNDC9 OS=Cricetulus griseus OX=10029 GN=CgPICR_004291 PE=4 SV=1	1	0.87	0.86	1.04	1.01	0.9	1.1053	1.17161	1.13845	1.20477	1.06108	1.21582	1.00752	0.826165	0.947067	0.83624	0.876541	0.987368	0.9122	0.921322	0.86659	0.930444	0.884834	0.903078	0.88322	0.998039	0.953878	0.88322	0.909717	0.980374	0.663191	0.603504	0.656559	0.616768	0.570345	0.59024	#N/A	#N/A	#N/A	#N/A	#N/A	#N/A
tr|G3GWC2|G3GWC2_CRIGR	Actin filament-associated protein 1 OS=Cricetulus griseus OX=10029 GN=I79_002043 PE=4 SV=1	1	1.12	1.12	1.01	1.03	1.14	0.950122	1.00713	1.07364	0.950122	1.04513	0.997628	0.813668	0.789258	0.895035	0.805532	0.764848	0.756712	0.778839	0.662013	0.739897	0.732109	0.778839	0.771051	0.740932	0.689067	0.785388	0.815026	0.837254	0.866891	0.653215	0.640151	0.66628	0.60749	0.60749	0.640151	0.689533	0.668847	0.675742	0.668847	0.703323	0.730905
tr|G3H2R2|G3H2R2_CRIGR	Protein GPR89 OS=Cricetulus griseus OX=10029 GN=I79_004482 PE=3 SV=1	#N/A	#N/A	#N/A	#N/A	#N/A	#N/A	#N/A	#N/A	#N/A	#N/A	#N/A	#N/A	#N/A	#N/A	#N/A	#N/A	#N/A	#N/A	#N/A	#N/A	#N/A	#N/A	#N/A	#N/A	1.49424	1.65861	3.28734	1.74827	1.80803	2.09194	1.49285	1.64213	1.50778	1.59735	1.50778	1.77649	2.18705	2.18705	2.20892	2.16518	1.83713	1.99022
tr|G3IJ66|G3IJ66_CRIGR	Twinkle protein mitochondrial OS=Cricetulus griseus OX=10029 GN=I79_023898 PE=4 SV=1	1	0.99	0.99	1	1.05	1.03	0.804633	0.780494	0.909235	0.764401	0.820725	0.820725	0.755398	0.732736	0.800722	0.77806	0.710074	0.853599	0.616412	0.776679	0.684217	0.702709	0.597919	0.702709	#N/A	#N/A	#N/A	#N/A	#N/A	#N/A	0.591448	0.496816	0.550047	0.51456	0.443586	0.555961	#N/A	#N/A	#N/A	#N/A	#N/A	#N/A
tr|G3HAV4|G3HAV4_CRIGR	Vacuolar protein sorting-associated protein VTA1-like OS=Cricetulus griseus OX=10029 GN=I79_007563 PE=3 SV=1	1	0.98	0.91	0.93	0.91	0.89	1.03656	0.9951	0.974369	1.07803	1.00547	1.00547	1.05431	1.03323	1.01214	1.01214	0.991054	0.991054	1.08192	1.02783	1.0711	1.04947	0.98455	1.02783	1.09931	1.01137	1.04435	1.06633	1.03335	1.01137	1.08046	1.09126	1.02643	1.04804	1.08046	0.99402	1.0519	1.0519	1.07294	1.08346	1.07294	1.07294
tr|G3IGP0|G3IGP0_CRIGR	Putative pre-mRNA-splicing factor ATP-dependent RNA helicase DHX32 OS=Cricetulus griseus OX=10029 GN=I79_022960 PE=4 SV=1	1	1.04	1.21	1.1	1.05	1.06	0.984175	1.04323	0.934966	1.17117	0.994016	1.05307	0.954402	0.906682	1.00212	0.916226	1.00212	0.944858	1.03575	1.16004	1.06682	1.09789	1.10825	1.03575	1.07862	0.959969	0.992328	1.03547	1.04626	1.04626	1.00074	0.970718	1.01075	1.05078	1.03076	1.10081	0.983223	0.924229	1.02255	1.09138	1.1602	1.08154
tr|G3IKK4|G3IKK4_CRIGR	60 kDa heat shock protein mitochondrial OS=Cricetulus griseus OX=10029 GN=I79_024407 PE=4 SV=1	#N/A	#N/A	#N/A	#N/A	#N/A	#N/A	0.932928	1.13817	1.29677	0.876953	0.979575	0.960916	0.894094	0.911976	0.965622	0.983504	1.00139	0.956681	0.920401	1.04005	1.04005	0.911197	0.819157	0.892789	1.00025	0.930232	0.890222	0.870217	0.830207	0.860215	#N/A	#N/A	#N/A	#N/A	#N/A	#N/A	1.07551	0.98947	0.967959	0.785123	0.935694	0.881919
tr|G3IBM7|G3IBM7_CRIGR	Protein-serine/threonine phosphatase OS=Cricetulus griseus OX=10029 GN=I79_021058 PE=3 SV=1	1	1.04	1.03	0.98	0.94	1.04	0.952359	0.971406	1.09521	0.971406	0.961883	0.999977	1.00843	0.958005	1.05885	1.01851	0.978174	1.03868	1.05356	1.01142	1.03249	0.958743	0.895529	0.895529	1.04984	1.11283	1.16532	0.92386	0.965853	0.944856	0.984672	0.876358	0.905898	0.905898	0.836971	0.925592	0.806503	0.806503	0.862958	0.846828	0.685527	0.798438
tr|G3IAY0|G3IAY0_CRIGR	Phosphatidylinositide phosphatase SAC2 OS=Cricetulus griseus OX=10029 GN=I79_020765 PE=4 SV=1	1	0.99	1.04	0.89	0.86	0.94	0.890138	0.988053	0.818927	0.818927	0.845631	0.801124	1.17594	0.976029	1.15242	1.0701	0.96427	1.01131	1.07432	0.891685	1.12804	1.19249	1.03135	1.08506	1.04116	0.728811	0.91622	0.760046	0.791281	0.687165	0.960878	0.826355	0.932051	0.94166	0.807137	0.884007	0.908231	0.926396	0.853737	0.74475	0.82649	0.899149
tr|G3HLU9|G3HLU9_CRIGR	Junction plakoglobin OS=Cricetulus griseus OX=10029 GN=I79_011694 PE=3 SV=1	1	0.97	1	0.97	0.95	0.91	1.20498	1.18088	1.26523	1.21703	1.14473	1.20498	1.22514	1.2864	1.21289	1.2374	1.87447	1.34766	1.30873	1.12551	1.17786	1.348	1.30873	1.37417	1.46073	1.35847	1.32926	1.53376	1.69444	1.38769	1.29652	1.23169	1.33541	1.29652	1.37431	1.30948	1.20027	1.15226	1.14025	1.08024	1.09224	1.09224
tr|G3HXT3|G3HXT3_CRIGR	Protein kinase C and casein kinase substrate in neurons protein 2 OS=Cricetulus griseus OX=10029 GN=I79_015847 PE=3 SV=1	1	1.02	1.02	1.03	0.91	1.06	1.17789	1.14255	1.18967	1.119	1.13078	1.16611	1.18552	1.17366	1.17366	1.19737	1.05511	1.11439	1.1842	1.25526	1.17236	1.14868	1.11315	1.16052	1.17391	1.17391	1.06826	1.12695	1.05652	1.05652	1.16354	1.17517	1.07045	1.08209	1.09372	1.09372	1.02128	0.990645	0.949793	0.888516	0.888516	0.929368
tr|G3HJS5|G3HJS5_CRIGR	Reticulon-4 OS=Cricetulus griseus OX=10029 GN=I79_010924 PE=4 SV=1	1	0.85	0.92	1.08	0.96	1.05	1.03308	0.981424	1.16738	1.13639	1.03308	1.06407	1.07221	0.922105	1.20088	1.05077	0.943549	1.08294	#N/A	#N/A	#N/A	#N/A	#N/A	#N/A	#N/A	#N/A	#N/A	#N/A	#N/A	#N/A	#N/A	#N/A	#N/A	#N/A	#N/A	#N/A	#N/A	#N/A	#N/A	#N/A	#N/A	#N/A
tr|G3HTM8|G3HTM8_CRIGR	Transmembrane emp24 domain-containing protein 7 OS=Cricetulus griseus OX=10029 GN=I79_014256 PE=3 SV=1	1	0.98	1.41	0.91	1.03	1.21	0.968752	0.930002	0.862189	0.920314	0.988127	0.920314	0.992996	1.02279	1.13202	1.00293	0.992996	1.06251	1.20004	1.12804	1.18804	1.21204	1.14004	1.12804	1.46026	1.50407	1.47487	1.41646	1.34344	1.46026	1.67607	1.86044	1.72635	1.75988	1.65931	1.67607	2.37041	2.48893	2.10967	2.03856	1.87263	1.80151
tr|G3HYF4|G3HYF4_CRIGR	Mortality factor 4-like protein 1 OS=Cricetulus griseus OX=10029 GN=I79_016082 PE=4 SV=1	1	1.18	1.17	1.3	0.95	1.24	0.939348	1.04268	1.1554	1.05207	0.967529	0.958135	0.793556	0.991945	1.02369	0.920525	0.888782	1.01575	0.811229	0.762555	0.819341	0.770667	0.876127	0.835565	0.739655	0.865396	0.850603	0.791431	0.695276	0.702672	0.67836	0.732629	0.732629	0.671576	0.637658	0.719062	0.618435	0.593698	0.717385	0.500932	0.581329	0.698832
tr|G3H9Z9|G3H9Z9_CRIGR	Quinone oxidoreductase-like protein 2 OS=Cricetulus griseus OX=10029 GN=I79_007232 PE=4 SV=1	1	0.86	0.83	0.94	0.81	0.82	1.05251	0.978836	0.873585	0.757809	0.757809	0.747284	1.03172	0.846013	0.876964	0.980137	0.918233	0.866647	1.01952	1.10108	1.13166	1.0501	1.20303	1.11127	1.13293	1.03097	1.01964	1.1216	1.0423	1.05363	0.985806	0.946374	1.01538	1.19283	1.1041	1.05481	0.983043	0.93389	0.92406	0.983043	0.943721	0.894569
tr|G3IJK6|G3IJK6_CRIGR	Adaptin ear-binding coat-associated protein 2 OS=Cricetulus griseus OX=10029 GN=I79_024041 PE=3 SV=1	1	1.14	1.09	1.1	0.9	1.14	1.014	1.03428	1.08498	0.983579	1.02414	1.00386	1.1237	1.0338	1.11246	1.07875	1.05628	1.11246	1.22928	1.29074	1.22928	1.25387	1.16782	1.29074	1.22413	1.22413	1.29758	1.17517	1.21189	1.23638	1.07159	1.08231	1.16804	1.1466	1.06088	1.15732	0.884005	0.875165	0.910525	0.875165	0.945885	0.901685
tr|G3HZU1|G3HZU1_CRIGR	Mitogen-activated protein kinase OS=Cricetulus griseus OX=10029 GN=I79_016605 PE=4 SV=1	1	0.97	1.07	0.91	1.04	0.91	1.1062	1.00665	0.97346	1.1062	1.06196	1.07302	1.03641	0.932765	0.932765	1.01568	0.901673	0.891309	1.05587	1.05587	1.04532	1.04532	0.950287	1.10867	1.0052	1.01525	0.944884	1.0253	0.995144	0.954936	0.685018	0.616517	0.568565	0.595966	0.73297	0.643917	0.533876	0.544553	0.507182	0.437778	0.464472	0.485827
tr|G3HLV2|G3HLV2_CRIGR	5'-nucleotidase OS=Cricetulus griseus OX=10029 GN=I79_011696 PE=3 SV=1	1	1.16	1.03	1	1.09	1.01	1.04664	1.04664	1.01524	0.973375	1.00477	1.03617	1.00377	0.93351	0.993736	0.953585	1.00377	1.10415	0.899053	0.827128	0.872081	0.827128	0.791166	0.899053	0.811868	0.803749	0.706325	0.763156	0.876817	0.86058	0.676629	0.751058	0.730759	0.71046	0.717227	0.683395	0.572664	0.69865	0.62993	0.62993	0.59557	0.555484
tr|G3I4K4|G3I4K4_CRIGR	Copper chaperone for superoxide dismutase OS=Cricetulus griseus OX=10029 GN=I79_018386 PE=4 SV=1	1	1.27	1.5	1.15	1.01	1.32	0.990413	1.04984	1.16869	1.01022	1.03993	1.05974	0.919331	0.845784	0.965297	0.882557	0.900944	0.873364	0.849442	1.01933	1.01084	0.917398	0.934387	1.00234	0.855929	0.873047	0.898725	0.830251	0.830251	0.881606	0.809868	0.769375	0.809868	0.785572	0.73698	0.777473	0.749528	0.749528	0.779509	0.734538	0.861958	0.809491
tr|G3IEG3|G3IEG3_CRIGR	Ribosyldihydronicotinamide dehydrogenase [quinone] OS=Cricetulus griseus OX=10029 GN=I79_022110 PE=3 SV=1	1	0.98	1.16	0.88	0.88	1	1.06699	1.16301	1.20569	1.06699	1.12033	1.10966	1.48501	1.54441	1.70776	1.44046	1.60381	1.54441	1.38026	1.43547	1.40787	1.32505	1.5597	1.38026	1.56372	1.50117	1.45426	1.37607	1.50117	1.51681	1.47357	1.34094	1.41462	1.41462	1.38515	1.37042	1.26348	1.1245	1.1624	1.1245	1.22557	1.14977
tr|G3HJU8|G3HJU8_CRIGR	Amino acid transporter OS=Cricetulus griseus OX=10029 GN=I79_010950 PE=3 SV=1	#N/A	#N/A	#N/A	#N/A	#N/A	#N/A	1.23417	1.3329	1.60442	1.16012	1.24651	1.16012	#N/A	#N/A	#N/A	#N/A	#N/A	#N/A	1.70888	2.83674	2.63167	1.65761	2.06774	3.3494	1.64699	1.54818	2.05874	1.66346	1.20231	1.87757	1.95121	1.85365	2.2634	2.12681	1.69755	2.00974	1.57719	1.48256	1.45101	1.21444	1.24598	1.38793
tr|G3H3M6|G3H3M6_CRIGR	Protein phosphatase 1 regulatory subunit OS=Cricetulus griseus OX=10029 GN=I79_004818 PE=4 SV=1	1	1.06	1.15	1.43	1.3	1.38	1.05975	0.996168	1.11274	0.996168	1.04916	1.16573	1.1285	1.13978	1.34291	1.1285	1.37676	1.21878	1.19954	1.24752	1.47544	1.22353	1.3075	1.34349	1.25375	1.3039	1.64241	1.2036	1.73017	1.56719	1.11738	1.4079	1.59786	1.56434	1.84368	1.86603	1.07526	1.04301	1.18279	1.46236	1.94623	1.67741
tr|G3HRK8|G3HRK8_CRIGR	Partner of Y14 and mago OS=Cricetulus griseus OX=10029 GN=I79_013513 PE=3 SV=1	1	1.02	0.9	1	1	0.92	1.06437	1.07502	1.14952	1.04309	1.06437	1.0963	1.0259	1.01564	1.10797	1.06694	1.03616	1.00538	1.07356	1.08429	1.07356	1.06282	1.06282	1.05209	0.983446	1.00311	1.15063	1.02278	0.983446	1.15063	0.90738	0.916453	0.998118	0.90738	0.952749	0.925527	0.750468	0.727954	0.81801	0.720449	0.81801	0.825514
tr|G3HFM4|G3HFM4_CRIGR	Filamin-B OS=Cricetulus griseus OX=10029 GN=I79_009386 PE=3 SV=1	1	0.93	0.82	1.04	0.89	0.9	1.0757	1.05419	1.05419	1.09722	1.04343	1.06494	1.1538	1.1538	1.11919	1.29226	1.23457	1.18842	1.25579	1.28091	1.25579	1.28091	1.25579	1.28091	1.3067	1.29363	1.29363	1.3067	1.29363	1.29363	1.33285	1.31952	1.30619	1.30619	1.29286	1.26621	1.20732	1.18318	1.15903	1.1711	1.23147	1.2194
tr|G3HE04|G3HE04_CRIGR	Splicing factor 3A subunit 3 OS=Cricetulus griseus OX=10029 GN=I79_008773 PE=3 SV=1	1	1.03	1.01	1.02	0.95	1.01	0.980442	0.93142	0.970638	0.951029	0.941225	0.951029	0.872364	0.863641	0.881088	0.854917	0.846193	0.854917	0.773974	0.804933	0.781714	0.773974	0.750755	0.758495	0.728302	0.764717	0.728302	0.728302	0.684604	0.728302	0.641078	0.647489	0.6539	0.583381	0.596203	0.602614	0.559469	0.570659	0.581848	0.509117	0.553875	0.559469
tr|G3H459|G3H459_CRIGR	Putative cation-transporting ATPase 13A1 OS=Cricetulus griseus OX=10029 GN=I79_005059 PE=4 SV=1	1	1.02	1.03	0.99	1	1	0.983108	0.973277	0.943784	0.884797	0.874966	0.943784	1.04472	0.992483	0.961141	0.888011	0.919352	0.950694	1.17608	1.15255	1.10551	1.15255	1.07023	1.14079	1.27611	1.3144	1.27611	1.23783	1.26335	1.26335	1.35361	1.36715	1.38068	1.44836	1.44836	1.44836	1.54691	1.59332	1.57785	1.59332	1.57785	1.62426
tr|G3HZP8|G3HZP8_CRIGR	Serine/threonine-protein phosphatase (Fragment) OS=Cricetulus griseus OX=10029 GN=I79_016554 PE=3 SV=1	1	1	0.57	1.1	0.94	0.79	1.19162	1.13204	1.1797	1.13204	1.14395	1.12012	1.04327	1.085	1.03284	1.04327	1.02241	1.02241	0.992551	1.15136	1.09181	1.10173	1.10173	1.0521	0.852149	0.809542	0.852149	0.954407	0.954407	0.979971	0.83439	0.83439	0.775983	0.851078	0.759295	0.734263	0.623673	0.592489	0.505175	0.654856	0.636146	0.611199
tr|G3I987|G3I987_CRIGR	Leucine-rich repeat and calponin-likey domain-containing protein 1 OS=Cricetulus griseus OX=10029 GN=I79_020121 PE=4 SV=1	1	0.98	0.98	1.01	0.97	1.02	0.988721	0.978834	0.988721	0.939285	1.03816	1.01838	0.93592	0.926561	0.973357	0.851688	0.879765	0.879765	0.921054	0.847369	0.902633	0.617106	0.672369	0.607895	0.913713	0.749244	0.776656	0.66701	0.584776	0.511679	0.799469	0.751501	0.855432	0.775485	0.751501	0.759496	0.725149	0.638131	0.558365	0.768658	0.7324	0.652634
tr|G3I5Q9|G3I5Q9_CRIGR	Ras-related protein Rab-11B OS=Cricetulus griseus OX=10029 GN=I79_018814 PE=4 SV=1	1	1.02	1.08	1	1.05	1.05	1.09296	0.961806	1.53015	1.06017	1.27876	1.10389	1.0265	1.82717	1.63214	1.56028	1.58081	1.81691	1.02016	0.999754	1.04056	1.04056	1.04056	1.04056	1.17681	1.16504	1.17681	1.17681	1.17681	1.17681	1.10242	1.06935	1.12447	1.08037	1.08037	1.10242	1.09077	1.27621	1.37438	1.24348	1.22167	1.58162
tr|C0SSX9|C0SSX9_CRIGR	59 kDa serine/threonine-protein kinase OS=Cricetulus griseus OX=10029 GN=ilk PE=2 SV=1	1	1.08	1.06	1.02	0.97	1.09	0.960418	0.950813	0.950813	0.960418	0.998834	0.998834	0.992858	0.982929	0.992858	1.03257	1.03257	1.06236	1.00652	1.03672	1.06691	0.976325	0.996456	1.04678	0.924399	0.979863	0.961375	0.952131	0.961375	0.933643	0.831723	0.889944	0.881626	0.806771	0.84004	0.84004	0.707405	0.714479	0.714479	0.693257	0.728627	0.728627
tr|G3H768|G3H768_CRIGR	Regulator of nonsense transcripts 3B OS=Cricetulus griseus OX=10029 GN=I79_006194 PE=4 SV=1	1	0.94	1.03	0.81	0.89	0.99	0.927826	0.862879	0.872157	0.8536	0.937105	0.807209	0.911702	1.01199	0.793181	1.02111	0.656426	0.884351	1.00124	0.94117	1.13141	1.00124	0.991232	1.09136	0.928819	1.12387	0.947395	0.789496	0.863802	1.05885	0.930982	0.875123	1.11718	1.17304	1.00546	0.968221	0.852894	0.835836	0.912596	0.955241	0.784662	0.733489
tr|G3I5Z5|G3I5Z5_CRIGR	15-oxoprostaglandin 13-reductase OS=Cricetulus griseus OX=10029 GN=I79_018906 PE=3 SV=1	1	0.96	0.97	0.97	1.02	0.96	1.01403	0.993751	0.932909	1.00389	1.02417	1.02417	1.19175	1.21559	1.13216	1.16792	1.21559	1.16792	1.42187	1.43609	1.42187	1.35078	1.43609	1.39343	1.46712	1.45245	1.49646	1.34975	1.40843	1.36442	1.42156	1.42156	1.46421	1.33627	1.39313	1.3647	1.26078	1.26078	1.32381	1.21035	1.2986	1.28599
tr|G3GWR8|G3GWR8_CRIGR	Proteasome subunit alpha type-7 (Fragment) OS=Cricetulus griseus OX=10029 GN=I79_002199 PE=3 SV=1	1	1.02	0.97	1.08	1.04	1.05	1.05295	1.00031	0.979247	1.07401	1.09507	1.01084	1.04499	1.02409	1.00319	1.04499	1.03454	0.99274	0.993119	1.13216	1.0825	1.07257	1.03284	1.05271	0.9447	0.954147	1.01083	0.954147	0.954147	1.03917	0.940422	0.940422	0.931018	0.940422	0.855784	0.902805	0.769196	0.769196	0.792272	0.830731	0.869191	0.853807
tr|G3HNY2|G3HNY2_CRIGR	P-type Cu(+) transporter OS=Cricetulus griseus OX=10029 GN=I79_012483 PE=3 SV=1	#N/A	#N/A	#N/A	#N/A	#N/A	#N/A	0.969312	0.930539	1.00808	0.630053	0.833608	0.397418	1.05449	1.5501	1.46574	1.47628	1.38138	1.38138	1.14678	1.12384	1.20412	1.11238	1.18118	1.26146	1.24715	1.18479	1.14738	1.17232	1.10996	1.19727	1.1754	1.0226	1.09313	1.06962	1.04611	1.11663	1.31285	1.39162	1.54916	1.26033	1.31285	1.36536
tr|G3I5Y6|G3I5Y6_CRIGR	39S ribosomal protein L41 mitochondrial OS=Cricetulus griseus OX=10029 GN=CgPICR_012341 PE=3 SV=1	1	0.82	0.9	0.94	0.9	0.9	0.95376	0.972836	0.982373	0.906072	0.906072	0.925148	0.923113	0.876957	0.9785	0.932344	0.830802	0.904651	0.838087	0.695612	0.787802	0.745897	0.67885	0.720755	0.699644	0.72763	0.769609	0.811587	0.748619	0.860563	0.597926	0.64576	0.651739	0.603905	0.627822	0.633802	#N/A	#N/A	#N/A	#N/A	#N/A	#N/A
tr|G3ICC6|G3ICC6_CRIGR	14-3-3 protein theta OS=Cricetulus griseus OX=10029 GN=I79_021319 PE=3 SV=1	1	1.05	1.09	0.98	0.98	1.04	1.00981	1.03001	0.989619	1.0906	1.06031	1.0805	1.02455	1.05529	1.05529	1.00406	0.983568	1.13725	1.05332	0.979592	0.979592	1.01119	0.979592	1.00066	1.08227	1.1905	1.16885	1.14721	0.984866	1.17967	0.976427	0.986191	1.04478	0.947134	0.995955	1.12289	0.874817	0.831076	0.90981	0.839824	0.848573	0.927306
tr|G3GSF3|G3GSF3_CRIGR	Sushi repeat-containing protein SRPX OS=Cricetulus griseus OX=10029 GN=I79_000564 PE=4 SV=1	#N/A	#N/A	#N/A	#N/A	#N/A	#N/A	1.08276	0.97448	0.963653	1.24517	1.00696	1.1802	1.62145	1.18366	1.55659	1.37823	1.49173	1.55659	2.46782	2.51718	2.7146	2.12233	2.36911	2.34443	2.68701	2.66014	2.25709	2.47205	2.47205	2.23022	2.42129	2.10653	2.27602	2.0581	1.98546	2.0581	2.23537	2.25772	2.25772	1.47534	1.87771	1.4977
tr|G3HMA9|G3HMA9_CRIGR	NudC domain-containing protein 3 OS=Cricetulus griseus OX=10029 GN=H671_1g1697 PE=4 SV=1	1	0.91	1.01	1	1	1.03	0.898548	0.862606	0.889562	0.862606	0.85362	0.85362	0.773542	0.734865	0.758071	0.7426	0.711658	0.719394	0.652063	0.691187	0.72379	0.645542	0.652063	0.658584	0.597907	0.609865	0.591928	0.573991	0.538117	0.57997	0.502636	0.502636	0.517715	0.487557	0.447346	0.502636	0.382903	0.390561	0.413535	0.325468	0.382903	0.405877
tr|G3HHE1|G3HHE1_CRIGR	Transcription elongation regulator 1 OS=Cricetulus griseus OX=10029 GN=I79_010041 PE=4 SV=1	1	1.16	1.1	1.11	0.98	1.18	1.10335	1.08129	1.19162	1.03715	1.02612	1.02612	0.979609	1.04818	1.12655	1.04818	1.07757	1.04818	0.899851	1.02583	1.09782	1.04383	1.00783	1.05283	0.872196	0.84603	0.828586	0.793698	0.80242	0.84603	0.830357	0.822054	0.838661	0.788839	0.739018	0.772232	0.686835	0.693704	0.721177	0.721177	0.714309	0.721177
tr|G3H8V5|G3H8V5_CRIGR	Carboxypeptidase OS=Cricetulus griseus OX=10029 GN=I79_006816 PE=3 SV=1	1	1.01	1.14	1	1.08	1.04	1.03481	0.983071	0.952026	0.962374	0.993419	1.02446	1.30695	1.52913	1.45072	1.42458	1.46378	1.48992	1.88807	1.86919	1.94471	1.98247	2.02023	2.02023	2.30474	2.41997	2.6274	2.44302	2.55826	2.5813	2.40982	2.60261	2.7472	2.7231	2.91589	2.81949	2.27414	2.72896	3.11557	3.11557	3.38846	3.2975
tr|G3IC91|G3IC91_CRIGR	von Willebrand factor A domain-containing protein 5A OS=Cricetulus griseus OX=10029 GN=I79_021281 PE=4 SV=1	1	0.91	0.97	1.02	1.01	0.97	1.0394	0.945853	1.00822	0.966641	0.956247	0.987429	0.972895	0.807503	0.943708	0.846419	0.856148	0.914521	0.909119	0.872754	0.936392	0.800025	0.845481	0.809116	0.934661	1.04682	1.04682	0.981394	1.01878	0.934661	0.888815	0.91548	0.897703	0.764381	0.755493	0.782157	0.951134	0.9226	0.951134	0.894066	0.856021	0.913089
tr|G3H0L1|G3H0L1_CRIGR	Pin2-interacting protein X1 OS=Cricetulus griseus OX=10029 GN=I79_003672 PE=4 SV=1	1	1.03	1.05	0.99	0.93	1.04	#N/A	#N/A	#N/A	#N/A	#N/A	#N/A	0.749072	0.599258	0.7266	0.689146	0.569295	0.561804	0.543868	0.565623	0.560184	0.484043	0.402462	0.445972	0.493576	0.473833	0.478768	0.394861	0.355375	0.375118	0.447623	0.519243	0.5461	0.362575	0.376004	0.505814	#N/A	#N/A	#N/A	#N/A	#N/A	#N/A
tr|G3GWP1|G3GWP1_CRIGR	Protein transport protein Sec24C OS=Cricetulus griseus OX=10029 GN=I79_002170 PE=3 SV=1	1	0.96	1.01	0.94	0.96	0.97	0.994723	0.954934	0.944987	1.01462	1.03451	0.984776	1.0607	1.07131	1.03949	1.09252	1.10313	1.12434	1.13299	1.099	1.11033	1.1783	1.14431	1.15564	1.14408	1.12119	1.07543	1.10975	1.12119	1.12119	1.14125	1.12984	1.10701	1.12984	1.11843	1.14125	1.06098	1.07159	1.03976	1.07159	1.07159	1.0822
tr|G3H8I3|G3H8I3_CRIGR	Histone deacetylase complex subunit SAP18 OS=Cricetulus griseus OX=10029 GN=I79_006684 PE=3 SV=1	1	0.98	1.02	1.09	0.96	1.08	0.928966	0.947545	0.956835	0.938255	0.947545	0.947545	0.759284	0.797249	0.77447	0.751691	0.797249	0.782063	0.678794	0.685582	0.712734	0.699158	0.638067	0.685582	0.609141	0.663963	0.596958	0.603049	0.584775	0.572592	0.573019	0.538638	0.521447	0.538638	0.498526	0.492796	0.505799	0.485567	0.470394	0.505799	0.495683	0.440046
tr|G3I0F5|G3I0F5_CRIGR	Essential MCU regulator mitochondrial OS=Cricetulus griseus OX=10029 GN=CgPICR_015095 PE=3 SV=1	#N/A	#N/A	#N/A	#N/A	#N/A	#N/A	#N/A	#N/A	#N/A	#N/A	#N/A	#N/A	1.08442	1.22539	0.845844	1.07357	0.986819	1.09526	1.34887	1.33538	1.33538	1.22747	1.22747	1.32189	1.52813	1.43644	1.60454	1.57397	1.51285	1.57397	1.40667	1.57547	1.71613	1.5614	1.46293	1.49107	#N/A	#N/A	#N/A	#N/A	#N/A	#N/A
[truncated: 5,293 more rows]

## Sheet: 4
Supplementary Table S4. Overview of unique protein groups (= 5964) with the corresponding unique peptides on days 3, 5, 7, 10, 12, 14 and 17.
Accession	Description	Day 3	Day 5	Day 7	Day 10	Day 12	Day 14	Day 17
tr|G3I140|G3I140_CRIGR	Cytosolic arginine sensor for mTORC1 subunit 1 OS=Cricetulus griseus OX=10029 GN=CgPICR_004499 PE=3 SV=1	2	#N/A	1	1	1	1	#N/A
[truncated: 5,963 more rows]

## Sheet: 5
Supplementary Table S5. Overview of unique protein groups (= 5964) in the Cys (BIO 4, 8, 12) and SSC (BIO 3, 7, 11) conditions, with the corresponding AUC and fold changes.
[truncated: 5,965 more rows]

[truncated: 3 more sheets: 6, 7, 8]
